# Supplementary material for: Transfer learning guided discovery of efficient perovskite oxide for alkaline water oxidation
Source: Nat Commun. 2024 Jul 26;15:6301. doi: 10.1038/s41467-024-50605-5 (PMC11282268; doi:10.1038/s41467-024-50605-5)
Supplement: Supplementary file 4 — Supplementary Data 1 [file 41467_2024_50605_MOESM4_ESM.xlsx]

## Sheet: Legend
Data Description
Sheet Name	Content	Comment
Data	Original data sourced from literature
Cation Encoding	Original data in cation encoding
Embedding	Original data in 1st round embedding
BaSr_12	1st round screening results over AA'B or AA'BB'	The number of observed unique chemical formulas is lower than the number of potential combinations of elements. This is because accurately determining the exact distribution of oxidation states for some element combinations proves challenging.
LaCa_12
LaSr_12
PrBa_12
PrSr_12
PrSr_123	2nd round screening results over AA'B or AA'BB' or AA'BB'B"
Cif-Pr0.1Sr0.9Co0.5Fe0.5O3	Cif data for Pr0.1Sr0.9Co0.5Fe0.5O3
Cif-Pr0.1Sr0.9Co0.5Fe0.3Mn0.2O3	Cif data for Pr0.1Sr0.9Co0.5Fe0.3Mn0.2O3

## Sheet: Data
Perovskite Composition (ABO3)	Crystal System	Cation Valence	Mass loading (mg cm-2)	Electrolyte (M KOH)	Overpotential (mV)	Substrate	Valence: proportion	Reference
Ba0.5Sr0.5Co0.6Fe0.2Ni0.2	cubic	4.8800	0.232	0.1	278	RDE	{'Ba': {2.0: 1}, 'Sr': {2.0: 1}, 'Co': {2.0: 0.2, 3.0: 0.8}, 'Fe': {4.0: 1.0}, 'Ni': {2.0: 1.0}}	Small 2021, 17, 2006638
Ba0.5Sr0.5Co0.75Fe0.2Ni0.05	cubic	5.0000	0.232	0.1	304	RDE	{'Ba': {2.0: 1}, 'Sr': {2.0: 1}, 'Co': {2.0: 0.2, 3.0: 0.8}, 'Fe': {4.0: 1.0}, 'Ni': {2.0: 1.0}}	Small 2021, 17, 2006638
Ba0.5Sr0.5Co0.7Fe0.2Ni0.1	cubic	4.9600	0.232	0.1	297	RDE	{'Ba': {2.0: 1}, 'Sr': {2.0: 1}, 'Co': {2.0: 0.2, 3.0: 0.8}, 'Fe': {4.0: 1.0}, 'Ni': {2.0: 1.0}}	Small 2021, 17, 2006638
Ba0.5Sr0.5Co0.8Fe0.2	cubic	5.0400	0.425	1	357	RDE	{'Ba': {2.0: 1}, 'Sr': {2.0: 1}, 'Co': {2.0: 0.2, 3.0: 0.8}, 'Fe': {4.0: 1.0}}	ACS Appl. Energy Mater. 2020, 3, 7149−7158
Ba0.9Sr0.1Co0.8Fe0.1Ir0.1	hexagonal	5.0400	0.425	1	300	RDE	{'Ba': {2.0: 1}, 'Sr': {2.0: 1}, 'Co': {2.0: 0.2, 3.0: 0.8}, 'Fe': {4.0: 1.0}, 'Ir': {4.0: 1.0}}	ACS Appl. Energy Mater. 2020, 3, 7149−7158
Ba0.9Sr0.1Co0.8Fe0.2	hexagonal	5.0400	0.425	1	384	RDE	{'Ba': {2.0: 1}, 'Sr': {2.0: 1}, 'Co': {2.0: 0.2, 3.0: 0.8}, 'Fe': {4.0: 1.0}}	ACS Appl. Energy Mater. 2020, 3, 7149−7158
BaCo	hexagonal	6.0000	0.232	0.1	-1	RDE	{'Ba': {2.0: 1}, 'Co': {4.0: 1.0}}	Adv. Sci. 2016, 3, 1500187
BaCo0.425Fe0.425Zr0.075Y0.075	cubic	4.9000	0.255	0.1	-1	RDE	{'Ba': {2.0: 1}, 'Co': {2.0: 0.1541, 3.0: 0.8459}, 'Fe': {2.0: 0.2535, 3.0: 0.7465}, 'Zr': {4.0: 1.0}, 'Y': {3.0: 1.0}}	J. Mater. Chem. A, 2018, 6,17288
BaCo0.4Fe0.4Zr0.1Y0.1	cubic	4.9400	0.255	0.1	362	RDE	{'Ba': {2.0: 1}, 'Co': {2.0: 0.1541, 3.0: 0.8459}, 'Fe': {2.0: 0.2535, 3.0: 0.7465}, 'Zr': {4.0: 1.0}, 'Y': {3.0: 1.0}}	J. Mater. Chem. A, 2018, 6,17288
BaCo0.5Fe0.4Sn0.1	cubic	5.5000	0.232	0.1	465	RDE	{'Ba': {2.0: 1}, 'Co': {3.0: 1.0}, 'Fe': {4.0: 1.0}, 'Sn': {4.0: 1.0}}	Adv. Sci. 2016, 3, 1500187
BaCo0.6Fe0.2Zr0.1Y0.1	cubic	4.9600	0.232	0.1	470	RDE	{'Ba': {2.0: 1}, 'Co': {2.0: 0.1541, 3.0: 0.8459}, 'Fe': {2.0: 0.2535, 3.0: 0.7465}, 'Zr': {4.0: 1.0}, 'Y': {3.0: 1.0}}	j.electacta.2018.06.073
BaCo0.6Fe0.3Sn0.1	cubic	5.4000	0.232	0.1	437	RDE	{'Ba': {2.0: 1}, 'Co': {3.0: 1.0}, 'Fe': {4.0: 1.0}, 'Sn': {4.0: 1.0}}	Adv. Sci. 2016, 3, 1500187
BaCo0.7Fe0.2Sn0.1	cubic	5.3000	0.232	0.1	428	RDE	{'Ba': {2.0: 1}, 'Co': {3.0: 1.0}, 'Fe': {4.0: 1.0}, 'Sn': {4.0: 1.0}}	Adv. Sci. 2016, 3, 1500187
BaCo0.7Fe0.3	cubic	5.3000	0.232	0.1	-1	RDE	{'Ba': {2.0: 1}, 'Co': {3.0: 1.0}, 'Fe': {4.0: 1.0}}	Adv. Sci. 2016, 3, 1500187
BaCo0.7Sn0.3	cubic	5.3000	0.232	0.1	-1	RDE	{'Ba': {2.0: 1}, 'Co': {3.0: 1.0}, 'Sn': {4.0: 1.0}}	Adv. Sci. 2016, 3, 1500187
BaCo0.8Zr0.1Y0.1	cubic	4.9800	0.232	0.1	420	RDE	{'Ba': {2.0: 1}, 'Co': {2.0: 0.1541, 3.0: 0.8459}, 'Zr': {4.0: 1.0}, 'Y': {3.0: 1.0}}	j.electacta.2018.06.073
BaFe	monoclinic	6.0000	1	0.1	493	RDE	{'Ba': {2.0: 1}, 'Fe': {4.0: 1.0}}	Electrochimica Acta 241 (2017) 433–439
BaZr0.05Fe0.95	cubic	5.0500	1	0.1	414	RDE	{'Ba': {2.0: 1}, 'Zr': {4.0: 1.0}, 'Fe': {3.0: 1.0}}	Electrochimica Acta 241 (2017) 433–439
BaZr0.15Fe0.85	cubic	5.1500	1	0.1	395	RDE	{'Ba': {2.0: 1}, 'Zr': {4.0: 1.0}, 'Fe': {3.0: 1.0}}	Electrochimica Acta 241 (2017) 433–439
BaZr0.2Fe0.8	cubic	5.2000	1	0.1	404	RDE	{'Ba': {2.0: 1}, 'Zr': {4.0: 1.0}, 'Fe': {3.0: 1.0}}	Electrochimica Acta 241 (2017) 433–439
Bi0.2Sr0.8Co	cubic	5.2000	0.25	1	-1	RDE	{'Bi': {3.0: 1}, 'Sr': {2.0: 1}, 'Co': {3.0: 1.0}}	J. Phys. Chem. C 2020, 124, 6562−6570
Cs0.3La0.7Ni	unknown	5.4000	0.168	0.1	-1	RDE	{'Cs': {1.0: 1}, 'La': {3.0: 1}, 'Ni': {3.0: 1.0}}	Nat. Commun. 2020, 11, 3513
Cs0.4La0.6Co0.75Mn0.25	unknown	5.4500	0.168	0.1	410	RDE	{'Cs': {1.0: 1}, 'La': {3.0: 1}, 'Co': {3.0: 1.0}, 'Mn': {4.0: 1.0}}	Nat. Commun. 2020, 11, 3513
La0.2Sr0.8Fe	orthorhombic	4.7600	0.232	0.1	370	RDE	{'La': {3.0: 1}, 'Sr': {2.0: 1}, 'Fe': {4.0: 0.1252, 3.0: 0.3097, 2.0: 0.5651}}	ACS Appl. Mater. Interfaces 2018, 10, 11715−11721
La0.4Sr0.6Co0.7Fe0.2Nb0.1	cubic	5.2200	0.425	1	360	RDE	{'La': {3.0: 1}, 'Sr': {2.0: 1}, 'Co': {3.0: 0.6, 2.0: 0.4}, 'Fe': {3.0: 1.0}, 'Nb': {4.0: 1.0}}	International Journal of Hydrogen Energy, 2020, 45(55): 30583-30591
La0.5Ba0.25Sr0.25Co0.8Fe0.2	cubic	5.5000	0.255	1	369	RDE	{'La': {3.0: 1}, 'Ba': {2.0: 1}, 'Sr': {2.0: 1}, 'Co': {3.0: 1.0}, 'Fe': {3.0: 1.0}}	Advanced Energy Materials, 2017, 7(20): 1700666
La0.5Ba0.2Sr0.2Ca0.1Co0.8Fe0.2	cubic	5.5000	0.255	1	350	RDE	{'La': {3.0: 1}, 'Ba': {2.0: 1}, 'Sr': {2.0: 1}, 'Ca': {2.0: 1}, 'Co': {3.0: 1.0}, 'Fe': {3.0: 1.0}}	Advanced Energy Materials, 2017, 7(20): 1700666
La0.5Sr0.5Fe	cubic	5.0400	0.232	0.1	420	RDE	{'La': {3.0: 1}, 'Sr': {2.0: 1}, 'Fe': {4.0: 0.1123, 3.0: 0.3204, 2.0: 0.5673}}	ACS Appl. Mater. Interfaces 2018, 10, 11715−11721
La0.6Sr0.4Co0.2Fe0.27Mn0.27Ni0.27	cubic	5.4300	0.51	1	360	RDE	{'La': {3.0: 1}, 'Sr': {2.0: 1}, 'Co': {2.0: 1.0}, 'Fe': {3.0: 1.0}, 'Mn': {4.0: 1.0}, 'Ni': {2.0: 1.0}}	Adv. Funct. Mater. 2022, 2112157
La0.6Sr0.4Co0.2Fe0.2Mn0.2Ni0.2Mg0.2	cubic	5.2000	0.51	1	320	RDE	{'La': {3.0: 1}, 'Sr': {2.0: 1}, 'Co': {2.0: 1.0}, 'Fe': {3.0: 1.0}, 'Mn': {4.0: 1.0}, 'Ni': {2.0: 1.0}, 'Mg': {2.0: 1.0}}	Adv. Funct. Mater. 2022, 2112157
La0.6Sr0.4Co0.2Fe0.4Mn0.4	cubic	5.8000	0.51	1	390	RDE	{'La': {3.0: 1}, 'Sr': {2.0: 1}, 'Co': {2.0: 1.0}, 'Fe': {3.0: 1.0}, 'Mn': {4.0: 1.0}}	Adv. Funct. Mater. 2022, 2112157
La0.6Sr0.4Co0.2Mn0.8	cubic	6.2000	0.51	1	430	RDE	{'La': {3.0: 1}, 'Sr': {2.0: 1}, 'Co': {2.0: 1.0}, 'Mn': {4.0: 1.0}}	Adv. Funct. Mater. 2022, 2112157
La0.6Sr0.4Co0.8Fe0.1Mn0.1	unknown	5.1800	0.51	1	343	RDE	{'La': {3.0: 1}, 'Sr': {2.0: 1}, 'Co': {3.0: 0.45, 2.0: 0.55}, 'Fe': {3.0: 0.8, 4.0: 0.2}, 'Mn': {4.0: 0.05, 3.0: 0.95}}	Chem. Eng. J. 2021, 417, 129324
La0.6Sr0.4Co0.8Fe0.2	hexagonal	5.2800	0.51	1	384	RDE	{'La': {3.0: 1}, 'Sr': {2.0: 1}, 'Co': {3.0: 0.55, 2.0: 0.45}, 'Fe': {3.0: 0.8, 4.0: 0.2}}	Chem. Eng. J. 2021, 417, 129324
La0.6Sr0.4Co0.8Mn0.2	unknown	5.3700	0.51	1	415	RDE	{'La': {3.0: 1}, 'Sr': {2.0: 1}, 'Co': {3.0: 0.64, 2.0: 0.36}, 'Mn': {4.0: 0.3, 3.0: 0.7}}	Chem. Eng. J. 2021, 417, 129324
La0.6Sr0.4Mn	unknown	5.6000	-1	0.1	420	RDE	{'La': {3.0: 1}, 'Sr': {2.0: 1}, 'Mn': {3.0: 1.0}}	J. Phys. Chem. C 2016, 120, 49, 27746–27756
La0.8Sr0.2Co0.8Fe0.2	hexagonal	5.8000	0.245	1	365	RDE	{'La': {3.0: 1}, 'Sr': {2.0: 1}, 'Co': {3.0: 1.0}, 'Fe': {3.0: 1.0}}	ACS Appl. Mater. Interfaces 2019, 11, 51, 47858–47867
La0.8Sr0.2Fe	cubic	5.2600	0.232	0.1	470	RDE	{'La': {3.0: 1}, 'Sr': {2.0: 1}, 'Fe': {4.0: 0.0793, 3.0: 0.3018, 2.0: 0.6189}}	ACS Appl. Mater. Interfaces 2018, 10, 11715−11721
La0.9Fe	orthorhombic	5.7000	0.232	0.1	410	RDE	{'La': {3.0: 1}, 'Fe': {3.0: 1.0}}	Chem. Mater. 2016, 28, 6, 1691–1697
LaCo	hexagonal	6.0000	0.245	1	381	RDE	{'La': {3.0: 1}, 'Co': {3.0: 1.0}}	ACS Appl. Mater. Interfaces 2019, 11, 51, 47858–47867
LaCo0.6V0.4	hexagonal	6.4000	0.255	1	343	RDE	{'La': {3.0: 1}, 'Co': {3.0: 1.0}, 'V': {4.0: 1.0}}	ChemSusChem, 2020, 13(10): 2671-2676
LaCo0.8Fe0.15Mo0.05	rhombohedral	6.1500	0.245	1	370	RDE	{'La': {3.0: 1}, 'Co': {3.0: 1.0}, 'Fe': {3.0: 1.0}, 'Mo': {6.0: 1.0}}	Chemical Engineering Journal 425 (2021) 130681
LaCo0.8Fe0.2	rhombohedral	6.0000	0.245	1	430	RDE	{'La': {3.0: 1}, 'Co': {3.0: 1.0}, 'Fe': {3.0: 1.0}}	Chemical Engineering Journal 425 (2021) 130681
LaCo0.8V0.2	hexagonal	6.2000	0.255	1	306	RDE	{'La': {3.0: 1}, 'Co': {3.0: 1.0}, 'V': {4.0: 1.0}}	ChemSusChem, 2020, 13(10): 2671-2676
LaCo0.9Ni0.1	rhombohedral	5.4500	0.255	0.1	650	RDE	{'La': {3.0: 1}, 'Co': {3.0: 0.5, 2.0: 0.5}, 'Ni': {2.0: 1.0}}	Electrochim. Acta 2019, 296, 945
LaCo0.9V0.1	hexagonal	6.1000	0.255	1	377	RDE	{'La': {3.0: 1}, 'Co': {3.0: 1.0}, 'V': {4.0: 1.0}}	ChemSusChem, 2020, 13(10): 2671-2676
LaCr	unknown	6.0000	0.407	1	-1	RDE	{'La': {3.0: 1}, 'Cr': {3.0: 1.0}}	j.jelechem.2017.12.043.
LaFe	unknown	6.0000	0.232	0.1	420	RDE	{'La': {3.0: 1}, 'Fe': {3.0: 1.0}}	smll.202101605
LaMn	unknown	6.0000	0.407	1	-1	RDE	{'La': {3.0: 1}, 'Mn': {3.0: 1.0}}	j.jelechem.2017.12.043.
LaMn0.7Co0.3	unknown	6.0000	0.51	0.1	590	RDE	{'La': {3.0: 1}, 'Mn': {3.0: 1.0}, 'Co': {3.0: 1.0}}	Chemistry–An Asian Journal, 2018, 13(5): 528-535
LaNi0.85Mg0.15	unknown	5.595	0.153	0.1	450	RDE	{'La': {3.0: 1}, 'Ni': {3.0: 0.7, 2.0: 0.3}, 'Mg': {2.0: 1.0}}	ACS Appl. Energy Mater. 2019, 2, 923−931
Pr0.5Ba0.25Sr0.25Co0.8Fe0.2	cubic	5.5000	0.255	1	387	RDE	{'Pr': {3.0: 1}, 'Ba': {2.0: 1}, 'Sr': {2.0: 1}, 'Co': {3.0: 1.0}, 'Fe': {3.0: 1.0}}	Advanced Energy Materials, 2017, 7(20): 1700666
Pr0.5Ba0.37Ca0.13Co	unknown	5.7000	0.39	0.1	440	RDE	{'Pr': {3.0: 1}, 'Ba': {2.0: 1}, 'Ca': {2.0: 1}, 'Co': {3.0: 0.8, 4.0: 0.2}}	Chem. Commun., 2017,53, 5132
Pr0.5Ba0.3Ca0.2Co	unknown	5.7000	0.39	0.1	440	RDE	{'Pr': {3.0: 1}, 'Ba': {2.0: 1}, 'Ca': {2.0: 1}, 'Co': {3.0: 0.8, 4.0: 0.2}}	Chem. Commun., 2017, 53, 5132--5135
Pr0.5Ba0.5Co	unknown	5.7000	0.39	0.1	440	RDE	{'Pr': {3.0: 1}, 'Ba': {2.0: 1}, 'Co': {3.0: 0.8, 4.0: 0.2}}	Chem. Commun., 2017, 53, 5132--5135
Pr0.7Ca0.3Co0.8Fe0.2	orthorhombic	5.7000	0.45	0.1	-1	RDE	{'Pr': {3.0: 1}, 'Ca': {2.0: 1}, 'Co': {3.0: 1.0}, 'Fe': {3.0: 1.0}}	Dalton Trans., 2021, 50, 7212
Pr0.8Ca0.2Co0.8Fe0.2	orthorhombic	5.8000	0.45	0.1	-1	RDE	{'Pr': {3.0: 1}, 'Ca': {2.0: 1}, 'Co': {3.0: 1.0}, 'Fe': {3.0: 1.0}}	Dalton Trans., 2021, 50, 7212
Pr0.9Ca0.1Co0.8Fe0.2	orthorhombic	5.9000	0.45	0.1	-1	RDE	{'Pr': {3.0: 1}, 'Ca': {2.0: 1}, 'Co': {3.0: 1.0}, 'Fe': {3.0: 1.0}}	Dalton Trans., 2021, 50, 7212
PrCo	orthorhombic	6.0000	0.45	0.1	-1	RDE	{'Pr': {3.0: 1}, 'Co': {3.0: 1.0}}	Dalton Trans., 2021, 50, 7212
Sm0.5Sr0.5Fe0.8Co0.2	unknown	5.3000	6.153	1	316	RDE	{'Sm': {3.0: 1}, 'Sr': {2.0: 1}, 'Fe': {3.0: 1.0}, 'Co': {2.0: 1.0}}	Sustainable Energy Fuels, 2021, 5, 4858-4868
Sm0.5Sr0.5Fe0.8Cu0.2	unknown	5.3000	6.153	1	456	RDE	{'Sm': {3.0: 1}, 'Sr': {2.0: 1}, 'Fe': {3.0: 1.0}, 'Cu': {2.0: 1.0}}	Sustainable Energy Fuels, 2021, 5, 4858-4868
Sm0.8Sr0.2Fe0.2Co0.8	unknown	5.8000	0.92	0.1	460	RDE	{'Sm': {3.0: 1}, 'Sr': {2.0: 1}, 'Fe': {3.0: 1.0}, 'Co': {3.0: 1.0}}	Electrocatalysis (2019) 10:305–313
Sm0.8Sr0.2Fe0.5Co0.5	unknown	5.8000	0.92	0.1	400	RDE	{'Sm': {3.0: 1}, 'Sr': {2.0: 1}, 'Fe': {3.0: 1.0}, 'Co': {3.0: 1.0}}	Electrocatalysis (2019) 10:305–313
Sm0.8Sr0.2Fe0.8Co0.2	unknown	5.6000	0.92	0.1	440	RDE	{'Sm': {3.0: 1}, 'Sr': {2.0: 1}, 'Fe': {3.0: 1.0}, 'Co': {2.0: 1.0}}	Electrocatalysis (2019) 10:305–313
Sr0.95Co0.8Nb0.1Ni0.1	unknown	4.7100	1	0.1	438	RDE	{'Sr': {2.0: 1}, 'Co': {2.0: 0.4, 3.0: 0.6}, 'Nb': {5.0: 1.0}, 'Ni': {2.0: 0.66, 3.0: 0.34}}	J. Mater. Chem. A, 2019, 7, 19453-19464
Sr0.95Nb0.1Co0.7Fe0.2	cubic	5.1100	0.035	0.1	420	RDE	{'Sr': {2.0: 1}, 'Nb': {5.0: 1.0}, 'Co': {3.0: 0.8, 2.0: 0.2}, 'Fe': {4.0: 0.753, 3.0: 0.247}}	Electrochimica Acta, 2018, 259: 1004-1010
Sr0.98Nb0.1Co0.7Fe0.2	cubic	5.1700	0.035	0.1	440	RDE	{'Sr': {2.0: 1}, 'Nb': {5.0: 1.0}, 'Co': {3.0: 0.8, 2.0: 0.2}, 'Fe': {4.0: 0.753, 3.0: 0.247}}	Electrochimica Acta, 2018, 259: 1004-1010
Sr0.9K0.1Ru	orthorhombic	5.9000	-1	0.1	448	RDE	{'Sr': {2.0: 1}, 'K': {1.0: 1}, 'Ru': {4.0: 1.0}}	Journal of Alloys and Compounds 920 (2022) 165770
Sr0.9Na0.1Ru	orthorhombic	5.9000	-1	0.1	305	RDE	{'Sr': {2.0: 1}, 'Na': {1.0: 1}, 'Ru': {4.0: 1.0}}	Journal of Alloys and Compounds 920 (2022) 165770
Sr0.9Nb0.1Co0.7Fe0.2	cubic	5.0100	0.035	0.1	460	RDE	{'Sr': {2.0: 1}, 'Nb': {5.0: 1.0}, 'Co': {3.0: 0.8, 2.0: 0.2}, 'Fe': {4.0: 0.753, 3.0: 0.247}}	Electrochimica Acta, 2018, 259: 1004-1010
SrCo	tetragonal	6.0000	0.255	0.1	488	RDE	{'Sr': {2.0: 1}, 'Co': {4.0: 1.0}}	Nat.Commun. 2020, 11, 2002
SrCo0.5Mo0.5	tetragonal	6.5000	0.4012	0.1	506	RDE	{'Sr': {2.0: 1}, 'Co': {3.0: 1.0}, 'Mo': {6.0: 1.0}}	International Journal of Hydrogen Energy, 2018, 43(45): 20727-20733
SrCo0.9Ti0.1	cubic	4.9500	0.32	0.1	510	RDE	{'Sr': {2.0: 1}, 'Co': {3.0: 0.83, 2.0: 0.17}, 'Ti': {4.0: 1.0}}	ACS applied materials & interfaces, 2015, 7(32): 17663-17670
SrFe	cubic	6.0000	0.232	0.1	500	RDE	{'Sr': {2.0: 1}, 'Fe': {4.0: 1.0}}	ACS Appl. Mater. Interfaces 2018, 10, 11715-11721
SrFe0.9Ti0.1	cubic	5.1000	0.232	0.1	520	RDE	{'Sr': {2.0: 1}, 'Fe': {3.0: 1.0}, 'Ti': {4.0: 1.0}}	ACS Appl. Mater. Interfaces 2015, 7, 17663-17670.
SrNb0.1Co0.7Fe0.2	tetragonal	5.2100	0.232	0.1	500	RDE	{'Sr': {2.0: 1}, 'Nb': {5.0: 1.0}, 'Co': {3.0: 0.8, 2.0: 0.2}, 'Fe': {4.0: 0.753, 3.0: 0.247}}	Angew. Chem. 2015, 127, 3969 –3973
SrRu	orthorhombic	6.0000	-1	0.1	-1	RDE	{'Sr': {2.0: 1}, 'Ru': {4.0: 1.0}}	Journal of Alloys and Compounds 920 (2022) 165770
La0.25Pr0.75Co	rhombohedral	5.85	0.49	1	322	GC	{'La': {3.0: 1}, 'Pr': {3.0: 1}, 'Co': {2.0: 0.15, 3.0: 0.85}}	ACS Appl. Energy Mater. 2021, 4, 9057−9065
La0.4Sr0.6Ni0.5Fe0.5	cubic	5.365	0.25	1	320	GC	{'La': {3.0: 1}, 'Sr': {2.0: 1}, 'Ni':{4.0: 0.21, 3.0: 0.79}, 'Fe': {3.0: 0.72, 2.0: 0.28}}	Frontiers in chemistry, 2019, 7: 224
La0.5Pr0.5Co	orthorhombic	5.9000	0.49	1	312	GCE	{'La': {3.0: 1}, 'Pr': {3.0: 1}, 'Co': {2.0: 0.1, 3.0: 0.9}}	ACS Appl. Energy Mater. 2021, 4, 9057−9065
La0.6Sr0.4Co0.2Fe0.8	cubic	5.4000	0.14	1	430	GC	{'La': {3.0: 1}, 'Sr': {2.0: 1}, 'Co': {2.0: 1.0}, 'Fe': {3.0: 1.0}}	ACS Appl. Mater. Interfaces 2021, 13, 36, 42852–42860
La0.75Pr0.25Co	orthorhombic	5.9500	0.49	1	321	GCE	{'La': {3.0: 1}, 'Pr': {3.0: 1}, 'Co': {2.0: 0.05, 3.0: 0.95}}	ACS Appl. Energy Mater. 2021, 4, 9057−9065
La0.92Ce0.08Co	rhombohedral	5.7	0.734	1	448	GC	{'La': {3.0: 1}, 'Ce': {3.0: 1}, 'Co': {3.0: 0.7, 2.0: 0.3}}	Nanoscale, 2021, 13, 9952
La0.94Ce0.06Co	rhombohedral	5.7	0.734	1	413	GCE	{'La': {3.0: 1}, 'Ce': {3.0: 1}, 'Co': {3.0: 0.7, 2.0: 0.3}}	Nanoscale, 2021, 13, 9952
La0.95Sn0.05Ni	unknown	6.0500	0.367	0.1	384	GCE	{'La': {3.0: 1}, 'Sn': {4.0: 1}, 'Ni': {3.0: 1.0}}	J. Mater. Chem. A, 2022, 10,1336
La0.96Ce0.04Co	rhombohedral	5.7	0.734	1	305	GCE	{'La': {3.0: 1}, 'Ce': {3.0: 1}, 'Co': {3.0: 0.7, 2.0: 0.3}}	Nanoscale, 2021, 13, 9952
La0.98Ce0.02Co	rhombohedral	5.7000	0.734	1	373	GCE	{'La': {3.0: 1}, 'Ce': {3.0: 1}, 'Co': {3.0: 0.7, 2.0: 0.3}}	Nanoscale, 2021, 13, 9952
La0.9Ce0.1Co	rhombohedral	5.7	0.734	1	475	GCE	{'La': {3.0: 1}, 'Ce': {3.0: 1}, 'Co': {3.0: 0.7, 2.0: 0.3}}	Nanoscale, 2021, 13, 9952
La0.9Sn0.1Ni	unknown	6.1000	0.367	0.1	318	GCE	{'La': {3.0: 1}, 'Sn': {4.0: 1}, 'Ni': {3.0: 1.0}}	J. Mater. Chem. A, 2022, 10,1336
LaCu	unknown	6.0000	0.255	0.1	400	GCE	{'La': {3.0: 1}, 'Cu': {3.0: 1.0}}	The Journal of Physical Chemistry C, 2018, 122(49): 27885-27892
LaFe0.25Ni0.75	rhombohedral	6.0000	0.255	1	287	GC	{'La': {3.0: 1}, 'Fe': {3.0: 1}, 'Ni': {3.0: 1}}	ACS Appl. Mater. Interfaces 2020, 12, 41259−41268
LaMn0.25Co0.75	hexagonal	5.7500	0.407	0.1	420	GCE	{'La': {3.0: 1}, 'Mn': {4.0: 0.5, 3.0: 0.5}, 'Co': {2.0: 0.5, 3.0: 0.5}}	ACS Applied Materials & Interfaces, 2020, 12(22): 24717-24725
LaMn0.35Co0.65	hexagonal	5.8400	0.407	0.1	429	GCE	{'La': {3.0: 1}, 'Mn': {4.0: 0.45, 3.0: 0.55}, 'Co': {2.0: 0.489, 3.0: 0.511}}	ACS Applied Materials & Interfaces, 2020, 12(22): 24717-24725
LaMn0.3Co0.7	hexagonal	5.7900	0.407	0.1	416	GCE	{'La': {3.0: 1}, 'Mn': {4.0: 0.45, 3.0: 0.55}, 'Co': {2.0: 0.489, 3.0: 0.511}}	ACS Applied Materials & Interfaces, 2020, 12(22): 24717-24725
LaMn0.5Co0.5	hexagonal	5.9800	0.407	0.1	440	GCE	{'La': {3.0: 1}, 'Mn': {4.0: 0.45, 3.0: 0.55}, 'Co': {2.0: 0.489, 3.0: 0.511}}	ACS Applied Materials & Interfaces, 2020, 12(22): 24717-24725
LaMn0.75Co0.25	hexagonal	6.0000	0.153	0.1	450	GCE	{'La': {3.0: 1}, 'Mn': {3.0: 1}, 'Co': {3.0: 1}}	Chemistry, 2019, 58(12): 8208-8214
Pr0.5Ba0.5Fe	cubic	5.7900	0.2264	0.1	540	GCE	{'Pr': {3.0: 1}, 'Ba': {2.0: 1}, 'Fe': {3.0: 0.706, 4.0: 0.294}}	Electrochimica Acta 293 (2019) 240-246
Pr0.5Ba0.5Fe0.95Ni0.05	cubic	5.7300	0.2264	0.1	450	GC	{'Pr': {3.0: 1}, 'Ba': {2.0: 1}, 'Fe': {3.0: 0.704, 4.0: 0.296}, 'Ni': {2.0: 1.0}}	Electrochimica Acta 293 (2019) 240-246
Pr0.5Ba0.5Fe0.975Ni0.025	cubic	5.7700	0.2264	0.1	440	GC	{'Pr': {3.0: 1}, 'Ba': {2.0: 1}, 'Fe': {3.0: 0.694, 4.0: 0.306}, 'Ni': {2.0: 1.0}}	Electrochimica Acta 293 (2019) 240-246
Pr0.5Ba0.5Fe0.99Ni0.01	cubic	5.7900	0.2264	0.1	500	GC	{'Pr': {3.0: 1}, 'Ba': {2.0: 1}, 'Fe': {3.0: 0.702, 4.0: 0.298}, 'Ni': {2.0: 1.0}}	Electrochimica Acta 293 (2019) 240-246
SrCo0.4Fe0.2W0.4	tetragonal	6.1848	0.232	0.1	399	GC	{'Sr': {2.0: 1}, 'Co': {2.0: 0.538, 3.0: 0.462}, 'Fe': {4.0: 1.0}, 'W': {6.0: 1.0}}	J. Mater. Chem. A 2018, 6, 9854
SrCo0.75Fe0.2W0.05	cubic	5.4800	0.232	0.1	476	GC	{'Sr': {2.0: 1}, 'Co': {2.0: 0.067, 3.0: 0.695, 4.0: 0.238}, 'Fe': {4.0: 1.0}, 'W': {6.0: 1.0}}	J. Mater. Chem. A 2018, 6, 9854
SrCr	unknown	5.0000	0.255	0.1	480	GC	{'Sr': {2.0: 1}, 'Cr': {3.0: 1.0}}	The Journal of Physical Chemistry C, 2018, 122(49): 27885-27892
SrMn	unknown	6.0000	0.255	0.1	360	GC	{'Sr': {2.0: 1}, 'Mn': {4.0: 1.0}}	The Journal of Physical Chemistry C, 2018, 122(49): 27885-27892
YCo	unknown	6	0.255	0.1	390	GC	{'Y': {3.0: 1}, 'Co': {3.0: 1.0}}	The Journal of Physical Chemistry C, 2018, 122(49): 27885-27892
YFe	unknown	6	0.255	0.1	500	GC	{'Y': {3.0: 1}, 'Fe': {3.0: 1.0}}	The Journal of Physical Chemistry C, 2018, 122(49): 27885-27892
YNi	unknown	6	0.255	0.1	410	GC	{'Y': {3.0: 1}, 'Ni': {3.0: 1.0}}	The Journal of Physical Chemistry C, 2018, 122(49): 27885-27892
YMn	unknown	6.0000	-1	-1	-1	-1	{'Y': {3.0: 1}, 'Mn': {3.0: 1.0}}	-1
SrNi	unknown	6.0000	-1	-1	-1	-1	{'Sr': {2.0: 1}, 'Ni': {4.0: 1.0}}	-1
BiNi	unknown	5.0000	-1	-1	-1	-1	{'Bi': {3.0: 1}, 'Ni': {2.0: 1.0}}	-1
CaTi	unknown	6.0000	-1	-1	-1	-1	{'Ca': {2.0: 1}, 'Ti': {4.0: 1.0}}	-1
SrTi	unknown	6.0000	-1	-1	-1	-1	{'Sr': {2.0: 1}, 'Ti': {4.0: 1.0}}	-1
BaTi	unknown	6.0000	-1	-1	-1	-1	{'Ba': {2.0: 1}, 'Ti': {4.0: 1.0}}	-1
CaSn	unknown	6.0000	-1	-1	-1	-1	{'Ca': {2.0: 1}, 'Sn': {4.0: 1.0}}	-1
SrSn	unknown	6.0000	-1	-1	-1	-1	{'Sr': {2.0: 1}, 'Sn': {4.0: 1.0}}	-1
BaSn	unknown	6.0000	-1	-1	-1	-1	{'Ba': {2.0: 1}, 'Sn': {4.0: 1.0}}	-1
CaZr	unknown	6.0000	-1	-1	-1	-1	{'Ca': {2.0: 1}, 'Zr': {4.0: 1.0}}	-1
SrZr	unknown	6.0000	-1	-1	-1	-1	{'Sr': {2.0: 1}, 'Zr': {4.0: 1.0}}	-1
BaIr	unknown	6.0000	-1	-1	-1	-1	{'Ba': {2.0: 1}, 'Ir': {4.0: 1.0}}	-1
BaMo	unknown	6.0000	-1	-1	-1	-1	{'Ba': {2.0: 1}, 'Mo': {4.0: 1.0}}	-1
BaNb	unknown	6.0000	-1	-1	-1	-1	{'Ba': {2.0: 1}, 'Nb': {4.0: 1.0}}	-1
BaRu	unknown	6.0000	-1	-1	-1	-1	{'Ba': {2.0: 1}, 'Ru': {4.0: 1.0}}	-1
BaV	unknown	6.0000	-1	-1	-1	-1	{'Ba': {2.0: 1}, 'V': {4.0: 1.0}}	-1
BaZr	unknown	6.0000	-1	-1	-1	-1	{'Ba': {2.0: 1}, 'Zr': {4.0: 1.0}}	-1
BiV	unknown	6.0000	-1	-1	-1	-1	{'Bi': {3.0: 1}, 'V': {3.0: 1.0}}	-1
BiY	unknown	6.0000	-1	-1	-1	-1	{'Bi': {3.0: 1}, 'Y': {3.0: 1.0}}	-1
CaIr	unknown	6.0000	-1	-1	-1	-1	{'Ca': {2.0: 1}, 'Ir': {4.0: 1.0}}	-1
CaMo	unknown	6.0000	-1	-1	-1	-1	{'Ca': {2.0: 1}, 'Mo': {4.0: 1.0}}	-1
CaNb	unknown	6.0000	-1	-1	-1	-1	{'Ca': {2.0: 1}, 'Nb': {4.0: 1.0}}	-1
CaRu	unknown	6.0000	-1	-1	-1	-1	{'Ca': {2.0: 1}, 'Ru': {4.0: 1.0}}	-1
KNb	unknown	6.0000	-1	-1	-1	-1	{'K': {1.0: 1}, 'Nb': {5.0: 1.0}}	-1
LaRu	unknown	7.0000	-1	-1	-1	-1	{'La': {3.0: 1}, 'Ru': {4.0: 1.0}}	-1
LaV	unknown	7.0000	-1	-1	-1	-1	{'La': {3.0: 1}, 'V': {4.0: 1.0}}	-1
PrCr	unknown	6.0000	-1	-1	-1	-1	{'Pr': {3.0: 1}, 'Cr': {3.0: 1.0}}	-1
PrV	unknown	6.0000	-1	-1	-1	-1	{'Pr': {3.0: 1}, 'V': {3.0: 1.0}}	-1
SmCr	unknown	6.0000	-1	-1	-1	-1	{'Sm': {3.0: 1}, 'Cr': {3.0: 1.0}}	-1
SrIr	unknown	6.0000	-1	-1	-1	-1	{'Sr': {2.0: 1}, 'Ir': {4.0: 1.0}}	-1
SrNb	unknown	6.0000	-1	-1	-1	-1	{'Sr': {2.0: 1}, 'Nb': {4.0: 1.0}}	-1
YCr	unknown	6.0000	-1	-1	-1	-1	{'Y': {3.0: 1}, 'Cr': {3.0: 1.0}}	-1
YV	unknown	6.0000	-1	-1	-1	-1	{'Y': {3.0: 1}, 'V': {3.0: 1.0}}	-1
Pr0.1Sr0.9Co0.5Fe0.5	unknown	4.5665	0.51	1	326.885	RDE	{'Pr': {3.0: 1.0}, 'Sr': {2.0: 1.0}, 'Co': {2.0: 0.451, 3: 0.549}, 'Fe': {2: 0.616, 3: 0.384}, 'O': {-2.0: 1.0}}	1st round EXP
Pr0.1Sr0.9Co0.5Fe0.3Mn0.2	unknown	4.7293	0.51	1	314.75	RDE	{'Pr': {3.0: 1.0}, 'Sr': {2.0: 1.0}, 'Co': {2.0: 0.464, 3: 0.536}, 'Fe': {2: 0.657, 3: 0.343}, 'Mn': {3: 0.708, 4: 0.292}, 'O': {-2.0: 1.0}}	2nd round EXP

## Sheet: Cation Encoding
Perovskite composition(ABO3)	A_site	B_site	weight	V_A	V_B	V_(A+B)	R_A	R_B	R_(A+B)	R_O	XA	XB	X_(A+B)	AIE (A-site)	BIE (B-site)	t (tolerance factor)	t (O=1.4)	u (Octahedral_factor)	u (O=1.4)	E_A	E_B	E	Mass loading (mg cm-2)	Electrolyte (M KOH)	overpotential (mV)	Tafel slope (mV Dec-1)	Substrate	Valence: proportion	year	Ref
Ba0.5Sr0.5Co0.6Fe0.2Ni0.2	Ba0.5Sr0.5	Co0.6Fe0.2Ni0.2	209.7796	2.0000	2.8800	4.8800	1.5250	0.5946	2.1196	1.1387	1.0900	1.6337	2.7237	10.5171	32.7459	1.0867	1.0369	0.5222	0.4247	0.6931	0.9503	1.3706	0.232	0.1	278	48	RDE	{'Ba': {2.0: 1}, 'Sr': {2.0: 1}, 'Co': {2.0: 0.2, 3.0: 0.8}, 'Fe': {4.0: 1.0}, 'Ni': {2.0: 1.0}}	2020	Small 2021, 17, 2006638
Ba0.5Sr0.5Co0.75Fe0.2Ni0.05	Ba0.5Sr0.5	Co0.75Fe0.2Ni0.05	210.7756	2.0000	3.0000	5.0000	1.5250	0.5760	2.1010	1.1667	1.0900	1.6731	2.7631	10.5171	34.5531	1.0922	1.0467	0.4937	0.4114	0.6931	0.6874	1.3018	0.232	0.1	304	55.8	RDE	{'Ba': {2.0: 1}, 'Sr': {2.0: 1}, 'Co': {2.0: 0.2, 3.0: 0.8}, 'Fe': {4.0: 1.0}, 'Ni': {2.0: 1.0}}	2020	Small 2021, 17, 2006638
Ba0.5Sr0.5Co0.7Fe0.2Ni0.1	Ba0.5Sr0.5	Co0.7Fe0.2Ni0.1	210.4436	2.0000	2.9600	4.9600	1.5250	0.5822	2.1072	1.1573	1.0900	1.6600	2.7500	10.5171	33.9507	1.0903	1.0434	0.5031	0.4159	0.6931	0.8018	1.3305	0.232	0.1	297	51	RDE	{'Ba': {2.0: 1}, 'Sr': {2.0: 1}, 'Co': {2.0: 0.2, 3.0: 0.8}, 'Fe': {4.0: 1.0}, 'Ni': {2.0: 1.0}}	2020	Small 2021, 17, 2006638
Ba0.5Sr0.5Co0.8Fe0.2	Ba0.5Sr0.5	Co0.8Fe0.2	211.1075	2.0000	3.0400	5.0400	1.5250	0.5698	2.0948	1.1760	1.0900	1.6862	2.7762	10.5171	35.1555	1.0940	1.0500	0.4845	0.4070	0.6931	0.5004	1.2573	0.425	1	357	89.3	RDE	{'Ba': {2.0: 1}, 'Sr': {2.0: 1}, 'Co': {2.0: 0.2, 3.0: 0.8}, 'Fe': {4.0: 1.0}}	2020	ACS Appl. Energy Mater. 2020, 3, 7149−7158
Ba0.9Sr0.1Co0.8Fe0.1Ir0.1	Ba0.9Sr0.1	Co0.8Fe0.1Ir0.1	244.6275	2.0000	3.0400	5.0400	1.5930	0.5738	2.1668	1.1760	1.0876	1.6831	2.7707	10.1065	33.6645	1.1190	1.0722	0.4879	0.4099	0.3251	0.6390	1.2065	0.425	1	300	61.2	RDE	{'Ba': {2.0: 1}, 'Sr': {2.0: 1}, 'Co': {2.0: 0.2, 3.0: 0.8}, 'Fe': {4.0: 1.0}, 'Ir': {4.0: 1.0}}	2020	ACS Appl. Energy Mater. 2020, 3, 7149−7158
Ba0.9Sr0.1Co0.8Fe0.2	Ba0.9Sr0.1	Co0.8Fe0.2	230.9903	2.0000	3.0400	5.0400	1.5930	0.5698	2.1628	1.1760	1.0876	1.6862	2.7738	10.1065	35.1555	1.1215	1.0744	0.4845	0.4070	0.3251	0.5004	1.1758	0.425	1	384	92.3	RDE	{'Ba': {2.0: 1}, 'Sr': {2.0: 1}, 'Co': {2.0: 0.2, 3.0: 0.8}, 'Fe': {4.0: 1.0}}	2020	ACS Appl. Energy Mater. 2020, 3, 7149−7158
BaCo	Ba	Co	244.2584	2.0000	4.0000	6.0000	1.6100	0.5300	2.1400	1.4000	1.0870	2.0090	3.0960	10.0038	51.2700	1.1028	1.1028	0.3786	0.3786	0.0000	0.0000	0.9503	0.232	0.1	-1	74	RDE	{'Ba': {2.0: 1}, 'Co': {4.0: 1.0}}	2015	Adv. Sci. 2016, 3, 1500187
BaCo0.425Fe0.425Zr0.075Y0.075	Ba	Co0.425Fe0.425Zr0.075Y0.075	237.3415	2.0000	2.9000	4.9000	1.6100	0.6002	2.2102	1.1433	1.0870	1.5936	2.6806	10.0038	28.7528	1.1166	1.0641	0.5250	0.4287	0.0000	1.1159	1.2503	0.255	0.1	-1	75	RDE	{'Ba': {2.0: 1}, 'Co': {2.0: 0.1541, 3.0: 0.8459}, 'Fe': {2.0: 0.2535, 3.0: 0.7465}, 'Zr': {4.0: 1.0}, 'Y': {3.0: 1.0}}	2018	J. Mater. Chem. A, 2018, 6,17288
BaCo0.4Fe0.4Zr0.1Y0.1	Ba	Co0.4Fe0.4Zr0.1Y0.1	240.7698	2.0000	2.9400	4.9400	1.6100	0.6126	2.2226	1.1527	1.0870	1.5867	2.6737	10.0038	28.6774	1.1067	1.0576	0.5314	0.4375	0.0000	1.1935	1.2648	0.255	0.1	362	69	RDE	{'Ba': {2.0: 1}, 'Co': {2.0: 0.1541, 3.0: 0.8459}, 'Fe': {2.0: 0.2535, 3.0: 0.7465}, 'Zr': {4.0: 1.0}, 'Y': {3.0: 1.0}}	2018	J. Mater. Chem. A, 2018, 6,17288
BaCo0.5Fe0.4Sn0.1	Ba	Co0.5Fe0.4Sn0.1	245.0009	2.0000	3.5000	5.5000	1.6100	0.5755	2.1855	1.2833	1.0870	1.7819	2.8689	10.0038	42.7880	1.1006	1.0774	0.4484	0.4111	0.0000	0.9433	1.1711	0.232	0.1	465	76	RDE	{'Ba': {2.0: 1}, 'Co': {3.0: 1.0}, 'Fe': {4.0: 1.0}, 'Sn': {4.0: 1.0}}	2015	Adv. Sci. 2016, 3, 1500187
BaCo0.6Fe0.2Zr0.1Y0.1	Ba	Co0.6Fe0.2Zr0.1Y0.1	241.5474	2.0000	2.9600	4.9600	1.6100	0.6118	2.2218	1.1573	1.0870	1.5985	2.6855	10.0038	29.4740	1.1061	1.0580	0.5286	0.4370	0.0000	1.0889	1.2399	0.232	0.1	470	92	RDE	{'Ba': {2.0: 1}, 'Co': {2.0: 0.1541, 3.0: 0.8459}, 'Fe': {2.0: 0.2535, 3.0: 0.7465}, 'Zr': {4.0: 1.0}, 'Y': {3.0: 1.0}}	2018	j.electacta.2018.06.073
BaCo0.6Fe0.3Sn0.1	Ba	Co0.6Fe0.3Sn0.1	244.5098	2.0000	3.4000	5.4000	1.6100	0.5715	2.1815	1.2600	1.0870	1.7600	2.8470	10.0038	40.6470	1.1081	1.0796	0.4536	0.4082	0.0000	0.8979	1.1680	0.232	0.1	437	68	RDE	{'Ba': {2.0: 1}, 'Co': {3.0: 1.0}, 'Fe': {4.0: 1.0}, 'Sn': {4.0: 1.0}}	2015	Adv. Sci. 2016, 3, 1500187
BaCo0.7Fe0.2Sn0.1	Ba	Co0.7Fe0.2Sn0.1	244.0186	2.0000	3.3000	5.3000	1.6100	0.5675	2.1775	1.2367	1.0870	1.7381	2.8251	10.0038	38.5060	1.1157	1.0818	0.4589	0.4054	0.0000	0.8018	1.1539	0.232	0.1	428	69	RDE	{'Ba': {2.0: 1}, 'Co': {3.0: 1.0}, 'Fe': {4.0: 1.0}, 'Sn': {4.0: 1.0}}	2015	Adv. Sci. 2016, 3, 1500187
BaCo0.7Fe0.3	Ba	Co0.7Fe0.3	237.7321	2.0000	3.3000	5.3000	1.6100	0.5570	2.1670	1.2367	1.0870	1.7587	2.8457	10.0038	39.9230	1.1222	1.0876	0.4504	0.3979	0.0000	0.6109	1.1128	0.232	0.1	-1	69	RDE	{'Ba': {2.0: 1}, 'Co': {3.0: 1.0}, 'Fe': {4.0: 1.0}}	2015	Adv. Sci. 2016, 3, 1500187
BaCo0.7Sn0.3	Ba	Co0.7Sn0.3	256.5916	2.0000	3.3000	5.3000	1.6100	0.5885	2.1985	1.2367	1.0870	1.6969	2.7839	10.0038	35.6720	1.1029	1.0704	0.4759	0.4204	0.0000	0.6109	1.1128	0.232	0.1	-1	79	RDE	{'Ba': {2.0: 1}, 'Co': {3.0: 1.0}, 'Sn': {4.0: 1.0}}	2015	Adv. Sci. 2016, 3, 1500187
BaCo0.8Zr0.1Y0.1	Ba	Co0.8Zr0.1Y0.1	242.3250	2.0000	2.9800	4.9800	1.6100	0.6109	2.2209	1.1620	1.0870	1.6104	2.6974	10.0038	30.2706	1.1056	1.0584	0.5258	0.4364	0.0000	0.6390	1.1383	0.232	0.1	420	83	RDE	{'Ba': {2.0: 1}, 'Co': {2.0: 0.1541, 3.0: 0.8459}, 'Zr': {4.0: 1.0}, 'Y': {3.0: 1.0}}	2018	j.electacta.2018.06.073
BaFe	Ba	Fe	241.1702	2.0000	4.0000	6.0000	1.6100	0.5850	2.1950	1.4000	1.0870	1.9120	2.9990	10.0038	54.9100	1.0722	1.0722	0.4179	0.4179	0.0000	0.0000	0.9503	1	0.1	493	-1	RDE	{'Ba': {2.0: 1}, 'Fe': {4.0: 1.0}}	2017	Electrochimica Acta 241 (2017) 433–439
BaZr0.05Fe0.95	Ba	Zr0.05Fe0.95	235.2594	2.0000	3.0500	5.0500	1.6100	0.5585	2.1685	1.1783	1.0870	1.6489	2.7359	10.0038	30.8394	1.1352	1.0867	0.4740	0.3989	0.0000	0.1985	1.0366	1	0.1	414	-1	RDE	{'Ba': {2.0: 1}, 'Zr': {4.0: 1.0}, 'Fe': {3.0: 1.0}}	2017	Electrochimica Acta 241 (2017) 433–439
BaZr0.15Fe0.85	Ba	Zr0.15Fe0.85	239.7573	2.0000	3.1500	5.1500	1.6100	0.5755	2.1855	1.2017	1.0870	1.6448	2.7318	10.0038	31.2161	1.1187	1.0774	0.4789	0.4111	0.0000	0.4227	1.0806	1	0.1	395	-1	RDE	{'Ba': {2.0: 1}, 'Zr': {4.0: 1.0}, 'Fe': {3.0: 1.0}}	2017	Electrochimica Acta 241 (2017) 433–439
BaZr0.2Fe0.8	Ba	Zr0.2Fe0.8	241.8462	2.0000	3.2000	5.2000	1.6100	0.5840	2.1940	1.2133	1.0870	1.6428	2.7298	10.0038	31.4045	1.1108	1.0728	0.4813	0.4171	0.0000	0.5004	1.0948	1	0.1	404	-1	RDE	{'Ba': {2.0: 1}, 'Zr': {4.0: 1.0}, 'Fe': {3.0: 1.0}}	2017	Electrochimica Acta 241 (2017) 433–439
Bi0.2Sr0.8Co	Bi0.2Sr0.8	Co	212.4237	2.2000	3.0000	5.2000	1.3580	0.5450	1.9030	1.2133	1.1612	1.6930	2.8542	13.9384	33.5000	1.0341	1.0027	0.4492	0.3893	0.5004	0.0000	1.0948	0.25	1	-1	30	RDE	{'Bi': {3.0: 1}, 'Sr': {2.0: 1}, 'Co': {3.0: 1.0}}	2020	J. Phys. Chem. C 2020, 124, 6562−6570
Cs0.3La0.7Ni	Cs0.3La0.7	Ni	238.9972	2.4000	3.0000	5.4000	1.5160	0.5600	2.0760	1.2600	1.1527	1.6950	2.8477	14.5923	35.1870	1.0785	1.0520	0.4444	0.4000	0.6109	0.0000	1.1069	0.168	0.1	-1	125	RDE	{'Cs': {1.0: 1}, 'La': {3.0: 1}, 'Ni': {3.0: 1.0}}	2020	Nat. Commun. 2020, 11, 3513
Cs0.4La0.6Co0.75Mn0.25	Cs0.4La0.6	Co0.75Mn0.25	238.1182	2.2000	3.2500	5.4500	1.5680	0.5413	2.1093	1.2717	1.1286	1.7478	2.8764	13.0639	37.9275	1.1076	1.0811	0.4256	0.3866	0.6730	0.5623	1.2362	0.168	0.1	410	101	RDE	{'Cs': {1.0: 1}, 'La': {3.0: 1}, 'Co': {3.0: 1.0}, 'Mn': {4.0: 1.0}}	2020	Nat. Commun. 2020, 11, 3513
La0.2Sr0.8Fe	La0.2Sr0.8	Fe	191.8007	2.2000	2.5600	4.7600	1.4240	0.5883	2.0123	1.1107	1.1194	1.5362	2.6556	12.6597	25.5215	1.0549	1.0043	0.5297	0.4202	0.5004	0.0000	1.1201	0.232	0.1	370	60.1	RDE	{'La': {3.0: 1}, 'Sr': {2.0: 1}, 'Fe': {4.0: 0.1252, 3.0: 0.3097, 2.0: 0.5651}}	2018	ACS Appl. Mater. Interfaces 2018, 10, 11715−11721
La0.4Sr0.6Co0.7Fe0.2Nb0.1	La0.4Sr0.6	Co0.7Fe0.2Nb0.1	211.6055	2.4000	2.8200	5.2200	1.4080	0.5889	1.9969	1.2180	1.1458	1.5958	2.7416	14.2891	28.7449	1.0277	0.9983	0.4835	0.4206	0.6730	0.8018	1.3050	0.425	1	360	78	RDE	{'La': {3.0: 1}, 'Sr': {2.0: 1}, 'Co': {3.0: 0.6, 2.0: 0.4}, 'Fe': {3.0: 1.0}, 'Nb': {4.0: 1.0}}	2020	International Journal of Hydrogen Energy, 2020, 45(55): 30583-30591
La0.5Ba0.25Sr0.25Co0.8Fe0.2	La0.5Ba0.25Sr0.25	Co0.8Fe0.2	228.0034	2.5000	3.0000	5.5000	1.4425	0.5460	1.9885	1.2833	1.1575	1.6846	2.8421	14.8472	32.9302	1.0536	1.0329	0.4255	0.3900	1.0397	0.5004	1.2967	0.255	1	369	97	RDE	{'La': {3.0: 1}, 'Ba': {2.0: 1}, 'Sr': {2.0: 1}, 'Co': {3.0: 1.0}, 'Fe': {3.0: 1.0}}	2017	Advanced Energy Materials, 2017, 7(20): 1700666
La0.5Ba0.2Sr0.2Ca0.1Co0.8Fe0.2	La0.5Ba0.2Sr0.2Ca0.1	Co0.8Fe0.2	220.7638	2.5000	3.0000	5.5000	1.4240	0.5460	1.9700	1.2833	1.1577	1.6846	2.8423	14.9826	32.9302	1.0465	1.0261	0.4255	0.3900	1.2206	0.5004	1.3348	0.255	1	350	96	RDE	{'La': {3.0: 1}, 'Ba': {2.0: 1}, 'Sr': {2.0: 1}, 'Ca': {2.0: 1}, 'Co': {3.0: 1.0}, 'Fe': {3.0: 1.0}}	2017	Advanced Energy Materials, 2017, 7(20): 1700666
La0.5Sr0.5Fe	La0.5Sr0.5	Fe	209.4262	2.5000	2.5400	5.0400	1.4000	0.5880	1.9880	1.1760	1.1590	1.5322	2.6912	15.1038	25.1768	1.0326	0.9959	0.5000	0.4200	0.6931	0.0000	1.1466	0.232	0.1	420	68.05	RDE	{'La': {3.0: 1}, 'Sr': {2.0: 1}, 'Fe': {4.0: 0.1123, 3.0: 0.3204, 2.0: 0.5673}}	2018	ACS Appl. Mater. Interfaces 2018, 10, 11715−11721
La0.6Sr0.4Co0.2Fe0.27Mn0.27Ni0.27	La0.6Sr0.4	Co0.2Fe0.27Mn0.27Ni0.27	219.2949	2.6000	2.8300	5.4300	1.3920	0.6079	1.9999	1.2670	1.1722	1.6065	2.7787	15.9185	30.4249	1.0028	0.9832	0.4798	0.4342	0.6730	1.3824	1.4149	0.51	1	360	54	RDE	{'La': {3.0: 1}, 'Sr': {2.0: 1}, 'Co': {2.0: 1.0}, 'Fe': {3.0: 1.0}, 'Mn': {4.0: 1.0}, 'Ni': {2.0: 1.0}}	2022	Adv. Funct. Mater. 2022, 2112157
La0.6Sr0.4Co0.2Fe0.2Mn0.2Ni0.2Mg0.2	La0.6Sr0.4	Co0.2Fe0.2Mn0.2Ni0.2Mg0.2	210.5326	2.6000	2.6000	5.2000	1.3920	0.6280	2.0200	1.2133	1.1722	1.5082	2.6804	15.9185	26.4299	1.0005	0.9735	0.5176	0.4486	0.6730	1.6094	1.4822	0.51	1	320	45	RDE	{'La': {3.0: 1}, 'Sr': {2.0: 1}, 'Co': {2.0: 1.0}, 'Fe': {3.0: 1.0}, 'Mn': {4.0: 1.0}, 'Ni': {2.0: 1.0}, 'Mg': {2.0: 1.0}}	2022	Adv. Funct. Mater. 2022, 2112157
La0.6Sr0.4Co0.2Fe0.4Mn0.4	La0.6Sr0.4	Co0.2Fe0.4Mn0.4	220.8894	2.6000	3.2000	5.8000	1.3920	0.5620	1.9540	1.3533	1.1722	1.7006	2.8728	15.9185	36.1613	1.0135	1.0062	0.4153	0.4014	0.6730	1.0549	1.3117	0.51	1	390	66	RDE	{'La': {3.0: 1}, 'Sr': {2.0: 1}, 'Co': {2.0: 1.0}, 'Fe': {3.0: 1.0}, 'Mn': {4.0: 1.0}}	2022	Adv. Funct. Mater. 2022, 2112157
La0.6Sr0.4Co0.2Mn0.8	La0.6Sr0.4	Co0.2Mn0.8	223.7265	2.6000	3.6000	6.2000	1.3920	0.5540	1.9460	1.4467	1.1722	1.8050	2.9772	15.9185	44.3849	1.0033	1.0104	0.3829	0.3957	0.6730	0.5004	1.1716	0.51	1	430	98	RDE	{'La': {3.0: 1}, 'Sr': {2.0: 1}, 'Co': {2.0: 1.0}, 'Mn': {4.0: 1.0}}	2022	Adv. Funct. Mater. 2022, 2112157
La0.6Sr0.4Co0.8Fe0.1Mn0.1	La0.6Sr0.4	Co0.8Fe0.1Mn0.1	218.0546	2.6000	2.5900	5.1800	1.3920	0.5957	1.9876	1.2087	1.1722	1.5499	2.7221	15.9185	26.5819	1.0192	0.9893	0.4928	0.4255	0.6730	0.6390	1.2727	0.51	1	343	63	RDE	{'La': {3.0: 1}, 'Sr': {2.0: 1}, 'Co': {3.0: 0.45, 2.0: 0.55}, 'Fe': {3.0: 0.8, 4.0: 0.2}, 'Mn': {4.0: 0.05, 3.0: 0.95}}	2021	Chem. Eng. J. 2021, 417, 129324
La0.6Sr0.4Co0.8Fe0.2	La0.6Sr0.4	Co0.8Fe0.2	218.9453	2.6000	2.6800	5.2800	1.3920	0.5852	1.9772	1.2320	1.1722	1.5813	2.7535	15.9185	27.9909	1.0210	0.9945	0.4750	0.4180	0.6730	0.5004	1.2353	0.51	1	384	93	RDE	{'La': {3.0: 1}, 'Sr': {2.0: 1}, 'Co': {3.0: 0.55, 2.0: 0.45}, 'Fe': {3.0: 0.8, 4.0: 0.2}}	2021	Chem. Eng. J. 2021, 417, 129324
La0.6Sr0.4Co0.8Mn0.2	La0.6Sr0.4	Co0.8Mn0.2	219.5638	2.6000	2.7700	5.3700	1.3920	0.5792	1.9712	1.2530	1.1722	1.6060	2.7782	15.9185	29.8584	1.0208	0.9975	0.4623	0.4137	0.6730	0.5004	1.2288	0.51	1	415	112	RDE	{'La': {3.0: 1}, 'Sr': {2.0: 1}, 'Co': {3.0: 0.64, 2.0: 0.36}, 'Mn': {4.0: 0.3, 3.0: 0.7}}	2021	Chem. Eng. J. 2021, 417, 129324
La0.6Sr0.4Mn	La0.6Sr0.4	Mn	218.1276	2.6000	3.0000	5.6000	1.3920	0.5800	1.9720	1.3067	1.1722	1.6275	2.7997	15.9185	33.6680	1.0114	0.9971	0.4439	0.4143	0.6730	0.0000	1.1082	-1	0.1	420	60	RDE	{'La': {3.0: 1}, 'Sr': {2.0: 1}, 'Mn': {3.0: 1.0}}	2016	J. Phys. Chem. C 2016, 120, 49, 27746–27756
La0.8Sr0.2Co0.8Fe0.2	La0.8Sr0.2	Co0.8Fe0.2	233.3622	2.8000	3.0000	5.8000	1.3760	0.5460	1.9220	1.3533	1.1986	1.6846	2.8832	17.5479	32.9302	1.0161	1.0087	0.4034	0.3900	0.5004	0.5004	1.1633	0.245	1	365	76	RDE	{'La': {3.0: 1}, 'Sr': {2.0: 1}, 'Co': {3.0: 1.0}, 'Fe': {3.0: 1.0}}	2019	ACS Appl. Mater. Interfaces 2019, 11, 51, 47858–47867
La0.8Sr0.2Fe	La0.8Sr0.2	Fe	226.5718	2.8000	2.4600	5.2600	1.3760	0.5899	1.9659	1.2273	1.1986	1.5102	2.7088	17.5479	23.6305	1.0130	0.9864	0.4806	0.4214	0.5004	0.0000	1.0914	0.232	0.1	470	72.35	RDE	{'La': {3.0: 1}, 'Sr': {2.0: 1}, 'Fe': {4.0: 0.0793, 3.0: 0.3018, 2.0: 0.6189}}	2018	ACS Appl. Mater. Interfaces 2018, 10, 11715−11721
La0.9Fe	La0.9	Fe	226.4582	2.7000	3.0000	5.7000	1.2240	0.5500	1.7740	1.3300	1.1025	1.6510	2.7535	17.2596	30.6510	0.9606	0.9515	0.4135	0.3929	0.0948	0.0000	0.9505	0.232	0.1	410	48	RDE	{'La': {3.0: 1}, 'Fe': {3.0: 1.0}}	2016	Chem. Mater. 2016, 28, 6, 1691–1697
LaCo	La	Co	245.8369	3.0000	3.0000	6.0000	1.3600	0.5450	1.9050	1.4000	1.2250	1.6930	2.9180	19.1773	33.5000	1.0034	1.0034	0.3893	0.3893	0.0000	0.0000	0.9503	0.245	1	381	91	RDE	{'La': {3.0: 1}, 'Co': {3.0: 1.0}}	2019	ACS Appl. Mater. Interfaces 2019, 11, 51, 47858–47867
LaCo0.6V0.4	La	Co0.6V0.4	245.8401	3.0000	3.4000	6.4000	1.3600	0.5590	1.9190	1.4933	1.2250	1.7338	2.9588	19.1773	38.7836	0.9831	0.9962	0.3743	0.3993	0.0000	0.6730	1.0623	0.255	1	343	60.2	RDE	{'La': {3.0: 1}, 'Co': {3.0: 1.0}, 'V': {4.0: 1.0}}	2020	ChemSusChem, 2020, 13(10): 2671-2676
LaCo0.8Fe0.15Mo0.05	La	Co0.8Fe0.15Mo0.05	248.5039	3.0000	3.1500	6.1500	1.3600	0.5480	1.9080	1.4350	1.2250	1.7071	2.9321	19.1773	34.8390	0.9967	1.0019	0.3819	0.3914	0.0000	0.6129	1.0645	0.245	1	370	73	RDE	{'La': {3.0: 1}, 'Co': {3.0: 1.0}, 'Fe': {3.0: 1.0}, 'Mo': {6.0: 1.0}}	2021	Chemical Engineering Journal 425 (2021) 130681
LaCo0.8Fe0.2	La	Co0.8Fe0.2	245.2192	3.0000	3.0000	6.0000	1.3600	0.5460	1.9060	1.4000	1.2250	1.6846	2.9096	19.1773	32.9302	1.0029	1.0029	0.3900	0.3900	0.0000	0.5004	1.0504	0.245	1	430	82	RDE	{'La': {3.0: 1}, 'Co': {3.0: 1.0}, 'Fe': {3.0: 1.0}}	2021	Chemical Engineering Journal 425 (2021) 130681
LaCo0.8V0.2	La	Co0.8V0.2	245.8385	3.0000	3.2000	6.2000	1.3600	0.5520	1.9120	1.4467	1.2250	1.7134	2.9384	19.1773	36.1418	0.9930	0.9998	0.3816	0.3943	0.0000	0.5004	1.0396	0.255	1	306	40	RDE	{'La': {3.0: 1}, 'Co': {3.0: 1.0}, 'V': {4.0: 1.0}}	2020	ChemSusChem, 2020, 13(10): 2671-2676
LaCo0.9Ni0.1	La	Co0.9Ni0.1	241.4930	3.0000	2.4500	5.4500	1.3600	0.6068	1.9668	1.2717	1.2250	1.5182	2.7432	19.1773	24.5799	0.9907	0.9725	0.4771	0.4334	0.0000	0.3251	1.0435	0.255	0.1	650	73	RDE	{'La': {3.0: 1}, 'Co': {3.0: 0.5, 2.0: 0.5}, 'Ni': {2.0: 1.0}}	2018	Electrochim. Acta 2019, 296, 945
LaCo0.9V0.1	La	Co0.9V0.1	245.8377	3.0000	3.1000	6.1000	1.3600	0.5485	1.9085	1.4233	1.2250	1.7032	2.9282	19.1773	34.8209	0.9981	1.0016	0.3854	0.3918	0.0000	0.3251	1.0103	0.255	1	377	63.5	RDE	{'La': {3.0: 1}, 'Co': {3.0: 1.0}, 'V': {4.0: 1.0}}	2020	ChemSusChem, 2020, 13(10): 2671-2676
LaCr	La	Cr	238.8998	3.0000	3.0000	6.0000	1.3600	0.6150	1.9750	1.4000	1.2250	1.5870	2.8120	19.1773	30.9590	0.9685	0.9685	0.4393	0.4393	0.0000	0.0000	0.9503	0.407	1	-1	90	RDE	{'La': {3.0: 1}, 'Cr': {3.0: 1.0}}	2017	j.jelechem.2017.12.043.
LaFe	La	Fe	242.7487	3.0000	3.0000	6.0000	1.3600	0.5500	1.9100	1.4000	1.2250	1.6510	2.8760	19.1773	30.6510	1.0008	1.0008	0.3929	0.3929	0.0000	0.0000	0.9503	0.232	0.1	420	62	RDE	{'La': {3.0: 1}, 'Fe': {3.0: 1.0}}	2018	smll.202101605
LaMn	La	Mn	241.8417	3.0000	3.0000	6.0000	1.3600	0.5800	1.9400	1.4000	1.2250	1.6275	2.8525	19.1773	33.6680	0.9857	0.9857	0.4143	0.4143	0.0000	0.0000	0.9503	0.407	1	-1	86	RDE	{'La': {3.0: 1}, 'Mn': {3.0: 1.0}}	2017	j.jelechem.2017.12.043.
LaMn0.7Co0.3	La	Mn0.7Co0.3	243.0403	3.0000	3.0000	6.0000	1.3600	0.5695	1.9295	1.4000	1.2250	1.6471	2.8721	19.1773	33.6176	0.9909	0.9909	0.4068	0.4068	0.0000	0.6109	1.0724	0.51	0.1	590	151	RDE	{'La': {3.0: 1}, 'Mn': {3.0: 1.0}, 'Co': {3.0: 1.0}}	2018	Chemistry–An Asian Journal, 2018, 13(5): 528-535
LaNi0.85Mg0.15	La	Ni0.85Mg0.15	237.2389	3.0000	2.6000	5.6000	1.3600	0.6171	1.9771	1.3055	1.2250	1.5422	2.7672	19.1773	27.8246	0.9803	0.9675	0.4727	0.4408	0.0000	0.4227	1.0563	0.153	0.1	450	95	RDE	{'La': {3.0: 1}, 'Ni': {3.0: 0.7, 2.0: 0.3}, 'Mg': {2.0: 1.0}}	2019	ACS Appl. Energy Mater. 2019, 2, 923−931
Pr0.5Ba0.25Sr0.25Co0.8Fe0.2	Pr0.5Ba0.25Sr0.25	Co0.8Fe0.2	229.0045	2.5000	3.0000	5.5000	1.4175	0.5460	1.9635	1.2833	1.1740	1.6846	2.8586	16.0704	32.9302	1.0440	1.0238	0.4255	0.3900	1.0397	0.5004	1.2967	0.255	1	387	91	RDE	{'Pr': {3.0: 1}, 'Ba': {2.0: 1}, 'Sr': {2.0: 1}, 'Co': {3.0: 1.0}, 'Fe': {3.0: 1.0}}	2017	Advanced Energy Materials, 2017, 7(20): 1700666
Pr0.5Ba0.37Ca0.13Co	Pr0.5Ba0.37Ca0.13	Co	231.0064	2.5000	3.2000	5.7000	1.4249	0.5420	1.9669	1.3300	1.1732	1.7562	2.9294	16.0566	37.0540	1.0406	1.0286	0.4075	0.3871	0.9797	0.0000	1.1655	0.39	0.1	440	76	RDE	{'Pr': {3.0: 1}, 'Ba': {2.0: 1}, 'Ca': {2.0: 1}, 'Co': {3.0: 0.8, 4.0: 0.2}}	2017	Chem. Commun., 2017,53, 5132
Pr0.5Ba0.3Ca0.2Co	Pr0.5Ba0.3Ca0.2	Co	224.1990	2.5000	3.2000	5.7000	1.4060	0.5420	1.9480	1.3300	1.1735	1.7562	2.9297	16.1873	37.0540	1.0335	1.0217	0.4075	0.3871	1.0297	0.0000	1.1758	0.39	0.1	440	73	RDE	{'Pr': {3.0: 1}, 'Ba': {2.0: 1}, 'Ca': {2.0: 1}, 'Co': {3.0: 0.8, 4.0: 0.2}}	2017	Chem. Commun., 2017, 53, 5132--5135
Pr0.5Ba0.5Co	Pr0.5Ba0.5	Co	243.6488	2.5000	3.2000	5.7000	1.4600	0.5420	2.0020	1.3300	1.1725	1.7562	2.9287	15.8138	37.0540	1.0539	1.0414	0.4075	0.3871	0.6931	0.0000	1.1065	0.39	0.1	440	82	RDE	{'Pr': {3.0: 1}, 'Ba': {2.0: 1}, 'Co': {3.0: 0.8, 4.0: 0.2}}	2017	Chem. Commun., 2017, 53, 5132--5135
Pr0.7Ca0.3Co0.8Fe0.2	Pr0.7Ca0.3	Co0.8Fe0.2	214.5726	2.7000	3.0000	5.7000	1.3190	0.5460	1.8650	1.3300	1.2082	1.6846	2.8928	18.6981	32.9302	0.9985	0.9880	0.4105	0.3900	0.6109	0.5004	1.1927	0.45	0.1	-1	141	RDE	{'Pr': {3.0: 1}, 'Ca': {2.0: 1}, 'Co': {3.0: 1.0}, 'Fe': {3.0: 1.0}}	2021	Dalton Trans., 2021, 50, 7212
Pr0.8Ca0.2Co0.8Fe0.2	Pr0.8Ca0.2	Co0.8Fe0.2	225.4555	2.8000	3.0000	5.8000	1.3160	0.5460	1.8620	1.3533	1.2248	1.6846	2.9094	19.6733	32.9302	0.9938	0.9869	0.4034	0.3900	0.5004	0.5004	1.1633	0.45	0.1	-1	120	RDE	{'Pr': {3.0: 1}, 'Ca': {2.0: 1}, 'Co': {3.0: 1.0}, 'Fe': {3.0: 1.0}}	2021	Dalton Trans., 2021, 50, 7212
Pr0.9Ca0.1Co0.8Fe0.2	Pr0.9Ca0.1	Co0.8Fe0.2	236.3385	2.9000	3.0000	5.9000	1.3130	0.5460	1.8590	1.3767	1.2414	1.6846	2.9260	20.6485	32.9302	0.9892	0.9858	0.3966	0.3900	0.3251	0.5004	1.1214	0.45	0.1	-1	84	RDE	{'Pr': {3.0: 1}, 'Ca': {2.0: 1}, 'Co': {3.0: 1.0}, 'Fe': {3.0: 1.0}}	2021	Dalton Trans., 2021, 50, 7212
PrCo	Pr	Co	247.8390	3.0000	3.0000	6.0000	1.3100	0.5450	1.8550	1.4000	1.2580	1.6930	2.9510	21.6237	33.5000	0.9852	0.9852	0.3893	0.3893	0.0000	0.0000	0.9503	0.45	0.1	-1	160	RDE	{'Pr': {3.0: 1}, 'Co': {3.0: 1.0}}	2021	Dalton Trans., 2021, 50, 7212
Sm0.5Sr0.5Fe0.8Co0.2	Sm0.5Sr0.5	Fe0.8Co0.2	217.8510	2.5000	2.8000	5.3000	1.3400	0.5700	1.9100	1.2367	1.1880	1.5962	2.7842	17.2901	27.9377	1.0085	0.9835	0.4609	0.4071	0.6931	0.5004	1.2382	6.153	1	316	64.2	RDE	{'Sm': {3.0: 1}, 'Sr': {2.0: 1}, 'Fe': {3.0: 1.0}, 'Co': {2.0: 1.0}}	2021	Sustainable Energy Fuels, 2021, 5, 4858-4868
Sm0.5Sr0.5Fe0.8Cu0.2	Sm0.5Sr0.5	Fe0.8Cu0.2	218.7736	2.5000	2.8000	5.3000	1.3400	0.5860	1.9260	1.2367	1.1880	1.5952	2.7832	17.2901	28.5793	0.9996	0.9756	0.4739	0.4186	0.6931	0.5004	1.2382	6.153	1	456	88.6	RDE	{'Sm': {3.0: 1}, 'Sr': {2.0: 1}, 'Fe': {3.0: 1.0}, 'Cu': {2.0: 1.0}}	2021	Sustainable Energy Fuels, 2021, 5, 4858-4868
Sm0.8Sr0.2Fe0.2Co0.8	Sm0.8Sr0.2	Fe0.2Co0.8	242.5258	2.8000	3.0000	5.8000	1.2800	0.5460	1.8260	1.3533	1.2450	1.6846	2.9296	21.0461	32.9302	0.9804	0.9738	0.4034	0.3900	0.5004	0.5004	1.1633	0.92	0.1	460	214	RDE	{'Sm': {3.0: 1}, 'Sr': {2.0: 1}, 'Fe': {3.0: 1.0}, 'Co': {3.0: 1.0}}	2019	Electrocatalysis (2019) 10:305–313
Sm0.8Sr0.2Fe0.5Co0.5	Sm0.8Sr0.2	Fe0.5Co0.5	241.5994	2.8000	3.0000	5.8000	1.2800	0.5475	1.8275	1.3533	1.2450	1.6720	2.9170	21.0461	32.0755	0.9796	0.9731	0.4046	0.3911	0.5004	0.6931	1.2027	0.92	0.1	400	112	RDE	{'Sm': {3.0: 1}, 'Sr': {2.0: 1}, 'Fe': {3.0: 1.0}, 'Co': {3.0: 1.0}}	2019	Electrocatalysis (2019) 10:305–313
Sm0.8Sr0.2Fe0.8Co0.2	Sm0.8Sr0.2	Fe0.8Co0.2	239.0730	2.8000	2.8000	5.6000	1.2800	0.5700	1.8500	1.3067	1.2450	1.5962	2.8412	21.0461	27.9377	0.9746	0.9620	0.4362	0.4071	0.5004	0.5004	1.1765	0.92	0.1	440	140	RDE	{'Sm': {3.0: 1}, 'Sr': {2.0: 1}, 'Fe': {3.0: 1.0}, 'Co': {2.0: 1.0}}	2019	Electrocatalysis (2019) 10:305–313
Sr0.95Co0.8Nb0.1Ni0.1	Sr0.95	Co0.8Nb0.1Ni0.1	183.1441	1.9000	2.8100	4.7100	1.3680	0.5982	1.9662	1.0990	1.0383	1.5873	2.6257	10.4788	28.9998	1.0278	0.9795	0.5443	0.4273	0.0487	0.6390	1.1492	1	0.1	438	64	RDE	{'Sr': {2.0: 1}, 'Co': {2.0: 0.4, 3.0: 0.6}, 'Nb': {5.0: 1.0}, 'Ni': {2.0: 0.66, 3.0: 0.34}}	2019	J. Mater. Chem. A, 2019, 7, 19453-19464
Sr0.95Nb0.1Co0.7Fe0.2	Sr0.95	Nb0.1Co0.7Fe0.2	185.9103	1.9000	3.2100	5.1100	1.3680	0.5755	1.9435	1.1923	1.0383	1.6966	2.7349	10.4788	35.9927	1.0241	0.9908	0.4826	0.4111	0.0487	0.8018	1.1601	0.035	0.1	420	70	RDE	{'Sr': {2.0: 1}, 'Nb': {5.0: 1.0}, 'Co': {3.0: 0.8, 2.0: 0.2}, 'Fe': {4.0: 0.753, 3.0: 0.247}}	2017	Electrochimica Acta, 2018, 259: 1004-1010
Sr0.98Nb0.1Co0.7Fe0.2	Sr0.98	Nb0.1Co0.7Fe0.2	188.8589	1.9600	3.2100	5.1700	1.4112	0.5755	1.9867	1.2063	1.0711	1.6966	2.7677	10.8097	35.9927	1.0388	1.0063	0.4770	0.4111	0.0198	0.8018	1.1599	0.035	0.1	440	74	RDE	{'Sr': {2.0: 1}, 'Nb': {5.0: 1.0}, 'Co': {3.0: 0.8, 2.0: 0.2}, 'Fe': {4.0: 0.753, 3.0: 0.247}}	2017	Electrochimica Acta, 2018, 259: 1004-1010
Sr0.9K0.1Ru	Sr0.9K0.1	Ru	231.0361	1.9000	4.0000	5.9000	1.4600	0.6200	2.0800	1.3767	1.0815	1.8480	2.9295	10.3613	45.0000	1.0046	1.0012	0.4504	0.4429	0.3251	0.0000	1.0203	-1	0.1	448	309	RDE	{'Sr': {2.0: 1}, 'K': {1.0: 1}, 'Ru': {4.0: 1.0}}	2022	Journal of Alloys and Compounds 920 (2022) 165770
Sr0.9Na0.1Ru	Sr0.9Na0.1	Ru	229.4252	1.9000	4.0000	5.9000	1.4350	0.6200	2.0550	1.3767	1.0822	1.8480	2.9302	10.4412	45.0000	0.9957	0.9924	0.4504	0.4429	0.3251	0.0000	1.0203	-1	0.1	305	300	RDE	{'Sr': {2.0: 1}, 'Na': {1.0: 1}, 'Ru': {4.0: 1.0}}	2022	Journal of Alloys and Compounds 920 (2022) 165770
Sr0.9Nb0.1Co0.7Fe0.2	Sr0.9	Nb0.1Co0.7Fe0.2	180.5694	1.8000	3.2100	5.0100	1.2960	0.5755	1.8715	1.1690	0.9837	1.6966	2.6803	9.9272	35.9927	0.9992	0.9650	0.4923	0.4111	0.0948	0.8018	1.1602	0.035	0.1	460	77	RDE	{'Sr': {2.0: 1}, 'Nb': {5.0: 1.0}, 'Co': {3.0: 0.8, 2.0: 0.2}, 'Fe': {4.0: 0.753, 3.0: 0.247}}	2017	Electrochimica Acta, 2018, 259: 1004-1010
SrCo	Sr	Co	194.5514	2.0000	4.0000	6.0000	1.4400	0.5300	1.9700	1.4000	1.0930	2.0090	3.1020	11.0303	51.2700	1.0405	1.0405	0.3786	0.3786	0.0000	0.0000	0.9503	0.255	0.1	488	76	RDE	{'Sr': {2.0: 1}, 'Co': {4.0: 1.0}}	2020	Nat.Commun. 2020, 11, 2002
SrCo0.5Mo0.5	Sr	Co0.5Mo0.5	217.0546	2.0000	4.5000	6.5000	1.4400	0.5675	2.0075	1.5167	1.0930	1.8970	2.9900	11.0303	51.1635	1.0031	1.0207	0.3742	0.4054	0.0000	0.6931	1.0606	0.4012	0.1	506	-1	RDE	{'Sr': {2.0: 1}, 'Co': {3.0: 1.0}, 'Mo': {6.0: 1.0}}	2022	International Journal of Hydrogen Energy, 2018, 43(45): 20727-20733
SrCo0.9Ti0.1	Sr	Co0.9Ti0.1	185.1251	2.0000	2.9500	4.9500	1.4400	0.5671	2.0071	1.1550	1.0930	1.6484	2.7414	11.0303	31.9651	1.0655	1.0209	0.4910	0.4050	0.0000	0.3251	1.0699	0.32	0.1	510	88	RDE	{'Sr': {2.0: 1}, 'Co': {3.0: 0.83, 2.0: 0.17}, 'Ti': {4.0: 1.0}}	2015	ACS applied materials & interfaces, 2015, 7(32): 17663-17670
SrFe	Sr	Fe	191.4632	2.0000	4.0000	6.0000	1.4400	0.5850	2.0250	1.4000	1.0930	1.9120	3.0050	11.0303	54.9100	1.0117	1.0117	0.4179	0.4179	0.0000	0.0000	0.9503	0.232	0.1	500	75	RDE	{'Sr': {2.0: 1}, 'Fe': {4.0: 1.0}}	2018	ACS Appl. Mater. Interfaces 2018, 10, 11715-11721
SrFe0.9Ti0.1	Sr	Fe0.9Ti0.1	183.4657	2.0000	3.1000	5.1000	1.4400	0.5555	1.9955	1.1900	1.0930	1.6589	2.7519	11.0303	31.9126	1.0654	1.0269	0.4668	0.3968	0.0000	0.3251	1.0620	0.232	0.1	520	102	RDE	{'Sr': {2.0: 1}, 'Fe': {3.0: 1.0}, 'Ti': {4.0: 1.0}}	2015	ACS Appl. Mater. Interfaces 2015, 7, 17663-17670.
SrNb0.1Co0.7Fe0.2	Sr	Nb0.1Co0.7Fe0.2	190.9313	2.0000	3.2100	5.2100	1.4400	0.5755	2.0155	1.2157	1.0930	1.6966	2.7896	11.0303	35.9927	1.0484	1.0166	0.4734	0.4111	0.0000	0.8018	1.1597	0.232	0.1	500	76	RDE	{'Sr': {2.0: 1}, 'Nb': {5.0: 1.0}, 'Co': {3.0: 0.8, 2.0: 0.2}, 'Fe': {4.0: 0.753, 3.0: 0.247}}	2015	Angew. Chem. 2015, 127, 3969 –3973
SrRu	Sr	Ru	236.6882	2.0000	4.0000	6.0000	1.4400	0.6200	2.0600	1.4000	1.0930	1.8480	2.9410	11.0303	45.0000	0.9942	0.9942	0.4429	0.4429	0.0000	0.0000	0.9503	-1	0.1	-1	457	RDE	{'Sr': {2.0: 1}, 'Ru': {4.0: 1.0}}	2022	Journal of Alloys and Compounds 920 (2022) 165770
La0.25Pr0.75Co	La0.25Pr0.7	Co	239.0132	2.8500	2.8500	5.7000	1.2570	0.5607	1.8177	1.3650	1.1868	1.6456	2.8324	19.9309	31.0377	0.9628	0.9582	0.4108	0.4005	0.5962	0.0000	1.0618	0.49	1	322	95.2	GC	{'La': {3.0: 1}, 'Pr': {3.0: 1}, 'Co': {2.0: 0.15, 3.0: 0.85}}	2021	ACS Appl. Energy Mater. 2021, 4, 9057−9065
La0.4Sr0.6Ni0.5Fe0.5	La0.4Sr0.6	Ni0.5Fe0.5	208.2818	2.4000	2.9600	5.3600	1.4080	0.5550	1.9630	1.2518	1.1458	1.6724	2.8182	14.2891	32.9677	1.0409	1.0156	0.4433	0.3964	0.6730	0.6931	1.2703	0.25	1	320	52.77	GC	{'La': {3.0: 1}, 'Sr': {2.0: 1}, 'Ni':{4.0: 0.21, 3.0: 0.79}, 'Fe': {3.0: 0.72, 2.0: 0.28}}	2019	Frontiers in chemistry, 2019, 7: 224
La0.5Pr0.5Co	La0.5Pr0.5	Co	246.0380	3.0000	2.9000	5.9000	1.3350	0.5555	1.8905	1.3767	1.2415	1.6614	2.9029	20.4005	31.8584	0.9924	0.9890	0.4035	0.3968	0.6931	0.0000	1.0947	0.49	1	312	80.6	GCE	{'La': {3.0: 1}, 'Pr': {3.0: 1}, 'Co': {2.0: 0.1, 3.0: 0.9}}	2021	ACS Appl. Energy Mater. 2021, 4, 9057−9065
La0.6Sr0.4Co0.2Fe0.8	La0.6Sr0.4	Co0.2Fe0.8	218.0523	2.6000	2.8000	5.4000	1.3920	0.5700	1.9620	1.2600	1.1722	1.5962	2.7684	15.9185	27.9377	1.0247	1.0022	0.4524	0.4071	0.6730	0.5004	1.2266	0.14	1	430	84.7	GC	{'La': {3.0: 1}, 'Sr': {2.0: 1}, 'Co': {2.0: 1.0}, 'Fe': {3.0: 1.0}}	2021	ACS Appl. Mater. Interfaces 2021, 13, 36, 42852–42860
La0.75Pr0.25Co	La0.75Pr0.25	Co	246.0174	3.0000	2.9500	5.9500	1.3475	0.5503	1.8978	1.3883	1.2332	1.6772	2.9104	19.7889	32.6792	0.9979	0.9962	0.3963	0.3930	0.5623	0.0000	1.0655	0.49	1	321	85.5	GCE	{'La': {3.0: 1}, 'Pr': {3.0: 1}, 'Co': {2.0: 0.05, 3.0: 0.95}}	2021	ACS Appl. Energy Mater. 2021, 4, 9057−9065
La0.92Ce0.08Co	La0.92Ce0.08	Co	243.5338	3.0000	2.7000	5.7000	1.3584	0.5765	1.9349	1.3300	1.2348	1.5982	2.8330	19.2589	28.5753	0.9971	0.9868	0.4335	0.4118	0.2788	0.0000	1.0210	0.734	1	448	104	GC	{'La': {3.0: 1}, 'Ce': {3.0: 1}, 'Co': {3.0: 0.7, 2.0: 0.3}}	2021	Nanoscale, 2021, 13, 9952
La0.94Ce0.06Co	La0.94Ce0.06	Co	243.5096	3.0000	2.7000	5.7000	1.3588	0.5765	1.9353	1.3300	1.2324	1.5982	2.8306	19.2385	28.5753	0.9973	0.9870	0.4335	0.4118	0.2270	0.0000	1.0103	0.734	1	413	101	GCE	{'La': {3.0: 1}, 'Ce': {3.0: 1}, 'Co': {3.0: 0.7, 2.0: 0.3}}	2021	Nanoscale, 2021, 13, 9952
La0.95Sn0.05Ni	La0.95Sn0.05	Ni	244.9073	3.0500	3.0000	6.0500	1.3265	0.5600	1.8865	1.4117	1.2490	1.6950	2.9440	20.2554	35.1870	0.9820	0.9836	0.3967	0.4000	0.1985	0.0000	0.9876	0.367	0.1	384	97	GCE	{'La': {3.0: 1}, 'Sn': {4.0: 1}, 'Ni': {3.0: 1.0}}	2022	J. Mater. Chem. A, 2022, 10,1336
La0.96Ce0.04Co	La0.96Ce0.04	Co	243.4854	3.0000	2.7000	5.7000	1.3592	0.5765	1.9357	1.3300	1.2299	1.5982	2.8281	19.2181	28.5753	0.9974	0.9871	0.4335	0.4118	0.1679	0.0000	0.9982	0.734	1	305	80	GCE	{'La': {3.0: 1}, 'Ce': {3.0: 1}, 'Co': {3.0: 0.7, 2.0: 0.3}}	2021	Nanoscale, 2021, 13, 9952
La0.98Ce0.02Co	La0.98Ce0.02	Co	243.4612	3.0000	2.7000	5.7000	1.3596	0.5765	1.9361	1.3300	1.2275	1.5982	2.8257	19.1977	28.5753	0.9976	0.9873	0.4335	0.4118	0.0980	0.0000	0.9838	0.734	1	373	83	GCE	{'La': {3.0: 1}, 'Ce': {3.0: 1}, 'Co': {3.0: 0.7, 2.0: 0.3}}	2021	Nanoscale, 2021, 13, 9952
La0.9Ce0.1Co	La0.90Ce0.1	Co	243.5580	3.0000	2.7000	5.7000	1.3580	0.5765	1.9345	1.3300	1.2373	1.5982	2.8355	19.2793	28.5753	0.9970	0.9867	0.4335	0.4118	0.3251	0.0000	1.0306	0.734	1	475	116	GCE	{'La': {3.0: 1}, 'Ce': {3.0: 1}, 'Co': {3.0: 0.7, 2.0: 0.3}}	2021	Nanoscale, 2021, 13, 9952
La0.9Sn0.1Ni	La0.9Sn0.1	Ni	244.3775	3.1000	3.0000	6.1000	1.2930	0.5600	1.8530	1.4233	1.2731	1.6950	2.9681	21.3336	35.1870	0.9684	0.9716	0.3934	0.4000	0.3251	0.0000	1.0103	0.367	0.1	318	74	GCE	{'La': {3.0: 1}, 'Sn': {4.0: 1}, 'Ni': {3.0: 1.0}}	2022	J. Mater. Chem. A, 2022, 10,1336
LaCu	La	Cu	250.4497	3.0000	3.0000	6.0000	1.3600	0.5400	1.9000	1.4000	1.2250	1.9000	3.1250	19.1773	36.8410	1.0060	1.0060	0.3857	0.3857	0.0000	0.0000	0.9503	0.255	0.1	400	127	GCE	{'La': {3.0: 1}, 'Cu': {3.0: 1.0}}	2018	The Journal of Physical Chemistry C, 2018, 122(49): 27885-27892
LaFe0.25Ni0.75	La	Fe0.25Ni0.75	244.8850	3.0000	3.0000	6.0000	1.3600	0.5575	1.9175	1.4000	1.2250	1.6840	2.9090	19.1773	34.0530	0.9970	0.9970	0.3982	0.3982	0.0000	0.5623	1.0627	0.255	1	287	87	GC	{'La': {3.0: 1}, 'Fe': {3.0: 1}, 'Ni': {3.0: 1}}	2020	ACS Appl. Mater. Interfaces 2020, 12, 41259−41268
LaMn0.25Co0.75	La	Mn0.25Co0.75	242.9181	3.0000	2.7500	5.7500	1.3600	0.5869	1.9469	1.3417	1.2250	1.5937	2.8187	19.1773	29.5789	0.9906	0.9823	0.4374	0.4192	0.0000	0.5623	1.0767	0.407	0.1	420	84	GCE	{'La': {3.0: 1}, 'Mn': {4.0: 0.5, 3.0: 0.5}, 'Co': {2.0: 0.5, 3.0: 0.5}}	2020	ACS Applied Materials & Interfaces, 2020, 12(22): 24717-24725
LaMn0.35Co0.65	La	Mn0.35Co0.65	243.1586	3.0000	2.8400	5.8400	1.3600	0.5827	1.9427	1.3627	1.2250	1.6144	2.8394	19.1773	31.1040	0.9896	0.9843	0.4277	0.4162	0.0000	0.6474	1.0889	0.407	0.1	429	105	GCE	{'La': {3.0: 1}, 'Mn': {4.0: 0.45, 3.0: 0.55}, 'Co': {2.0: 0.489, 3.0: 0.511}}	2020	ACS Applied Materials & Interfaces, 2020, 12(22): 24717-24725
LaMn0.3Co0.7	La	Mn0.3Co0.7	243.0384	3.0000	2.7900	5.7900	1.3600	0.5847	1.9447	1.3510	1.2250	1.6036	2.8286	19.1773	30.2995	0.9903	0.9833	0.4328	0.4176	0.0000	0.6109	1.0843	0.407	0.1	416	89	GCE	{'La': {3.0: 1}, 'Mn': {4.0: 0.45, 3.0: 0.55}, 'Co': {2.0: 0.489, 3.0: 0.511}}	2020	ACS Applied Materials & Interfaces, 2020, 12(22): 24717-24725
LaMn0.5Co0.5	La	Mn0.5Co0.5	243.6793	3.0000	2.9800	5.9800	1.3600	0.5769	1.9369	1.3953	1.2250	1.6470	2.8720	19.1773	33.5173	0.9879	0.9872	0.4135	0.4121	0.0000	0.6931	1.0901	0.407	0.1	440	96	GCE	{'La': {3.0: 1}, 'Mn': {4.0: 0.45, 3.0: 0.55}, 'Co': {2.0: 0.489, 3.0: 0.511}}	2020	ACS Applied Materials & Interfaces, 2020, 12(22): 24717-24725
LaMn0.75Co0.25	La	Mn0.75Co0.25	242.8405	3.0000	3.0000	6.0000	1.3600	0.5712	1.9312	1.4000	1.2250	1.6439	2.8689	19.1773	33.6260	0.9900	0.9900	0.4080	0.4080	0.0000	0.5623	1.0627	0.153	0.1	450	97	GCE	{'La': {3.0: 1}, 'Mn': {3.0: 1}, 'Co': {3.0: 1}}	2019	Chemistry, 2019, 58(12): 8208-8214
Pr0.5Ba0.5Fe	Pr0.5Ba0.5	Fe	241.3606	2.5000	3.2900	5.7900	1.4600	0.5603	2.0203	1.3510	1.1725	1.7277	2.9002	15.8138	37.7831	1.0400	1.0316	0.4147	0.4002	0.6931	0.0000	1.1011	0.2264	0.1	540	108	GCE	{'Pr': {3.0: 1}, 'Ba': {2.0: 1}, 'Fe': {3.0: 0.706, 4.0: 0.294}}	2019	Electrochimica Acta 293 (2019) 240-246
Pr0.5Ba0.5Fe0.95Ni0.05	Pr0.5Ba0.5	Fe0.95Ni0.05	241.0230	2.5000	3.2300	5.7300	1.4600	0.5668	2.0268	1.3370	1.1725	1.7102	2.8827	15.8138	36.8485	1.0388	1.0282	0.4240	0.4049	0.6931	0.1985	1.1455	0.2264	0.1	450	82	GC	{'Pr': {3.0: 1}, 'Ba': {2.0: 1}, 'Fe': {3.0: 0.704, 4.0: 0.296}, 'Ni': {2.0: 1.0}}	2019	Electrochimica Acta 293 (2019) 240-246
Pr0.5Ba0.5Fe0.975Ni0.025	Pr0.5Ba0.5	Fe0.975Ni0.025	240.5391	2.5000	3.2700	5.7700	1.4600	0.5639	2.0239	1.3463	1.1725	1.7218	2.8943	15.8138	37.5766	1.0388	1.0297	0.4189	0.4028	0.6931	0.1169	1.1263	0.2264	0.1	440	73	GC	{'Pr': {3.0: 1}, 'Ba': {2.0: 1}, 'Fe': {3.0: 0.694, 4.0: 0.306}, 'Ni': {2.0: 1.0}}	2019	Electrochimica Acta 293 (2019) 240-246
Pr0.5Ba0.5Fe0.99Ni0.01	Pr0.5Ba0.5	Fe0.99Ni0.01	241.3891	2.5000	3.2900	5.7900	1.4600	0.5617	2.0217	1.3510	1.1725	1.7252	2.8977	15.8138	37.6831	1.0392	1.0309	0.4158	0.4012	0.6931	0.0560	1.1126	0.2264	0.1	500	90	GC	{'Pr': {3.0: 1}, 'Ba': {2.0: 1}, 'Fe': {3.0: 0.702, 4.0: 0.298}, 'Ni': {2.0: 1.0}}	2019	Electrochimica Acta 293 (2019) 240-246
SrCo0.4Fe0.2W0.4	Sr	Co0.75Fe0.2W0.4	265.9630	2.0000	5.0500	7.0500	1.4400	0.8081	2.2481	1.4431	1.0930	2.3946	3.4876	11.0303	55.3913	0.9056	0.9095	0.5600	0.5772	0.0000	0.9042	1.2316	0.232	0.1	399	50	GC	{'Sr': {2.0: 1}, 'Co': {2.0: 0.538, 3.0: 0.462}, 'Fe': {4.0: 1.0}, 'W': {6.0: 1.0}}	2018	J. Mater. Chem. A 2018, 6, 9854
SrCo0.75Fe0.2W0.05	Sr	Co0.75Fe0.2W0.05	196.0193	2.0000	3.4800	5.4800	1.4400	0.5583	1.9983	1.2787	1.0930	1.8014	2.8944	11.0303	41.6926	1.0465	1.0254	0.4367	0.3988	0.0000	0.6874	1.1184	0.232	0.1	476	102	GC	{'Sr': {2.0: 1}, 'Co': {2.0: 0.067, 3.0: 0.695, 4.0: 0.238}, 'Fe': {4.0: 1.0}, 'W': {6.0: 1.0}}	2018	J. Mater. Chem. A 2018, 6, 9854
SrCr	Sr	Cr	179.6146	2.0000	3.0000	5.0000	1.4400	0.6150	2.0550	1.1667	1.0930	1.5870	2.6800	11.0303	30.9590	1.0345	0.9966	0.5271	0.4393	0.0000	0.0000	0.9950	0.255	0.1	480	159	GC	{'Sr': {2.0: 1}, 'Cr': {3.0: 1.0}}	2018	The Journal of Physical Chemistry C, 2018, 122(49): 27885-27892
SrMn	Sr	Mn	190.5562	2.0000	4.0000	6.0000	1.4400	0.5300	1.9700	1.4000	1.0930	1.9120	3.0050	11.0303	51.2100	1.0405	1.0405	0.3786	0.3786	0.0000	0.0000	0.9503	0.255	0.1	360	113	GC	{'Sr': {2.0: 1}, 'Mn': {4.0: 1.0}}	2018	The Journal of Physical Chemistry C, 2018, 122(49): 27885-27892
YCo	Y	Co	195.8372	3.0000	3.0000	6.0000	0.9000	0.5450	1.4450	1.4000	1.3400	1.6930	3.0330	20.5244	33.5000	0.8362	0.8362	0.3893	0.3893	0.0000	0.0000	0.9503	0.255	0.1	390	75	GC	{'Y': {3.0: 1}, 'Co': {3.0: 1.0}}	2018	The Journal of Physical Chemistry C, 2018, 122(49): 27885-27892
YFe	Y	Fe	192.7491	3.0000	3.0000	6.0000	0.9000	0.5500	1.4500	1.4000	1.3400	1.6510	2.9910	20.5244	30.6510	0.8340	0.8340	0.3929	0.3929	0.0000	0.0000	0.9503	0.255	0.1	500	132	GC	{'Y': {3.0: 1}, 'Fe': {3.0: 1.0}}	2018	The Journal of Physical Chemistry C, 2018, 122(49): 27885-27892
YNi	Y	Ni	195.5974	3.0000	3.0000	6.0000	0.9000	0.5600	1.4600	1.4000	1.3400	1.6950	3.0350	20.5244	35.1870	0.8298	0.8298	0.4000	0.4000	0.0000	0.0000	0.9503	0.255	0.1	410	85	GC	{'Y': {3.0: 1}, 'Ni': {3.0: 1.0}}	2018	The Journal of Physical Chemistry C, 2018, 122(49): 27885-27892
YMn	Y	Mn	191.8421	3.0000	3.0000	6.0000	0.9000	0.5800	1.4800	1.4000	1.3400	1.6275	2.9675	20.5244	33.6680	0.8214	0.8214	0.4143	0.4143	0.0000	0.0000	0.9503	-1	-1	-1	-1	-1	{'Y': {3.0: 1}, 'Mn': {3.0: 1.0}}	-1	-1
SrNi	Sr	Ni	194.3116	2.0000	4.0000	6.0000	1.4400	0.4800	1.9200	1.4000	1.0930	2.0370	3.1300	11.0303	54.9200	1.0682	1.0682	0.3429	0.3429	0.0000	0.0000	0.9503	-1	-1	-1	-1	-1	{'Sr': {2.0: 1}, 'Ni': {4.0: 1.0}}	-1	-1
BiNi	Bi	Ni	307.6723	3.0000	2.0000	5.0000	1.0300	0.6900	1.7200	1.1667	1.4340	1.3670	2.8010	25.5708	18.1688	0.8366	0.8221	0.5914	0.4929	0.0000	0.0000	0.9950	-1	-1	-1	-1	-1	{'Bi': {3.0: 1}, 'Ni': {2.0: 1.0}}	-1	-1
CaTi	Ca	Ti	135.9432	2.0000	4.0000	6.0000	1.3400	0.6050	1.9450	1.4000	1.0920	1.7300	2.8220	11.8717	43.2672	0.9663	0.9663	0.4321	0.4321	0.0000	0.0000	0.9503	-1	-1	-1	-1	-1	{'Ca': {2.0: 1}, 'Ti': {4.0: 1.0}}	-1	-1
SrTi	Sr	Ti	183.4852	2.0000	4.0000	6.0000	1.4400	0.6050	2.0450	1.4000	1.0930	1.7300	2.8230	11.0303	43.2672	1.0016	1.0016	0.4321	0.4321	0.0000	0.0000	0.9503	-1	-1	-1	-1	-1	{'Sr': {2.0: 1}, 'Ti': {4.0: 1.0}}	-1	-1
BaTi	Ba	Ti	233.1922	2.0000	4.0000	6.0000	1.6100	0.6050	2.2150	1.4000	1.0870	1.7300	2.8170	10.0038	43.2672	1.0615	1.0615	0.4321	0.4321	0.0000	0.0000	0.9503	-1	-1	-1	-1	-1	{'Ba': {2.0: 1}, 'Ti': {4.0: 1.0}}	-1	-1
CaSn	Ca	Sn	206.7862	2.0000	4.0000	6.0000	1.3400	0.6900	2.0300	1.4000	1.0920	1.7060	2.7980	11.8717	40.7400	0.9270	0.9270	0.4929	0.4929	0.0000	0.0000	0.9503	-1	-1	-1	-1	-1	{'Ca': {2.0: 1}, 'Sn': {4.0: 1.0}}	-1	-1
SrSn	Sr	Sn	254.3282	2.0000	4.0000	6.0000	1.4400	0.6900	2.1300	1.4000	1.0930	1.7060	2.7990	11.0303	40.7400	0.9609	0.9609	0.4929	0.4929	0.0000	0.0000	0.9503	-1	-1	-1	-1	-1	{'Sr': {2.0: 1}, 'Sn': {4.0: 1.0}}	-1	-1
BaSn	Ba	Sn	304.0352	2.0000	4.0000	6.0000	1.6100	0.6900	2.3000	1.4000	1.0870	1.7060	2.7930	10.0038	40.7400	1.0184	1.0184	0.4929	0.4929	0.0000	0.0000	0.9503	-1	-1	-1	-1	-1	{'Ba': {2.0: 1}, 'Sn': {4.0: 1.0}}	-1	-1
CaZr	Ca	Zr	179.3002	2.0000	4.0000	6.0000	1.3400	0.7200	2.0600	1.4000	1.0920	1.6100	2.7020	11.8717	34.4184	0.9139	0.9139	0.5143	0.5143	0.0000	0.0000	0.9503	-1	-1	-1	-1	-1	{'Ca': {2.0: 1}, 'Zr': {4.0: 1.0}}	-1	-1
SrZr	Sr	Zr	226.8422	2.0000	4.0000	6.0000	1.4400	0.7200	2.1600	1.4000	1.0930	1.6100	2.7030	11.0303	34.4184	0.9473	0.9473	0.5143	0.5143	0.0000	0.0000	0.9503	-1	-1	-1	-1	-1	{'Sr': {2.0: 1}, 'Zr': {4.0: 1.0}}	-1	-1
BaIr	Ba	Ir	377.5422	2.0000	4.0000	6.0000	1.6100	0.6250	2.2350	1.4000	1.0870	1.8810	2.9680	10.0038	40.0000	1.0511	1.0511	0.4464	0.4464	0.0000	0.0000	0.9503	-1	-1	-1	-1	-1	{'Ba': {2.0: 1}, 'Ir': {4.0: 1.0}}	-1	-1
BaMo	Ba	Mo	281.2652	2.0000	4.0000	6.0000	1.6100	0.6500	2.2600	1.4000	1.0870	1.8080	2.8950	10.0038	40.3300	1.0382	1.0382	0.4643	0.4643	0.0000	0.0000	0.9503	-1	-1	-1	-1	-1	{'Ba': {2.0: 1}, 'Mo': {4.0: 1.0}}	-1	-1
BaNb	Ba	Nb	278.2316	2.0000	4.0000	6.0000	1.6100	0.6800	2.2900	1.4000	1.0870	1.6900	2.7770	10.0038	37.6110	1.0233	1.0233	0.4857	0.4857	0.0000	0.0000	0.9503	-1	-1	-1	-1	-1	{'Ba': {2.0: 1}, 'Nb': {4.0: 1.0}}	-1	-1
BaRu	Ba	Ru	286.3952	2.0000	4.0000	6.0000	1.6100	0.6200	2.2300	1.4000	1.0870	1.8480	2.9350	10.0038	45.0000	1.0537	1.0537	0.4429	0.4429	0.0000	0.0000	0.9503	-1	-1	-1	-1	-1	{'Ba': {2.0: 1}, 'Ru': {4.0: 1.0}}	-1	-1
BaV	Ba	V	236.2667	2.0000	4.0000	6.0000	1.6100	0.5800	2.1900	1.4000	1.0870	1.7950	2.8820	10.0038	46.7090	1.0749	1.0749	0.4143	0.4143	0.0000	0.0000	0.9503	-1	-1	-1	-1	-1	{'Ba': {2.0: 1}, 'V': {4.0: 1.0}}	-1	-1
BaZr	Ba	Zr	276.5492	2.0000	4.0000	6.0000	1.6100	0.7200	2.3300	1.4000	1.0870	1.6100	2.6970	10.0038	34.4184	1.0040	1.0040	0.5143	0.5143	0.0000	0.0000	0.9503	-1	-1	-1	-1	-1	{'Ba': {2.0: 1}, 'Zr': {4.0: 1.0}}	-1	-1
BiV	Bi	V	307.9201	3.0000	3.0000	6.0000	1.0300	0.6400	1.6700	1.4000	1.4340	1.5450	2.9790	25.5708	29.3111	0.8423	0.8423	0.4571	0.4571	0.0000	0.0000	0.9503	-1	-1	-1	-1	-1	{'Bi': {3.0: 1}, 'V': {3.0: 1.0}}	-1	-1
BiY	Bi	Y	345.8845	3.0000	3.0000	6.0000	1.0300	0.9000	1.9300	1.4000	1.4340	1.3400	2.7740	25.5708	20.5244	0.7471	0.7471	0.6429	0.6429	0.0000	0.0000	0.9503	-1	-1	-1	-1	-1	{'Bi': {3.0: 1}, 'Y': {3.0: 1.0}}	-1	-1
CaIr	Ca	Ir	280.2932	2.0000	4.0000	6.0000	1.3400	0.6250	1.9650	1.4000	1.0920	1.8810	2.9730	11.8717	40.0000	0.9568	0.9568	0.4464	0.4464	0.0000	0.0000	0.9503	-1	-1	-1	-1	-1	{'Ca': {2.0: 1}, 'Ir': {4.0: 1.0}}	-1	-1
CaMo	Ca	Mo	184.0162	2.0000	4.0000	6.0000	1.3400	0.6500	1.9900	1.4000	1.0920	1.8080	2.9000	11.8717	40.3300	0.9451	0.9451	0.4643	0.4643	0.0000	0.0000	0.9503	-1	-1	-1	-1	-1	{'Ca': {2.0: 1}, 'Mo': {4.0: 1.0}}	-1	-1
CaNb	Ca	Nb	180.9826	2.0000	4.0000	6.0000	1.3400	0.6800	2.0200	1.4000	1.0920	1.6900	2.7820	11.8717	37.6110	0.9315	0.9315	0.4857	0.4857	0.0000	0.0000	0.9503	-1	-1	-1	-1	-1	{'Ca': {2.0: 1}, 'Nb': {4.0: 1.0}}	-1	-1
CaRu	Ca	Ru	189.1462	2.0000	4.0000	6.0000	1.3400	0.6200	1.9600	1.4000	1.0920	1.8480	2.9400	11.8717	45.0000	0.9591	0.9591	0.4429	0.4429	0.0000	0.0000	0.9503	-1	-1	-1	-1	-1	{'Ca': {2.0: 1}, 'Ru': {4.0: 1.0}}	-1	-1
KNb	K	Nb	180.0029	1.0000	5.0000	6.0000	1.6400	0.6400	2.2800	1.4000	0.9780	1.8620	2.8400	4.3407	50.5728	1.0537	1.0537	0.4571	0.4571	0.0000	0.0000	0.9503	-1	-1	-1	-1	-1	{'K': {1.0: 1}, 'Nb': {5.0: 1.0}}	-1	-1
LaRu	La	Ru	295.9734	3.0000	4.0000	7.0000	1.3600	0.6200	1.9800	1.6333	1.2250	1.8480	3.0730	19.1773	45.0000	0.9393	0.9661	0.3796	0.4429	0.0000	0.0000	0.9075	-1	-1	-1	-1	-1	{'La': {3.0: 1}, 'Ru': {4.0: 1.0}}	-1	-1
LaV	La	V	245.8449	3.0000	4.0000	7.0000	1.3600	0.5800	1.9400	1.6333	1.2250	1.7950	3.0200	19.1773	46.7090	0.9563	0.9857	0.3551	0.4143	0.0000	0.0000	0.9075	-1	-1	-1	-1	-1	{'La': {3.0: 1}, 'V': {4.0: 1.0}}	-1	-1
PrCr	Pr	Cr	240.9019	3.0000	3.0000	6.0000	1.3100	0.6150	1.9250	1.4000	1.2580	1.5870	2.8450	21.6237	30.9590	0.9510	0.9510	0.4393	0.4393	0.0000	0.0000	0.9503	-1	-1	-1	-1	-1	{'Pr': {3.0: 1}, 'Cr': {3.0: 1.0}}	-1	-1
PrV	Pr	V	239.8473	3.0000	3.0000	6.0000	1.3100	0.6400	1.9500	1.4000	1.2580	1.5450	2.8030	21.6237	29.3111	0.9393	0.9393	0.4571	0.4571	0.0000	0.0000	0.9503	-1	-1	-1	-1	-1	{'Pr': {3.0: 1}, 'V': {3.0: 1.0}}	-1	-1
SmCr	Sm	Cr	250.3543	3.0000	3.0000	6.0000	1.2400	0.6150	1.8550	1.4000	1.2830	1.5870	2.8700	23.5500	30.9590	0.9264	0.9264	0.4393	0.4393	0.0000	0.0000	0.9503	-1	-1	-1	-1	-1	{'Sm': {3.0: 1}, 'Cr': {3.0: 1.0}}	-1	-1
SrIr	Sr	Ir	327.8352	2.0000	4.0000	6.0000	1.4400	0.6250	2.0650	1.4000	1.0930	1.8810	2.9740	11.0303	40.0000	0.9917	0.9917	0.4464	0.4464	0.0000	0.0000	0.9503	-1	-1	-1	-1	-1	{'Sr': {2.0: 1}, 'Ir': {4.0: 1.0}}	-1	-1
SrNb	Sr	Nb	228.5246	2.0000	4.0000	6.0000	1.4400	0.6800	2.1200	1.4000	1.0930	1.6900	2.7830	11.0303	37.6110	0.9655	0.9655	0.4857	0.4857	0.0000	0.0000	0.9503	-1	-1	-1	-1	-1	{'Sr': {2.0: 1}, 'Nb': {4.0: 1.0}}	-1	-1
YCr	Y	Cr	188.9001	3.0000	3.0000	6.0000	0.9000	0.6150	1.5150	1.4000	1.3400	1.5870	2.9270	20.5244	30.9590	0.8071	0.8071	0.4393	0.4393	0.0000	0.0000	0.9503	-1	-1	-1	-1	-1	{'Y': {3.0: 1}, 'Cr': {3.0: 1.0}}	-1	-1
YV	Y	V	187.8456	3.0000	3.0000	6.0000	0.9000	0.6400	1.5400	1.4000	1.3400	1.5450	2.8850	20.5244	29.3111	0.7972	0.7972	0.4571	0.4571	0.0000	0.0000	0.9503	-1	-1	-1	-1	-1	{'Y': {3.0: 1}, 'V': {3.0: 1.0}}	-1	-1
Pr0.1Sr0.9Co0.5Fe0.5	Pr0.1Sr0.9	Co0.5Fe0.5	186.8149	2.1000	2.4700	4.5700	1.4270	0.5897	2.0167	1.0655	1.1095	1.5204	2.6299	12.0896	23.9226	1.0648	1.0047	0.5534	0.4212	0.3251	0.6931	1.2523	0.51	1	326.885	-1	RDE	{'Pr': {3.0: 1.0}, 'Sr': {2.0: 1.0}, 'Co': {2.0: 0.451, 3: 0.549}, 'Fe': {2: 0.616, 3: 0.384}, 'O': {-2.0: 1.0}}	2023	exp with XPS
Pr0.1Sr0.9Co0.5Fe0.3Mn0.2	Pr0.1Sr0.9	Co0.5Fe0.3Mn0.2	187.9151	2.1000	2.6300	4.7300	1.4270	0.5868	2.0138	1.1035	1.1095	1.5592	2.6687	12.0896	27.0465	1.0586	1.0062	0.5317	0.4191	0.3251	1.0297	1.3177	0.51	1	314.75	-1	RDE	{'Pr': {3.0: 1.0}, 'Sr': {2.0: 1.0}, 'Co': {2.0: 0.464, 3: 0.536}, 'Fe': {2: 0.657, 3: 0.343}, 'Mn': {3: 0.708, 4: 0.292}, 'O': {-2.0: 1.0}}	2023	exp with XPS

## Sheet: Embedding
ABO3	v_sum	valences	Dim_0	Dim_1	loading	electrolyte	substrate	overpotential (mV)
LaCo0.9Ni0.1	5.45	{'La': {3.0: 1}, 'Co': {3.0: 0.5, 2.0: 0.5}, 'Ni': {2.0: 1.0}}	0.14298587	-0.3951444	0.428889724966236	1.3046286235367268	0.8133646300642225	650
LaMn0.7Co0.3	6.0	{'La': {3.0: 1}, 'Mn': {3.0: 1.0}, 'Co': {3.0: 1.0}}	0.06799688	-0.29622084	0.428889724966236	1.3046286235367268	0.8133646300642225	590
Pr0.5Ba0.5Fe	5.79	{'Pr': {3.0: 1}, 'Ba': {2.0: 1}, 'Fe': {3.0: 0.706, 4.0: 0.294}}	-0.1194239	-0.041519344	0.428889724966236	1.3046286235367268	0.8133646300642225	540
SrFe0.9Ti0.1	5.1	{'Sr': {2.0: 1}, 'Fe': {3.0: 1.0}, 'Ti': {4.0: 1.0}}	-0.22141401	0.41661224	0.428889724966236	1.3046286235367268	0.8133646300642225	520
SrCo0.9Ti0.1	4.95	{'Sr': {2.0: 1}, 'Co': {3.0: 0.83, 2.0: 0.17}, 'Ti': {4.0: 1.0}}	-0.25768974	0.48422056	0.428889724966236	1.3046286235367268	0.8133646300642225	510
SrCo0.5Mo0.5	6.5	{'Sr': {2.0: 1}, 'Co': {3.0: 1.0}, 'Mo': {6.0: 1.0}}	0.10794361	-0.14640492	0.428889724966236	1.3046286235367268	0.8133646300642225	506
SrFe	6.0	{'Sr': {2.0: 1}, 'Fe': {4.0: 1.0}}	0.037898757	0.12680478	0.428889724966236	1.3046286235367268	0.8133646300642225	500
SrNb0.1Co0.7Fe0.2	5.21	{'Sr': {2.0: 1}, 'Nb': {5.0: 1.0}, 'Co': {3.0: 0.8, 2.0: 0.2}, 'Fe': {4.0: 0.753, 3.0: 0.247}}	-0.20863762	0.45805335	0.428889724966236	1.3046286235367268	0.8133646300642225	500
Pr0.5Ba0.5Fe0.99Ni0.01	5.79	{'Pr': {3.0: 1}, 'Ba': {2.0: 1}, 'Fe': {3.0: 0.702, 4.0: 0.298}, 'Ni': {2.0: 1.0}}	-0.12095548	-0.040348146	0.428889724966236	1.3046286235367268	0.8133646300642225	500
YFe	6.0	{'Y': {3.0: 1}, 'Fe': {3.0: 1.0}}	0.6710784	-0.5312535	0.428889724966236	1.3046286235367268	0.8133646300642225	500
BaFe	6.0	{'Ba': {2.0: 1}, 'Fe': {4.0: 1.0}}	-0.17323284	0.06971228	0.428889724966236	1.3046286235367268	0.8133646300642225	493
SrCo	6.0	{'Sr': {2.0: 1}, 'Co': {4.0: 1.0}}	-0.040303804	0.012968397	0.428889724966236	1.3046286235367268	0.8133646300642225	488
SrCr	5.0	{'Sr': {2.0: 1}, 'Cr': {3.0: 1.0}}	-0.15295646	0.20823808	0.428889724966236	1.3046286235367268	0.8133646300642225	480
SrCo0.75Fe0.2W0.05	5.48	{'Sr': {2.0: 1}, 'Co': {2.0: 0.067, 3.0: 0.695, 4.0: 0.238}, 'Fe': {4.0: 1.0}, 'W': {6.0: 1.0}}	-0.12846544	0.53769743	0.428889724966236	1.3046286235367268	0.8133646300642225	476
La0.9Ce0.1Co	5.7	{'La': {3.0: 1}, 'Ce': {3.0: 1}, 'Co': {3.0: 0.7, 2.0: 0.3}}	0.15173118	-0.33729163	0.428889724966236	1.3046286235367268	0.8133646300642225	475
BaCo0.6Fe0.2Zr0.1Y0.1	4.96	{'Ba': {2.0: 1}, 'Co': {2.0: 0.1541, 3.0: 0.8459}, 'Fe': {2.0: 0.2535, 3.0: 0.7465}, 'Zr': {4.0: 1.0}, 'Y': {3.0: 1.0}}	-0.1422412	0.9009916	0.428889724966236	1.3046286235367268	0.8133646300642225	470
La0.8Sr0.2Fe	5.26	{'La': {3.0: 1}, 'Sr': {2.0: 1}, 'Fe': {4.0: 0.0793, 3.0: 0.3018, 2.0: 0.6189}}	0.09346813	-0.27882233	0.428889724966236	1.3046286235367268	0.8133646300642225	470
BaCo0.5Fe0.4Sn0.1	5.5	{'Ba': {2.0: 1}, 'Co': {3.0: 1.0}, 'Fe': {4.0: 1.0}, 'Sn': {4.0: 1.0}}	-0.2375457	0.8471693	0.428889724966236	1.3046286235367268	0.8133646300642225	465
Sm0.8Sr0.2Fe0.2Co0.8	5.8	{'Sm': {3.0: 1}, 'Sr': {2.0: 1}, 'Fe': {3.0: 1.0}, 'Co': {3.0: 1.0}}	0.023577908	-0.15348406	0.428889724966236	1.3046286235367268	0.8133646300642225	460
Sr0.9Nb0.1Co0.7Fe0.2	5.01	{'Sr': {2.0: 1}, 'Nb': {5.0: 1.0}, 'Co': {3.0: 0.8, 2.0: 0.2}, 'Fe': {4.0: 0.753, 3.0: 0.247}}	-0.29048017	0.44752192	0.428889724966236	1.3046286235367268	0.8133646300642225	460
Sm0.5Sr0.5Fe0.8Cu0.2	5.3	{'Sm': {3.0: 1}, 'Sr': {2.0: 1}, 'Fe': {3.0: 1.0}, 'Cu': {2.0: 1.0}}	0.012045359	0.0046837865	0.428889724966236	1.3046286235367268	0.8133646300642225	456
LaNi0.85Mg0.15	5.6	{'La': {3.0: 1}, 'Ni': {3.0: 0.7, 2.0: 0.3}, 'Mg': {2.0: 1.0}}	0.1306527	-0.41326022	0.428889724966236	1.3046286235367268	0.8133646300642225	450
LaMn0.75Co0.25	6.0	{'La': {3.0: 1}, 'Mn': {3.0: 1}, 'Co': {3.0: 1}}	0.08186825	-0.3055632	0.428889724966236	1.3046286235367268	0.8133646300642225	450
Pr0.5Ba0.5Fe0.95Ni0.05	5.73	{'Pr': {3.0: 1}, 'Ba': {2.0: 1}, 'Fe': {3.0: 0.704, 4.0: 0.296}, 'Ni': {2.0: 1.0}}	-0.10756658	-0.022456884	0.428889724966236	1.3046286235367268	0.8133646300642225	450
Sr0.9K0.1Ru	5.9	{'Sr': {2.0: 1}, 'K': {1.0: 1}, 'Ru': {4.0: 1.0}}	-0.067581736	-0.04017649	0.428889724966236	1.3046286235367268	0.8133646300642225	448
La0.92Ce0.08Co	5.7	{'La': {3.0: 1}, 'Ce': {3.0: 1}, 'Co': {3.0: 0.7, 2.0: 0.3}}	0.16778247	-0.34251183	0.428889724966236	1.3046286235367268	0.8133646300642225	448
Pr0.5Ba0.37Ca0.13Co	5.7	{'Pr': {3.0: 1}, 'Ba': {2.0: 1}, 'Ca': {2.0: 1}, 'Co': {3.0: 0.8, 4.0: 0.2}}	-0.15091963	0.021772832	0.428889724966236	1.3046286235367268	0.8133646300642225	440
Pr0.5Ba0.3Ca0.2Co	5.7	{'Pr': {3.0: 1}, 'Ba': {2.0: 1}, 'Ca': {2.0: 1}, 'Co': {3.0: 0.8, 4.0: 0.2}}	-0.14443234	0.023303417	0.428889724966236	1.3046286235367268	0.8133646300642225	440
Pr0.5Ba0.5Co	5.7	{'Pr': {3.0: 1}, 'Ba': {2.0: 1}, 'Co': {3.0: 0.8, 4.0: 0.2}}	-0.1503098	-0.0017642587	0.428889724966236	1.3046286235367268	0.8133646300642225	440
Sm0.8Sr0.2Fe0.8Co0.2	5.6	{'Sm': {3.0: 1}, 'Sr': {2.0: 1}, 'Fe': {3.0: 1.0}, 'Co': {2.0: 1.0}}	0.09753183	-0.1831585	0.428889724966236	1.3046286235367268	0.8133646300642225	440
Sr0.98Nb0.1Co0.7Fe0.2	5.17	{'Sr': {2.0: 1}, 'Nb': {5.0: 1.0}, 'Co': {3.0: 0.8, 2.0: 0.2}, 'Fe': {4.0: 0.753, 3.0: 0.247}}	-0.22530644	0.45731705	0.428889724966236	1.3046286235367268	0.8133646300642225	440
LaMn0.5Co0.5	5.98	{'La': {3.0: 1}, 'Mn': {4.0: 0.45, 3.0: 0.55}, 'Co': {2.0: 0.489, 3.0: 0.511}}	0.07529385	-0.29120106	0.428889724966236	1.3046286235367268	0.8133646300642225	440
Pr0.5Ba0.5Fe0.975Ni0.025	5.77	{'Pr': {3.0: 1}, 'Ba': {2.0: 1}, 'Fe': {3.0: 0.694, 4.0: 0.306}, 'Ni': {2.0: 1.0}}	-0.11379655	-0.03299847	0.428889724966236	1.3046286235367268	0.8133646300642225	440
Sr0.95Co0.8Nb0.1Ni0.1	4.71	{'Sr': {2.0: 1}, 'Co': {2.0: 0.4, 3.0: 0.6}, 'Nb': {5.0: 1.0}, 'Ni': {2.0: 0.66, 3.0: 0.34}}	-0.2566461	0.5244305	0.428889724966236	1.3046286235367268	0.8133646300642225	438
BaCo0.6Fe0.3Sn0.1	5.4	{'Ba': {2.0: 1}, 'Co': {3.0: 1.0}, 'Fe': {4.0: 1.0}, 'Sn': {4.0: 1.0}}	-0.25629085	0.8806356	0.428889724966236	1.3046286235367268	0.8133646300642225	437
La0.6Sr0.4Co0.2Mn0.8	6.2	{'La': {3.0: 1}, 'Sr': {2.0: 1}, 'Co': {2.0: 1.0}, 'Mn': {4.0: 1.0}}	-0.098693065	-0.2117695	0.428889724966236	1.3046286235367268	0.8133646300642225	430
LaCo0.8Fe0.2	6.0	{'La': {3.0: 1}, 'Co': {3.0: 1.0}, 'Fe': {3.0: 1.0}}	0.046373893	-0.2672595	0.428889724966236	1.3046286235367268	0.8133646300642225	430
La0.6Sr0.4Co0.2Fe0.8	5.4	{'La': {3.0: 1}, 'Sr': {2.0: 1}, 'Co': {2.0: 1.0}, 'Fe': {3.0: 1.0}}	0.0041422425	0.022656668	0.428889724966236	1.3046286235367268	0.8133646300642225	430
LaMn0.35Co0.65	5.84	{'La': {3.0: 1}, 'Mn': {4.0: 0.45, 3.0: 0.55}, 'Co': {2.0: 0.489, 3.0: 0.511}}	0.13638744	-0.29728767	0.428889724966236	1.3046286235367268	0.8133646300642225	429
BaCo0.7Fe0.2Sn0.1	5.3	{'Ba': {2.0: 1}, 'Co': {3.0: 1.0}, 'Fe': {4.0: 1.0}, 'Sn': {4.0: 1.0}}	-0.26970372	0.902887	0.428889724966236	1.3046286235367268	0.8133646300642225	428
BaCo0.8Zr0.1Y0.1	4.98	{'Ba': {2.0: 1}, 'Co': {2.0: 0.1541, 3.0: 0.8459}, 'Zr': {4.0: 1.0}, 'Y': {3.0: 1.0}}	-0.21485512	0.91746175	0.428889724966236	1.3046286235367268	0.8133646300642225	420
La0.5Sr0.5Fe	5.04	{'La': {3.0: 1}, 'Sr': {2.0: 1}, 'Fe': {4.0: 0.1123, 3.0: 0.3204, 2.0: 0.5673}}	0.05278505	-0.053144325	0.428889724966236	1.3046286235367268	0.8133646300642225	420
La0.6Sr0.4Mn	5.6	{'La': {3.0: 1}, 'Sr': {2.0: 1}, 'Mn': {3.0: 1.0}}	0.08254363	-0.007902903	0.428889724966236	1.3046286235367268	0.8133646300642225	420
LaFe	6.0	{'La': {3.0: 1}, 'Fe': {3.0: 1.0}}	0.124425255	-0.32620448	0.428889724966236	1.3046286235367268	0.8133646300642225	420
Sr0.95Nb0.1Co0.7Fe0.2	5.11	{'Sr': {2.0: 1}, 'Nb': {5.0: 1.0}, 'Co': {3.0: 0.8, 2.0: 0.2}, 'Fe': {4.0: 0.753, 3.0: 0.247}}	-0.24027304	0.46279317	0.428889724966236	1.3046286235367268	0.8133646300642225	420
LaMn0.25Co0.75	5.75	{'La': {3.0: 1}, 'Mn': {4.0: 0.5, 3.0: 0.5}, 'Co': {2.0: 0.5, 3.0: 0.5}}	0.16307354	-0.2994601	0.428889724966236	1.3046286235367268	0.8133646300642225	420
LaMn0.3Co0.7	5.79	{'La': {3.0: 1}, 'Mn': {4.0: 0.45, 3.0: 0.55}, 'Co': {2.0: 0.489, 3.0: 0.511}}	0.15492196	-0.29454032	0.428889724966236	1.3046286235367268	0.8133646300642225	416
La0.6Sr0.4Co0.8Mn0.2	5.37	{'La': {3.0: 1}, 'Sr': {2.0: 1}, 'Co': {3.0: 0.64, 2.0: 0.36}, 'Mn': {4.0: 0.3, 3.0: 0.7}}	0.019629914	0.025267541	0.428889724966236	1.3046286235367268	0.8133646300642225	415
BaZr0.05Fe0.95	5.05	{'Ba': {2.0: 1}, 'Zr': {4.0: 1.0}, 'Fe': {3.0: 1.0}}	-0.31290793	0.86425745	0.428889724966236	1.3046286235367268	0.8133646300642225	414
La0.94Ce0.06Co	5.7	{'La': {3.0: 1}, 'Ce': {3.0: 1}, 'Co': {3.0: 0.7, 2.0: 0.3}}	0.1814889	-0.3494452	0.428889724966236	1.3046286235367268	0.8133646300642225	413
Cs0.4La0.6Co0.75Mn0.25	5.45	{'Cs': {1.0: 1}, 'La': {3.0: 1}, 'Co': {3.0: 1.0}, 'Mn': {4.0: 1.0}}	0.008366114	0.2889373	0.428889724966236	1.3046286235367268	0.8133646300642225	410
La0.9Fe	5.7	{'La': {3.0: 1}, 'Fe': {3.0: 1.0}}	-0.003405699	-0.18098828	0.428889724966236	1.3046286235367268	0.8133646300642225	410
YNi	6.0	{'Y': {3.0: 1}, 'Ni': {3.0: 1.0}}	0.6940854	-0.55085456	0.428889724966236	1.3046286235367268	0.8133646300642225	410
BaZr0.2Fe0.8	5.2	{'Ba': {2.0: 1}, 'Zr': {4.0: 1.0}, 'Fe': {3.0: 1.0}}	-0.2512915	0.91173756	0.428889724966236	1.3046286235367268	0.8133646300642225	404
Sm0.8Sr0.2Fe0.5Co0.5	5.8	{'Sm': {3.0: 1}, 'Sr': {2.0: 1}, 'Fe': {3.0: 1.0}, 'Co': {3.0: 1.0}}	0.016955104	-0.12767056	0.428889724966236	1.3046286235367268	0.8133646300642225	400
LaCu	6.0	{'La': {3.0: 1}, 'Cu': {3.0: 1.0}}	0.11144723	-0.25400317	0.428889724966236	1.3046286235367268	0.8133646300642225	400
SrCo0.4Fe0.2W0.4	7.05	{'Sr': {2.0: 1}, 'Co': {2.0: 0.538, 3.0: 0.462}, 'Fe': {4.0: 1.0}, 'W': {6.0: 1.0}}	0.7039014	-0.59022886	0.428889724966236	1.3046286235367268	0.8133646300642225	399
BaZr0.15Fe0.85	5.15	{'Ba': {2.0: 1}, 'Zr': {4.0: 1.0}, 'Fe': {3.0: 1.0}}	-0.2704505	0.8997178	0.428889724966236	1.3046286235367268	0.8133646300642225	395
La0.6Sr0.4Co0.2Fe0.4Mn0.4	5.8	{'La': {3.0: 1}, 'Sr': {2.0: 1}, 'Co': {2.0: 1.0}, 'Fe': {3.0: 1.0}, 'Mn': {4.0: 1.0}}	0.036098022	0.13584346	0.428889724966236	1.3046286235367268	0.8133646300642225	390
YCo	6.0	{'Y': {3.0: 1}, 'Co': {3.0: 1.0}}	0.6718194	-0.5236672	0.428889724966236	1.3046286235367268	0.8133646300642225	390
Pr0.5Ba0.25Sr0.25Co0.8Fe0.2	5.5	{'Pr': {3.0: 1}, 'Ba': {2.0: 1}, 'Sr': {2.0: 1}, 'Co': {3.0: 1.0}, 'Fe': {3.0: 1.0}}	-0.05868103	0.116562426	0.428889724966236	1.3046286235367268	0.8133646300642225	387
Ba0.9Sr0.1Co0.8Fe0.2	5.04	{'Ba': {2.0: 1}, 'Sr': {2.0: 1}, 'Co': {2.0: 0.2, 3.0: 0.8}, 'Fe': {4.0: 1.0}}	-0.23153773	0.88141155	0.428889724966236	1.3046286235367268	0.8133646300642225	384
La0.6Sr0.4Co0.8Fe0.2	5.28	{'La': {3.0: 1}, 'Sr': {2.0: 1}, 'Co': {3.0: 0.55, 2.0: 0.45}, 'Fe': {3.0: 0.8, 4.0: 0.2}}	0.020883799	0.016815215	0.428889724966236	1.3046286235367268	0.8133646300642225	384
La0.95Sn0.05Ni	6.05	{'La': {3.0: 1}, 'Sn': {4.0: 1}, 'Ni': {3.0: 1.0}}	0.0731608	-0.32280916	0.428889724966236	1.3046286235367268	0.8133646300642225	384
LaCo	6.0	{'La': {3.0: 1}, 'Co': {3.0: 1.0}}	0.09117261	-0.292483	0.428889724966236	1.3046286235367268	0.8133646300642225	381
LaCo0.9V0.1	6.1	{'La': {3.0: 1}, 'Co': {3.0: 1.0}, 'V': {4.0: 1.0}}	0.07458616	-0.29736045	0.428889724966236	1.3046286235367268	0.8133646300642225	377
La0.98Ce0.02Co	5.7	{'La': {3.0: 1}, 'Ce': {3.0: 1}, 'Co': {3.0: 0.7, 2.0: 0.3}}	0.20482281	-0.36375442	0.428889724966236	1.3046286235367268	0.8133646300642225	373
La0.2Sr0.8Fe	4.76	{'La': {3.0: 1}, 'Sr': {2.0: 1}, 'Fe': {4.0: 0.1252, 3.0: 0.3097, 2.0: 0.5651}}	-0.051354963	0.3244062	0.428889724966236	1.3046286235367268	0.8133646300642225	370
LaCo0.8Fe0.15Mo0.05	6.15	{'La': {3.0: 1}, 'Co': {3.0: 1.0}, 'Fe': {3.0: 1.0}, 'Mo': {6.0: 1.0}}	0.033308305	-0.2911873	0.428889724966236	1.3046286235367268	0.8133646300642225	370
La0.5Ba0.25Sr0.25Co0.8Fe0.2	5.5	{'La': {3.0: 1}, 'Ba': {2.0: 1}, 'Sr': {2.0: 1}, 'Co': {3.0: 1.0}, 'Fe': {3.0: 1.0}}	-0.06949975	0.14629918	0.428889724966236	1.3046286235367268	0.8133646300642225	369
La0.8Sr0.2Co0.8Fe0.2	5.8	{'La': {3.0: 1}, 'Sr': {2.0: 1}, 'Co': {3.0: 1.0}, 'Fe': {3.0: 1.0}}	-0.08105764	-0.10026423	0.428889724966236	1.3046286235367268	0.8133646300642225	365
BaCo0.4Fe0.4Zr0.1Y0.1	4.94	{'Ba': {2.0: 1}, 'Co': {2.0: 0.1541, 3.0: 0.8459}, 'Fe': {2.0: 0.2535, 3.0: 0.7465}, 'Zr': {4.0: 1.0}, 'Y': {3.0: 1.0}}	-0.1317871	0.8854594	0.428889724966236	1.3046286235367268	0.8133646300642225	362
La0.4Sr0.6Co0.7Fe0.2Nb0.1	5.22	{'La': {3.0: 1}, 'Sr': {2.0: 1}, 'Co': {3.0: 0.6, 2.0: 0.4}, 'Fe': {3.0: 1.0}, 'Nb': {4.0: 1.0}}	0.04251632	0.14370021	0.428889724966236	1.3046286235367268	0.8133646300642225	360
La0.6Sr0.4Co0.2Fe0.27Mn0.27Ni0.27	5.43	{'La': {3.0: 1}, 'Sr': {2.0: 1}, 'Co': {2.0: 1.0}, 'Fe': {3.0: 1.0}, 'Mn': {4.0: 1.0}, 'Ni': {2.0: 1.0}}	0.15752853	0.11908481	0.428889724966236	1.3046286235367268	0.8133646300642225	360
SrMn	6.0	{'Sr': {2.0: 1}, 'Mn': {4.0: 1.0}}	-0.009043956	-0.020243991	0.428889724966236	1.3046286235367268	0.8133646300642225	360
Ba0.5Sr0.5Co0.8Fe0.2	5.04	{'Ba': {2.0: 1}, 'Sr': {2.0: 1}, 'Co': {2.0: 0.2, 3.0: 0.8}, 'Fe': {4.0: 1.0}}	-0.05384841	0.6542868	0.428889724966236	1.3046286235367268	0.8133646300642225	357
La0.5Ba0.2Sr0.2Ca0.1Co0.8Fe0.2	5.5	{'La': {3.0: 1}, 'Ba': {2.0: 1}, 'Sr': {2.0: 1}, 'Ca': {2.0: 1}, 'Co': {3.0: 1.0}, 'Fe': {3.0: 1.0}}	-0.07887801	0.16030027	0.428889724966236	1.3046286235367268	0.8133646300642225	350
La0.6Sr0.4Co0.8Fe0.1Mn0.1	5.18	{'La': {3.0: 1}, 'Sr': {2.0: 1}, 'Co': {3.0: 0.45, 2.0: 0.55}, 'Fe': {3.0: 0.8, 4.0: 0.2}, 'Mn': {4.0: 0.05, 3.0: 0.95}}	0.044673335	-0.0047375383	0.428889724966236	1.3046286235367268	0.8133646300642225	343
LaCo0.6V0.4	6.4	{'La': {3.0: 1}, 'Co': {3.0: 1.0}, 'V': {4.0: 1.0}}	0.045243632	-0.33148235	0.428889724966236	1.3046286235367268	0.8133646300642225	343
La0.25Pr0.75Co	5.7	{'La': {3.0: 1}, 'Pr': {3.0: 1}, 'Co': {2.0: 0.15, 3.0: 0.85}}	-0.008508677	-0.24468878	0.428889724966236	1.3046286235367268	0.8133646300642225	322
La0.75Pr0.25Co	5.95	{'La': {3.0: 1}, 'Pr': {3.0: 1}, 'Co': {2.0: 0.05, 3.0: 0.95}}	-0.0338159	-0.2701799	0.428889724966236	1.3046286235367268	0.8133646300642225	321
La0.6Sr0.4Co0.2Fe0.2Mn0.2Ni0.2Mg0.2	5.2	{'La': {3.0: 1}, 'Sr': {2.0: 1}, 'Co': {2.0: 1.0}, 'Fe': {3.0: 1.0}, 'Mn': {4.0: 1.0}, 'Ni': {2.0: 1.0}, 'Mg': {2.0: 1.0}}	0.17722082	0.13228919	0.428889724966236	1.3046286235367268	0.8133646300642225	320
La0.4Sr0.6Ni0.5Fe0.5	5.36	{'La': {3.0: 1}, 'Sr': {2.0: 1}, 'Ni':{4.0: 0.21, 3.0: 0.79}, 'Fe': {3.0: 0.72, 2.0: 0.28}}	0.017186305	0.21269555	0.428889724966236	1.3046286235367268	0.8133646300642225	320
La0.9Sn0.1Ni	6.1	{'La': {3.0: 1}, 'Sn': {4.0: 1}, 'Ni': {3.0: 1.0}}	0.07969129	-0.3500317	0.428889724966236	1.3046286235367268	0.8133646300642225	318
Sm0.5Sr0.5Fe0.8Co0.2	5.3	{'Sm': {3.0: 1}, 'Sr': {2.0: 1}, 'Fe': {3.0: 1.0}, 'Co': {2.0: 1.0}}	0.0031008483	0.02792725	0.428889724966236	1.3046286235367268	0.8133646300642225	316
La0.5Pr0.5Co	5.9	{'La': {3.0: 1}, 'Pr': {3.0: 1}, 'Co': {2.0: 0.1, 3.0: 0.9}}	-0.04107503	-0.2670718	0.428889724966236	1.3046286235367268	0.8133646300642225	312
LaCo0.8V0.2	6.2	{'La': {3.0: 1}, 'Co': {3.0: 1.0}, 'V': {4.0: 1.0}}	0.060999803	-0.31086177	0.428889724966236	1.3046286235367268	0.8133646300642225	306
Sr0.9Na0.1Ru	5.9	{'Sr': {2.0: 1}, 'Na': {1.0: 1}, 'Ru': {4.0: 1.0}}	-0.059377156	-0.03676642	0.428889724966236	1.3046286235367268	0.8133646300642225	305
La0.96Ce0.04Co	5.7	{'La': {3.0: 1}, 'Ce': {3.0: 1}, 'Co': {3.0: 0.7, 2.0: 0.3}}	0.19544843	-0.35858154	0.428889724966236	1.3046286235367268	0.8133646300642225	305
Ba0.5Sr0.5Co0.75Fe0.2Ni0.05	5.0	{'Ba': {2.0: 1}, 'Sr': {2.0: 1}, 'Co': {2.0: 0.2, 3.0: 0.8}, 'Fe': {4.0: 1.0}, 'Ni': {2.0: 1.0}}	-0.04145919	0.6753153	0.428889724966236	1.3046286235367268	0.8133646300642225	304
Ba0.9Sr0.1Co0.8Fe0.1Ir0.1	5.04	{'Ba': {2.0: 1}, 'Sr': {2.0: 1}, 'Co': {2.0: 0.2, 3.0: 0.8}, 'Fe': {4.0: 1.0}, 'Ir': {4.0: 1.0}}	-0.2234672	0.8960928	0.428889724966236	1.3046286235367268	0.8133646300642225	300
Ba0.5Sr0.5Co0.7Fe0.2Ni0.1	4.96	{'Ba': {2.0: 1}, 'Sr': {2.0: 1}, 'Co': {2.0: 0.2, 3.0: 0.8}, 'Fe': {4.0: 1.0}, 'Ni': {2.0: 1.0}}	-0.03613001	0.6979972	0.428889724966236	1.3046286235367268	0.8133646300642225	297
LaFe0.25Ni0.75	6.0	{'La': {3.0: 1}, 'Fe': {3.0: 1}, 'Ni': {3.0: 1}}	0.05534938	-0.27447334	0.428889724966236	1.3046286235367268	0.8133646300642225	287
Ba0.5Sr0.5Co0.6Fe0.2Ni0.2	4.88	{'Ba': {2.0: 1}, 'Sr': {2.0: 1}, 'Co': {2.0: 0.2, 3.0: 0.8}, 'Fe': {4.0: 1.0}, 'Ni': {2.0: 1.0}}	-0.045133162	0.74553305	0.428889724966236	1.3046286235367268	0.8133646300642225	278
BaCo	6.0	{'Ba': {2.0: 1}, 'Co': {4.0: 1.0}}	-0.26218766	0.08542633	0.428889724966236	1.3046286235367268	0.8133646300642225	-1
BaCo0.425Fe0.425Zr0.075Y0.075	4.9	{'Ba': {2.0: 1}, 'Co': {2.0: 0.1541, 3.0: 0.8459}, 'Fe': {2.0: 0.2535, 3.0: 0.7465}, 'Zr': {4.0: 1.0}, 'Y': {3.0: 1.0}}	-0.14672787	0.9111837	0.428889724966236	1.3046286235367268	0.8133646300642225	-1
BaCo0.7Fe0.3	5.3	{'Ba': {2.0: 1}, 'Co': {3.0: 1.0}, 'Fe': {4.0: 1.0}}	-0.2693201	0.85880864	0.428889724966236	1.3046286235367268	0.8133646300642225	-1
BaCo0.7Sn0.3	5.3	{'Ba': {2.0: 1}, 'Co': {3.0: 1.0}, 'Sn': {4.0: 1.0}}	-0.27595392	0.92300594	0.428889724966236	1.3046286235367268	0.8133646300642225	-1
Bi0.2Sr0.8Co	5.2	{'Bi': {3.0: 1}, 'Sr': {2.0: 1}, 'Co': {3.0: 1.0}}	-0.08282666	0.19494498	0.428889724966236	1.3046286235367268	0.8133646300642225	-1
Cs0.3La0.7Ni	5.4	{'Cs': {1.0: 1}, 'La': {3.0: 1}, 'Ni': {3.0: 1.0}}	-0.0129523575	0.20440967	0.428889724966236	1.3046286235367268	0.8133646300642225	-1
LaCr	6.0	{'La': {3.0: 1}, 'Cr': {3.0: 1.0}}	0.14872941	-0.48684812	0.428889724966236	1.3046286235367268	0.8133646300642225	-1
LaMn	6.0	{'La': {3.0: 1}, 'Mn': {3.0: 1.0}}	0.12806198	-0.38597578	0.428889724966236	1.3046286235367268	0.8133646300642225	-1
Pr0.7Ca0.3Co0.8Fe0.2	5.7	{'Pr': {3.0: 1}, 'Ca': {2.0: 1}, 'Co': {3.0: 1.0}, 'Fe': {3.0: 1.0}}	-0.037727058	-0.06730534	0.428889724966236	1.3046286235367268	0.8133646300642225	-1
Pr0.8Ca0.2Co0.8Fe0.2	5.8	{'Pr': {3.0: 1}, 'Ca': {2.0: 1}, 'Co': {3.0: 1.0}, 'Fe': {3.0: 1.0}}	-0.008480489	-0.1284316	0.428889724966236	1.3046286235367268	0.8133646300642225	-1
Pr0.9Ca0.1Co0.8Fe0.2	5.9	{'Pr': {3.0: 1}, 'Ca': {2.0: 1}, 'Co': {3.0: 1.0}, 'Fe': {3.0: 1.0}}	0.024549663	-0.19285035	0.428889724966236	1.3046286235367268	0.8133646300642225	-1
PrCo	6.0	{'Pr': {3.0: 1}, 'Co': {3.0: 1.0}}	0.14762327	-0.35084334	0.428889724966236	1.3046286235367268	0.8133646300642225	-1
SrRu	6.0	{'Sr': {2.0: 1}, 'Ru': {4.0: 1.0}}	-0.030198073	0.009426427	0.428889724966236	1.3046286235367268	0.8133646300642225	-1
YMn	6.0	{'Y': {3.0: 1}, 'Mn': {3.0: 1.0}}	0.7014224	-0.599898	0.428889724966236	1.3046286235367268	0.8133646300642225	-1
SrNi	6.0	{'Sr': {2.0: 1}, 'Ni': {4.0: 1.0}}	-0.18273874	0.19087668	0.428889724966236	1.3046286235367268	0.8133646300642225	-1
BiNi	5.0	{'Bi': {3.0: 1}, 'Ni': {2.0: 1.0}}	1.0292051	-0.6863485	0.428889724966236	1.3046286235367268	0.8133646300642225	-1
CaTi	6.0	{'Ca': {2.0: 1}, 'Ti': {4.0: 1.0}}	0.12626013	0.21703191	0.428889724966236	1.3046286235367268	0.8133646300642225	-1
SrTi	6.0	{'Sr': {2.0: 1}, 'Ti': {4.0: 1.0}}	0.0680318	0.18906143	0.428889724966236	1.3046286235367268	0.8133646300642225	-1
BaTi	6.0	{'Ba': {2.0: 1}, 'Ti': {4.0: 1.0}}	-0.27131277	0.18566751	0.428889724966236	1.3046286235367268	0.8133646300642225	-1
CaSn	6.0	{'Ca': {2.0: 1}, 'Sn': {4.0: 1.0}}	0.026272932	-0.04618144	0.428889724966236	1.3046286235367268	0.8133646300642225	-1
SrSn	6.0	{'Sr': {2.0: 1}, 'Sn': {4.0: 1.0}}	-0.011129374	-0.10665301	0.428889724966236	1.3046286235367268	0.8133646300642225	-1
BaSn	6.0	{'Ba': {2.0: 1}, 'Sn': {4.0: 1.0}}	-0.15242037	-0.2312284	0.428889724966236	1.3046286235367268	0.8133646300642225	-1
CaZr	6.0	{'Ca': {2.0: 1}, 'Zr': {4.0: 1.0}}	-0.022377942	-0.074268356	0.428889724966236	1.3046286235367268	0.8133646300642225	-1
SrZr	6.0	{'Sr': {2.0: 1}, 'Zr': {4.0: 1.0}}	-0.039550684	-0.16046104	0.428889724966236	1.3046286235367268	0.8133646300642225	-1
BaIr	6.0	{'Ba': {2.0: 1}, 'Ir': {4.0: 1.0}}	-0.1809967	-0.10789694	0.428889724966236	1.3046286235367268	0.8133646300642225	-1
BaMo	6.0	{'Ba': {2.0: 1}, 'Mo': {4.0: 1.0}}	-0.21277937	-0.11413403	0.428889724966236	1.3046286235367268	0.8133646300642225	-1
BaNb	6.0	{'Ba': {2.0: 1}, 'Nb': {4.0: 1.0}}	-0.19837293	-0.19577354	0.428889724966236	1.3046286235367268	0.8133646300642225	-1
BaRu	6.0	{'Ba': {2.0: 1}, 'Ru': {4.0: 1.0}}	-0.20811062	0.03653865	0.428889724966236	1.3046286235367268	0.8133646300642225	-1
BaV	6.0	{'Ba': {2.0: 1}, 'V': {4.0: 1.0}}	-0.2690578	0.22579956	0.428889724966236	1.3046286235367268	0.8133646300642225	-1
BaZr	6.0	{'Ba': {2.0: 1}, 'Zr': {4.0: 1.0}}	-0.13974704	-0.29371995	0.428889724966236	1.3046286235367268	0.8133646300642225	-1
BiV	6.0	{'Bi': {3.0: 1}, 'V': {3.0: 1.0}}	0.6382824	-1.0361369	0.428889724966236	1.3046286235367268	0.8133646300642225	-1
BiY	6.0	{'Bi': {3.0: 1}, 'Y': {3.0: 1.0}}	0.88034517	-1.775033	0.428889724966236	1.3046286235367268	0.8133646300642225	-1
CaIr	6.0	{'Ca': {2.0: 1}, 'Ir': {4.0: 1.0}}	-0.03674894	-0.1983209	0.428889724966236	1.3046286235367268	0.8133646300642225	-1
CaMo	6.0	{'Ca': {2.0: 1}, 'Mo': {4.0: 1.0}}	0.046900254	0.028825987	0.428889724966236	1.3046286235367268	0.8133646300642225	-1
CaNb	6.0	{'Ca': {2.0: 1}, 'Nb': {4.0: 1.0}}	0.020810416	-0.004551983	0.428889724966236	1.3046286235367268	0.8133646300642225	-1
CaRu	6.0	{'Ca': {2.0: 1}, 'Ru': {4.0: 1.0}}	0.07850076	0.06372645	0.428889724966236	1.3046286235367268	0.8133646300642225	-1
KNb	6.0	{'K': {1.0: 1}, 'Nb': {5.0: 1.0}}	-0.35383588	0.26242536	0.428889724966236	1.3046286235367268	0.8133646300642225	-1
LaRu	7.0	{'La': {3.0: 1}, 'Ru': {4.0: 1.0}}	0.21035269	-0.49757266	0.428889724966236	1.3046286235367268	0.8133646300642225	-1
LaV	7.0	{'La': {3.0: 1}, 'V': {4.0: 1.0}}	0.07124426	-0.36300403	0.428889724966236	1.3046286235367268	0.8133646300642225	-1
PrCr	6.0	{'Pr': {3.0: 1}, 'Cr': {3.0: 1.0}}	0.1967175	-0.52191585	0.428889724966236	1.3046286235367268	0.8133646300642225	-1
PrV	6.0	{'Pr': {3.0: 1}, 'V': {3.0: 1.0}}	0.22898614	-0.60043734	0.428889724966236	1.3046286235367268	0.8133646300642225	-1
SmCr	6.0	{'Sm': {3.0: 1}, 'Cr': {3.0: 1.0}}	0.25862557	-0.59777087	0.428889724966236	1.3046286235367268	0.8133646300642225	-1
SrIr	6.0	{'Sr': {2.0: 1}, 'Ir': {4.0: 1.0}}	-0.098742895	-0.2301623	0.428889724966236	1.3046286235367268	0.8133646300642225	-1
SrNb	6.0	{'Sr': {2.0: 1}, 'Nb': {4.0: 1.0}}	-0.03032275	-0.057824075	0.428889724966236	1.3046286235367268	0.8133646300642225	-1
YCr	6.0	{'Y': {3.0: 1}, 'Cr': {3.0: 1.0}}	0.72139674	-0.6935941	0.428889724966236	1.3046286235367268	0.8133646300642225	-1
YV	6.0	{'Y': {3.0: 1}, 'V': {3.0: 1.0}}	0.7243673	-0.7732631	0.428889724966236	1.3046286235367268	0.8133646300642225	-1
Pr0.1Sr0.9Co0.5Fe0.5	4.57	{'Pr': {3.0: 1.0}, 'Sr': {2.0: 1.0}, 'Co': {2.0: 0.451, 3: 0.549}, 'Fe': {2: 0.616, 3: 0.384}, 'O': {-2.0: 1.0}}	-0.10283778	0.5769189	0.428889724966236	1.3046286235367268	0.8133646300642225	326.885
Pr0.1Sr0.9Co0.5Fe0.3Mn0.2	4.73	{'Pr': {3.0: 1.0}, 'Sr': {2.0: 1.0}, 'Co': {2.0: 0.464, 3: 0.536}, 'Fe': {2: 0.657, 3: 0.343}, 'Mn': {3: 0.708, 4: 0.292}, 'O': {-2.0: 1.0}}	-0.063440606	0.6227259	0.428889724966236	1.3046286235367268	0.8133646300642225	314.75

## Sheet: BaSr_12
ABO3	y_mean	y_std	y_min	y_max
Ba0.1Sr0.9Co	401.072	17.4939	354.179	450.21
Ba0.1Sr0.9Co0.1Cu0.9	365.488	18.6795	353.566	387.016
Ba0.1Sr0.9Co0.1Fe0.9	394.007	22.8654	351.882	434.382
Ba0.1Sr0.9Co0.1Ir0.9	387.211	7.76405	381.721	392.701
Ba0.1Sr0.9Co0.1Mn0.9	404.058	23.9644	376.662	421.133
Ba0.1Sr0.9Co0.1Nb0.9	380.769	24.977	363.108	398.431
Ba0.1Sr0.9Co0.1Ni0.9	398.166	16.4826	349.601	459.514
Ba0.1Sr0.9Co0.1Ru0.9	381.375	11.3743	373.332	389.418
Ba0.1Sr0.9Co0.1Sn0.9	372.576	23.0084	356.307	388.845
Ba0.1Sr0.9Co0.1Zr0.9	390.956	11.0353	383.153	398.759
Ba0.1Sr0.9Co0.3Cu0.7	352.613	5.71804	346.426	398.359
Ba0.1Sr0.9Co0.3Fe0.7	365.562	14.9731	345.798	414.504
Ba0.1Sr0.9Co0.3Ir0.7	430.534	15.6145	387.961	457.826
Ba0.1Sr0.9Co0.3Mn0.7	370.468	14.1336	354.514	416.687
Ba0.1Sr0.9Co0.3Nb0.7	401.828	6.47345	365.799	408.19
Ba0.1Sr0.9Co0.3Ni0.7	361.926	12.2931	345.758	426.81
Ba0.1Sr0.9Co0.3Ru0.7	380.168	17.8846	357.06	409.716
Ba0.1Sr0.9Co0.3Sn0.7	408.143	11.4961	362.67	419.367
Ba0.1Sr0.9Co0.3Zr0.7	396.4	31.0926	359.29	449.917
Ba0.1Sr0.9Co0.5Cu0.5	361.579	16.1975	344.644	403.102
Ba0.1Sr0.9Co0.5Fe0.5	361.361	10.361	346.221	414.504
Ba0.1Sr0.9Co0.5Ir0.5	391.709	21.1516	359.126	418.295
Ba0.1Sr0.9Co0.5Mn0.5	361.188	6.63822	346.855	373.726
Ba0.1Sr0.9Co0.5Nb0.5	398.691	26.4492	336.458	434.247
Ba0.1Sr0.9Co0.5Ni0.5	365.184	16.5954	346.075	430.002
Ba0.1Sr0.9Co0.5Ru0.5	397.916	27.3185	353.011	434.675
Ba0.1Sr0.9Co0.5Sn0.5	400.988	23.9776	344.036	443.53
Ba0.1Sr0.9Co0.5Zr0.5	406.906	28.0158	365.164	456.321
Ba0.1Sr0.9Co0.7Cu0.3	364.815	19.4104	345.085	414.004
Ba0.1Sr0.9Co0.7Fe0.3	367.512	15.9117	344.97	414.004
Ba0.1Sr0.9Co0.7Ir0.3	379.001	20.0905	356.046	407.394
Ba0.1Sr0.9Co0.7Mn0.3	366.724	14.9925	351.094	406.155
Ba0.1Sr0.9Co0.7Nb0.3	388.103	25.8944	332.344	419.48
Ba0.1Sr0.9Co0.7Ni0.3	364.12	13.2076	344.97	410.153
Ba0.1Sr0.9Co0.7Ru0.3	383.352	21.0095	349.601	412.499
Ba0.1Sr0.9Co0.7Sn0.3	401.499	19.8823	361.366	442.339
Ba0.1Sr0.9Co0.7Zr0.3	395.603	20.1139	351.404	419.48
Ba0.1Sr0.9Co0.9Cu0.1	384.38	20.585	348.865	423.439
Ba0.1Sr0.9Co0.9Fe0.1	385.094	21.068	346.482	445.651
Ba0.1Sr0.9Co0.9Ir0.1	387.709	22.9451	347.809	431.122
Ba0.1Sr0.9Co0.9Mn0.1	387.053	21.183	353.674	429.388
Ba0.1Sr0.9Co0.9Nb0.1	394.174	21.5078	346.725	422.426
Ba0.1Sr0.9Co0.9Ni0.1	384.641	20.4223	351.886	423.841
Ba0.1Sr0.9Co0.9Ru0.1	395.424	20.7561	347.211	454.393
Ba0.1Sr0.9Co0.9Sn0.1	396.669	18.8904	347.178	420.707
Ba0.1Sr0.9Co0.9Zr0.1	398.114	19.4651	348.133	417.602
Ba0.1Sr0.9Cu	371.18	2.48361	369.424	372.936
Ba0.1Sr0.9Cu0.1Ir0.9	376.684		376.684	376.684
Ba0.1Sr0.9Cu0.1Ru0.9	373.97		373.97	373.97
Ba0.1Sr0.9Cu0.1Sn0.9	359.457		359.457	359.457
Ba0.1Sr0.9Cu0.3Ir0.7	363.775		363.775	363.775
Ba0.1Sr0.9Cu0.3Ru0.7	365.225		365.225	365.225
Ba0.1Sr0.9Cu0.3Sn0.7	396.836		396.836	396.836
Ba0.1Sr0.9Cu0.5Ir0.5	396.194		396.194	396.194
Ba0.1Sr0.9Cu0.5Ru0.5	354.128		354.128	354.128
Ba0.1Sr0.9Cu0.5Sn0.5	372.997		372.997	372.997
Ba0.1Sr0.9Cu0.7Ir0.3	389.984		389.984	389.984
Ba0.1Sr0.9Cu0.7Ru0.3	354.07		354.07	354.07
Ba0.1Sr0.9Cu0.7Sn0.3	390.006		390.006	390.006
Ba0.1Sr0.9Cu0.9Ir0.1	388.56		388.56	388.56
Ba0.1Sr0.9Cu0.9Ru0.1	396.864		396.864	396.864
Ba0.1Sr0.9Cu0.9Sn0.1	390.006		390.006	390.006
Ba0.1Sr0.9Fe	395.356	22.5658	349.906	442.832
Ba0.1Sr0.9Fe0.1Cu0.9	366.415	20.2145	353.642	389.721
Ba0.1Sr0.9Fe0.1Ir0.9	385.975	10.0677	378.856	393.094
Ba0.1Sr0.9Fe0.1Mn0.9	402.781	23.5117	375.723	418.24
Ba0.1Sr0.9Fe0.1Nb0.9	384.494	26.3575	365.857	403.132
Ba0.1Sr0.9Fe0.1Ni0.9	395.478	18.2258	348.133	465.319
Ba0.1Sr0.9Fe0.1Ru0.9	388.045	17.0108	376.017	400.074
Ba0.1Sr0.9Fe0.1Sn0.9	370.405	17.8008	357.818	382.992
Ba0.1Sr0.9Fe0.1Zr0.9	390.274	10.7524	382.67	397.877
Ba0.1Sr0.9Fe0.3Cu0.7	350.529	3.42729	346.343	358.061
Ba0.1Sr0.9Fe0.3Ir0.7	445.563	17.7287	400.595	467.804
Ba0.1Sr0.9Fe0.3Mn0.7	364.421	9.29646	354.103	397.282
Ba0.1Sr0.9Fe0.3Nb0.7	407.982	9.71014	371.92	416.824
Ba0.1Sr0.9Fe0.3Ni0.7	365.074	15.9596	344.644	427.107
Ba0.1Sr0.9Fe0.3Ru0.7	381.314	19.3484	342.223	416.464
Ba0.1Sr0.9Fe0.3Sn0.7	406.065	14.9939	365.195	418.831
Ba0.1Sr0.9Fe0.3Zr0.7	399.634	33.2103	367.322	454.338
Ba0.1Sr0.9Fe0.5Cu0.5	365.443	18.9554	346.237	409.706
Ba0.1Sr0.9Fe0.5Ir0.5	391.676	27.406	356.104	463.979
Ba0.1Sr0.9Fe0.5Mn0.5	359.164	5.23256	347.04	396.862
Ba0.1Sr0.9Fe0.5Nb0.5	403.443	24.2955	338.223	435.59
Ba0.1Sr0.9Fe0.5Ni0.5	367.291	17.5117	346.237	429.347
Ba0.1Sr0.9Fe0.5Ru0.5	401.6	23.955	342.787	434.518
Ba0.1Sr0.9Fe0.5Sn0.5	399.509	19.1246	352.227	443.004
Ba0.1Sr0.9Fe0.5Zr0.5	404.181	37.7404	360.026	464.241
Ba0.1Sr0.9Fe0.7Cu0.3	377.486	23.9216	348.661	416.959
Ba0.1Sr0.9Fe0.7Ir0.3	378.799	24.4819	356.047	428.362
Ba0.1Sr0.9Fe0.7Mn0.3	362.474	11.6832	346.725	394.455
Ba0.1Sr0.9Fe0.7Nb0.3	386.958	25.7659	337.532	442.832
Ba0.1Sr0.9Fe0.7Ni0.3	364.932	15.3968	347.178	417.179
Ba0.1Sr0.9Fe0.7Ru0.3	384.102	17.4941	336.85	412.454
Ba0.1Sr0.9Fe0.7Sn0.3	398.561	22.5891	352.409	443.701
Ba0.1Sr0.9Fe0.7Zr0.3	400.154	20.1842	358.062	435.372
Ba0.1Sr0.9Fe0.9Cu0.1	394.713	21.8534	350.746	442.212
Ba0.1Sr0.9Fe0.9Ir0.1	395.548	20.0394	357.75	434.549
Ba0.1Sr0.9Fe0.9Mn0.1	394.247	22.2136	352.847	433.935
Ba0.1Sr0.9Fe0.9Nb0.1	401.945	22.9037	350.661	434.424
Ba0.1Sr0.9Fe0.9Ni0.1	391.849	23.0155	351.882	434.424
Ba0.1Sr0.9Fe0.9Ru0.1	400.732	20.8611	357.396	434.424
Ba0.1Sr0.9Fe0.9Sn0.1	403.636	19.4542	350.216	434.577
Ba0.1Sr0.9Fe0.9Zr0.1	403.521	19.5349	351.328	433.283
Ba0.1Sr0.9Ir	387.541		387.541	387.541
Ba0.1Sr0.9Ir0.1Ru0.9	357.818		357.818	357.818
Ba0.1Sr0.9Ir0.3Ru0.7	400.328		400.328	400.328
Ba0.1Sr0.9Ir0.5Ru0.5	400.725		400.725	400.725
Ba0.1Sr0.9Ir0.7Ru0.3	402.699		402.699	402.699
Ba0.1Sr0.9Ir0.9Ru0.1	380.4		380.4	380.4
Ba0.1Sr0.9Mn	420.868	9.12676	414.414	427.321
Ba0.1Sr0.9Mn0.1Cu0.9	373.135	23.8276	356.286	389.984
Ba0.1Sr0.9Mn0.1Ir0.9	385.227		385.227	385.227
Ba0.1Sr0.9Mn0.1Nb0.9	404.06		404.06	404.06
Ba0.1Sr0.9Mn0.1Ni0.9	399.1	15.3457	349.993	435.156
Ba0.1Sr0.9Mn0.1Ru0.9	389.648		389.648	389.648
Ba0.1Sr0.9Mn0.1Sn0.9	389.004		389.004	389.004
Ba0.1Sr0.9Mn0.1Zr0.9	382.538		382.538	382.538
Ba0.1Sr0.9Mn0.3Cu0.7	377.309	30.464	355.767	398.85
Ba0.1Sr0.9Mn0.3Ir0.7	398.302		398.302	398.302
Ba0.1Sr0.9Mn0.3Nb0.7	371.441		371.441	371.441
Ba0.1Sr0.9Mn0.3Ni0.7	372.046	21.1623	347.574	423.92
Ba0.1Sr0.9Mn0.3Ru0.7	359.475		359.475	359.475
Ba0.1Sr0.9Mn0.3Sn0.7	361.797		361.797	361.797
Ba0.1Sr0.9Mn0.3Zr0.7	375.381		375.381	375.381
Ba0.1Sr0.9Mn0.5Cu0.5	404.118	14.7012	393.723	414.514
Ba0.1Sr0.9Mn0.5Ir0.5	394.738		394.738	394.738
Ba0.1Sr0.9Mn0.5Nb0.5	362.125	2.68114	360.23	364.021
Ba0.1Sr0.9Mn0.5Ni0.5	362.872	7.4683	354.197	414.373
Ba0.1Sr0.9Mn0.5Ru0.5	375.35		375.35	375.35
Ba0.1Sr0.9Mn0.5Sn0.5	340.581		340.581	340.581
Ba0.1Sr0.9Mn0.5Zr0.5	367.47		367.47	367.47
Ba0.1Sr0.9Mn0.7Cu0.3	360.079	7.49972	354.776	365.382
Ba0.1Sr0.9Mn0.7Ir0.3	398.949		398.949	398.949
Ba0.1Sr0.9Mn0.7Nb0.3	354.164	25.2586	336.303	372.024
Ba0.1Sr0.9Mn0.7Ni0.3	367.393	18.0146	351.193	405.024
Ba0.1Sr0.9Mn0.7Ru0.3	391.281		391.281	391.281
Ba0.1Sr0.9Mn0.7Sn0.3	349.643		349.643	349.643
Ba0.1Sr0.9Mn0.7Zr0.3	354.689		354.689	354.689
Ba0.1Sr0.9Mn0.9Cu0.1	405.882	12.1828	397.268	414.497
Ba0.1Sr0.9Mn0.9Ir0.1	382.511		382.511	382.511
Ba0.1Sr0.9Mn0.9Nb0.1	432.991	30.1892	411.644	454.338
Ba0.1Sr0.9Mn0.9Ni0.1	412.796	13.9348	398.138	425.872
Ba0.1Sr0.9Mn0.9Ru0.1	425.992		425.992	425.992
Ba0.1Sr0.9Mn0.9Sn0.1	454.365		454.365	454.365
Ba0.1Sr0.9Mn0.9Zr0.1	409.688		409.688	409.688
Ba0.1Sr0.9Nb	382.755		382.755	382.755
Ba0.1Sr0.9Nb0.1Cu0.9	394.496	6.15794	390.141	398.85
Ba0.1Sr0.9Nb0.1Ir0.9	394.572		394.572	394.572
Ba0.1Sr0.9Nb0.1Ni0.9	391.797	24.5604	353.746	425.059
Ba0.1Sr0.9Nb0.1Ru0.9	389.954		389.954	389.954
Ba0.1Sr0.9Nb0.1Sn0.9	359.109		359.109	359.109
Ba0.1Sr0.9Nb0.1Zr0.9	399.148		399.148	399.148
Ba0.1Sr0.9Nb0.3Cu0.7	381.977	12.1269	373.402	390.552
Ba0.1Sr0.9Nb0.3Ir0.7	398.798		398.798	398.798
Ba0.1Sr0.9Nb0.3Ni0.7	389.731	23.9618	345.47	420.135
Ba0.1Sr0.9Nb0.3Ru0.7	375.061		375.061	375.061
Ba0.1Sr0.9Nb0.3Sn0.7	382.844		382.844	382.844
Ba0.1Sr0.9Nb0.3Zr0.7	377.824		377.824	377.824
Ba0.1Sr0.9Nb0.5Cu0.5	362.817	13.8409	353.03	372.604
Ba0.1Sr0.9Nb0.5Ir0.5	400.279		400.279	400.279
Ba0.1Sr0.9Nb0.5Ni0.5	394.228	24.4741	349.53	459.82
Ba0.1Sr0.9Nb0.5Ru0.5	375.754		375.754	375.754
Ba0.1Sr0.9Nb0.5Sn0.5	387.864		387.864	387.864
Ba0.1Sr0.9Nb0.5Zr0.5	357.647		357.647	357.647
Ba0.1Sr0.9Nb0.7Cu0.3	399.496		399.496	399.496
Ba0.1Sr0.9Nb0.7Ir0.3	357.302		357.302	357.302
Ba0.1Sr0.9Nb0.7Ni0.3	399.486	4.04987	368.45	403.288
Ba0.1Sr0.9Nb0.7Ru0.3	397.515		397.515	397.515
Ba0.1Sr0.9Nb0.7Sn0.3	389.877		389.877	389.877
Ba0.1Sr0.9Nb0.7Zr0.3	357.864		357.864	357.864
Ba0.1Sr0.9Nb0.9Cu0.1	383.149		383.149	383.149
Ba0.1Sr0.9Nb0.9Ir0.1	381.828		381.828	381.828
Ba0.1Sr0.9Nb0.9Ni0.1	390.269	10.3475	382.953	397.586
Ba0.1Sr0.9Nb0.9Ru0.1	389.674		389.674	389.674
Ba0.1Sr0.9Nb0.9Sn0.1	383.929		383.929	383.929
Ba0.1Sr0.9Nb0.9Zr0.1	380.956		380.956	380.956
Ba0.1Sr0.9Ni	411.886	9.0673	354.605	444.074
Ba0.1Sr0.9Ni0.1Cu0.9	354.94	0.940284	354.001	355.882
Ba0.1Sr0.9Ni0.1Ir0.9	388.794	14.1912	378.759	398.829
Ba0.1Sr0.9Ni0.1Ru0.9	379.781	9.49	373.07	386.491
Ba0.1Sr0.9Ni0.1Sn0.9	374.845	20.6943	360.212	389.478
Ba0.1Sr0.9Ni0.3Cu0.7	354.079	3.28032	346.702	365.382
Ba0.1Sr0.9Ni0.3Ir0.7	418.475	8.40194	383.926	427.321
Ba0.1Sr0.9Ni0.3Ru0.7	369.014	7.30771	358.996	408.753
Ba0.1Sr0.9Ni0.3Sn0.7	404.055	7.56938	396.402	415.862
Ba0.1Sr0.9Ni0.5Cu0.5	356.297	12.0485	344.898	399.177
Ba0.1Sr0.9Ni0.5Ir0.5	396.433	18.4273	357.085	416.153
Ba0.1Sr0.9Ni0.5Ru0.5	393.692	25.8736	353.392	433.283
Ba0.1Sr0.9Ni0.5Sn0.5	404.688	21.7841	366.838	443.232
Ba0.1Sr0.9Ni0.7Cu0.3	365	18.9617	345.961	430.997
Ba0.1Sr0.9Ni0.7Ir0.3	380.975	16.665	356.482	406.812
Ba0.1Sr0.9Ni0.7Ru0.3	379.316	24.4041	348.971	418.561
Ba0.1Sr0.9Ni0.7Sn0.3	398.566	20.4349	356.877	417.369
Ba0.1Sr0.9Ni0.9Cu0.1	401.186	19.7216	349.93	458.997
Ba0.1Sr0.9Ni0.9Ir0.1	395.879	16.7972	354.422	425.499
Ba0.1Sr0.9Ni0.9Ru0.1	396.651	16.7023	354.07	424.642
Ba0.1Sr0.9Ni0.9Sn0.1	391.581	21.9881	354.752	418.724
Ba0.1Sr0.9Ru	382.941		382.941	382.941
Ba0.1Sr0.9Sn	396.546		396.546	396.546
Ba0.1Sr0.9Sn0.1Ir0.9	395.314		395.314	395.314
Ba0.1Sr0.9Sn0.1Ru0.9	389.954		389.954	389.954
Ba0.1Sr0.9Sn0.3Ir0.7	399.377		399.377	399.377
Ba0.1Sr0.9Sn0.3Ru0.7	398.252		398.252	398.252
Ba0.1Sr0.9Sn0.5Ir0.5	394.992		394.992	394.992
Ba0.1Sr0.9Sn0.5Ru0.5	396.873		396.873	396.873
Ba0.1Sr0.9Sn0.7Ir0.3	385.107		385.107	385.107
Ba0.1Sr0.9Sn0.7Ru0.3	401.523		401.523	401.523
Ba0.1Sr0.9Sn0.9Ir0.1	386.615		386.615	386.615
Ba0.1Sr0.9Sn0.9Ru0.1	381.489		381.489	381.489
Ba0.1Sr0.9Zr	399.295		399.295	399.295
Ba0.1Sr0.9Zr0.1Cu0.9	373.595		373.595	373.595
Ba0.1Sr0.9Zr0.1Ir0.9	397.583		397.583	397.583
Ba0.1Sr0.9Zr0.1Ni0.9	393.026	23.6033	349.035	420.266
Ba0.1Sr0.9Zr0.1Ru0.9	402.071		402.071	402.071
Ba0.1Sr0.9Zr0.1Sn0.9	386.111		386.111	386.111
Ba0.1Sr0.9Zr0.3Cu0.7	373.202		373.202	373.202
Ba0.1Sr0.9Zr0.3Ir0.7	397.529		397.529	397.529
Ba0.1Sr0.9Zr0.3Ni0.7	392.737	17.7341	357.492	434.351
Ba0.1Sr0.9Zr0.3Ru0.7	375.851		375.851	375.851
Ba0.1Sr0.9Zr0.3Sn0.7	385.622		385.622	385.622
Ba0.1Sr0.9Zr0.5Cu0.5	370.991		370.991	370.991
Ba0.1Sr0.9Zr0.5Ir0.5	395.482		395.482	395.482
Ba0.1Sr0.9Zr0.5Ni0.5	392.692	22.9254	341.263	432.351
Ba0.1Sr0.9Zr0.5Ru0.5	397.285		397.285	397.285
Ba0.1Sr0.9Zr0.5Sn0.5	394.664		394.664	394.664
Ba0.1Sr0.9Zr0.7Cu0.3	385.471		385.471	385.471
Ba0.1Sr0.9Zr0.7Ir0.3	395.908		395.908	395.908
Ba0.1Sr0.9Zr0.7Ni0.3	395.109	35.6386	359.494	450.608
Ba0.1Sr0.9Zr0.7Ru0.3	383.149		383.149	383.149
Ba0.1Sr0.9Zr0.7Sn0.3	389.83		389.83	389.83
Ba0.1Sr0.9Zr0.9Cu0.1	398.958		398.958	398.958
Ba0.1Sr0.9Zr0.9Ir0.1	399.445		399.445	399.445
Ba0.1Sr0.9Zr0.9Ni0.1	378.095	29.1869	357.457	398.733
Ba0.1Sr0.9Zr0.9Ru0.1	389.438		389.438	389.438
Ba0.1Sr0.9Zr0.9Sn0.1	398.869		398.869	398.869
Ba0.3Sr0.7Co	368.411	17.4701	347.38	426.461
Ba0.3Sr0.7Co0.1Cu0.9	352.839	2.89459	349.497	354.549
Ba0.3Sr0.7Co0.1Fe0.9	363.626	16.9253	344.644	403.174
Ba0.3Sr0.7Co0.1Ir0.9	381.871	11.1442	373.991	389.751
Ba0.3Sr0.7Co0.1Mn0.9	376.73	17.3074	357.021	389.452
Ba0.3Sr0.7Co0.1Nb0.9	384.855	24.3075	367.667	402.043
Ba0.3Sr0.7Co0.1Ni0.9	373.265	26.8158	344.683	434.523
Ba0.3Sr0.7Co0.1Ru0.9	390.849	4.08534	387.96	393.738
Ba0.3Sr0.7Co0.1Sn0.9	373.376	21.9684	357.842	388.91
Ba0.3Sr0.7Co0.1Zr0.9	377.252	26.2873	358.664	395.84
Ba0.3Sr0.7Co0.3Cu0.7	345.912	13.108	305.669	361.551
Ba0.3Sr0.7Co0.3Fe0.7	351.408	7.79617	330.838	398.814
Ba0.3Sr0.7Co0.3Ir0.7	414.091	14.2523	361.435	431.781
Ba0.3Sr0.7Co0.3Mn0.7	360.586	7.92151	336.281	378.89
Ba0.3Sr0.7Co0.3Nb0.7	371.664	4.00701	362.331	397.583
Ba0.3Sr0.7Co0.3Ni0.7	355.916	19.6595	336.82	444.618
Ba0.3Sr0.7Co0.3Ru0.7	360.655	7.54113	356.44	405.526
Ba0.3Sr0.7Co0.3Sn0.7	382.348	11.5003	369.45	398.393
Ba0.3Sr0.7Co0.3Zr0.7	398.352	0.716596	396.873	399.535
Ba0.3Sr0.7Co0.5Cu0.5	354.934	16.5988	325.888	398.989
Ba0.3Sr0.7Co0.5Fe0.5	350.604	7.86713	330.16	428.808
Ba0.3Sr0.7Co0.5Ir0.5	377.581	19.9068	348.836	434.613
Ba0.3Sr0.7Co0.5Mn0.5	364.642	23.2852	336.82	428.327
Ba0.3Sr0.7Co0.5Nb0.5	355.462	8.32783	341.176	368.043
Ba0.3Sr0.7Co0.5Ni0.5	354.746	20.8032	334.649	452.942
Ba0.3Sr0.7Co0.5Ru0.5	358.029	7.79088	345.3	398.876
Ba0.3Sr0.7Co0.5Sn0.5	363.181	18.7037	344.66	433.446
Ba0.3Sr0.7Co0.5Zr0.5	379.255	28.4647	351.328	434.675
Ba0.3Sr0.7Co0.7Cu0.3	358.661	15.5673	335.544	408.446
Ba0.3Sr0.7Co0.7Fe0.3	351.295	8.36763	336.685	408.66
Ba0.3Sr0.7Co0.7Ir0.3	357.091	15.7284	342.532	399.406
Ba0.3Sr0.7Co0.7Mn0.3	355.712	9.42564	336.79	408.74
Ba0.3Sr0.7Co0.7Nb0.3	362.316	19.6615	333.711	399.935
Ba0.3Sr0.7Co0.7Ni0.3	352.666	13.0335	336.685	426.824
Ba0.3Sr0.7Co0.7Ru0.3	357.498	14.2802	343.973	399.573
Ba0.3Sr0.7Co0.7Sn0.3	365.717	19.5117	338.369	400.328
Ba0.3Sr0.7Co0.7Zr0.3	364.226	18.6293	341.791	411.365
Ba0.3Sr0.7Co0.9Cu0.1	365.435	18.9905	344.989	428.327
Ba0.3Sr0.7Co0.9Fe0.1	366.795	19.5277	344.898	434.518
Ba0.3Sr0.7Co0.9Ir0.1	371.555	19.3793	346.701	403.174
Ba0.3Sr0.7Co0.9Mn0.1	368.446	21.0631	345.082	434.518
Ba0.3Sr0.7Co0.9Nb0.1	379.201	18.8192	346.701	404.735
Ba0.3Sr0.7Co0.9Ni0.1	366.471	20.2331	344.898	434.572
Ba0.3Sr0.7Co0.9Ru0.1	371.106	19.6381	344.644	403.174
Ba0.3Sr0.7Co0.9Sn0.1	374.243	20.3703	344.683	403.174
Ba0.3Sr0.7Co0.9Zr0.1	375.888	19.8012	346.701	404.657
Ba0.3Sr0.7Cu	415.982	24.3701	398.749	433.214
Ba0.3Sr0.7Cu0.1Ir0.9	398.458		398.458	398.458
Ba0.3Sr0.7Cu0.1Ru0.9	398.835		398.835	398.835
Ba0.3Sr0.7Cu0.1Sn0.9	357.623		357.623	357.623
Ba0.3Sr0.7Cu0.3Ir0.7	367.02		367.02	367.02
Ba0.3Sr0.7Cu0.3Ru0.7	373.654		373.654	373.654
Ba0.3Sr0.7Cu0.3Sn0.7	392.03		392.03	392.03
Ba0.3Sr0.7Cu0.5Ir0.5	359.56		359.56	359.56
Ba0.3Sr0.7Cu0.5Ru0.5	354.732		354.732	354.732
Ba0.3Sr0.7Cu0.5Sn0.5	356.24		356.24	356.24
Ba0.3Sr0.7Cu0.7Ir0.3	353.495		353.495	353.495
Ba0.3Sr0.7Cu0.7Ru0.3	348.133		348.133	348.133
Ba0.3Sr0.7Cu0.7Sn0.3	396.346		396.346	396.346
Ba0.3Sr0.7Cu0.9Ir0.1	390.052		390.052	390.052
Ba0.3Sr0.7Cu0.9Ru0.1	387.775		387.775	387.775
Ba0.3Sr0.7Cu0.9Sn0.1	396.775		396.775	396.775
Ba0.3Sr0.7Fe	367.234	12.5895	341.218	398.669
Ba0.3Sr0.7Fe0.1Cu0.9	352.195	2.99632	348.741	354.098
Ba0.3Sr0.7Fe0.1Ir0.9	386.749	11.5252	378.599	394.898
Ba0.3Sr0.7Fe0.1Mn0.9	377.359	21.5768	357.021	399.991
Ba0.3Sr0.7Fe0.1Nb0.9	402.519	18.1109	389.712	415.325
Ba0.3Sr0.7Fe0.1Ni0.9	372.87	25.9344	344.683	434.62
Ba0.3Sr0.7Fe0.1Ru0.9	382.697	9.29401	376.125	389.269
Ba0.3Sr0.7Fe0.1Sn0.9	375.446	10.8645	367.764	383.128
Ba0.3Sr0.7Fe0.1Zr0.9	390.223	9.28489	383.658	396.789
Ba0.3Sr0.7Fe0.3Cu0.7	343.798	16.5829	305.761	359.777
Ba0.3Sr0.7Fe0.3Ir0.7	410.899	20.7204	382.41	453.668
Ba0.3Sr0.7Fe0.3Mn0.7	372.053	18.7898	349.485	401.772
Ba0.3Sr0.7Fe0.3Nb0.7	369.798	4.98961	359.764	397.061
Ba0.3Sr0.7Fe0.3Ni0.7	354.214	14.972	336.82	446.238
Ba0.3Sr0.7Fe0.3Ru0.7	357.315	2.75762	343.509	360.456
Ba0.3Sr0.7Fe0.3Sn0.7	371.436	9.04317	360.089	398.515
Ba0.3Sr0.7Fe0.3Zr0.7	396.956	4.13821	362.169	399.23
Ba0.3Sr0.7Fe0.5Cu0.5	363.121	25.4376	326.121	403.233
Ba0.3Sr0.7Fe0.5Ir0.5	375.506	21.5776	348.971	409.151
Ba0.3Sr0.7Fe0.5Mn0.5	357.169	10.235	336.79	394.631
Ba0.3Sr0.7Fe0.5Nb0.5	355.911	8.63545	340.973	410.842
Ba0.3Sr0.7Fe0.5Ni0.5	351.576	12.4443	330.16	449.525
Ba0.3Sr0.7Fe0.5Ru0.5	356.798	6.10788	338.32	364.341
Ba0.3Sr0.7Fe0.5Sn0.5	359.741	9.29537	350.746	399.003
Ba0.3Sr0.7Fe0.5Zr0.5	376.313	25.6726	350.893	442.779
Ba0.3Sr0.7Fe0.7Cu0.3	357.295	12.4061	336.82	403.233
Ba0.3Sr0.7Fe0.7Ir0.3	357.323	14.0604	344.876	450.182
Ba0.3Sr0.7Fe0.7Mn0.3	353.314	11.4734	336.281	399.08
Ba0.3Sr0.7Fe0.7Nb0.3	359.149	18.8736	335.502	405
Ba0.3Sr0.7Fe0.7Ni0.3	351.666	8.90711	330.838	398.204
Ba0.3Sr0.7Fe0.7Ru0.3	355.868	11.3847	343.661	392.368
Ba0.3Sr0.7Fe0.7Sn0.3	364.327	20.6393	342.319	403.118
Ba0.3Sr0.7Fe0.7Zr0.3	366.4	19.0585	342.213	403.118
Ba0.3Sr0.7Fe0.9Cu0.1	362.819	15.1651	344.898	408.048
Ba0.3Sr0.7Fe0.9Ir0.1	364.429	17.2164	339.516	404.657
Ba0.3Sr0.7Fe0.9Mn0.1	364.15	17.422	344.644	404.649
Ba0.3Sr0.7Fe0.9Nb0.1	368.575	17.0859	342.319	403.078
Ba0.3Sr0.7Fe0.9Ni0.1	363.513	16.3277	344.644	403.174
Ba0.3Sr0.7Fe0.9Ru0.1	364.232	16.6275	345.896	402.099
Ba0.3Sr0.7Fe0.9Sn0.1	368.137	16.8779	346.52	403.123
Ba0.3Sr0.7Fe0.9Zr0.1	368.091	16.7669	346.015	403.078
Ba0.3Sr0.7Ir	385.639		385.639	385.639
Ba0.3Sr0.7Ir0.1Ru0.9	373.599		373.599	373.599
Ba0.3Sr0.7Ir0.3Ru0.7	396.131		396.131	396.131
Ba0.3Sr0.7Ir0.5Ru0.5	382.235		382.235	382.235
Ba0.3Sr0.7Ir0.7Ru0.3	394.553		394.553	394.553
Ba0.3Sr0.7Ir0.9Ru0.1	378.826		378.826	378.826
Ba0.3Sr0.7Mn	396.202	42.6537	366.041	426.362
Ba0.3Sr0.7Mn0.1Cu0.9	351.786	3.48432	349.322	354.249
Ba0.3Sr0.7Mn0.1Ir0.9	374.509		374.509	374.509
Ba0.3Sr0.7Mn0.1Nb0.9	380.998		380.998	380.998
Ba0.3Sr0.7Mn0.1Ni0.9	372.991	25.2649	349.993	434.405
Ba0.3Sr0.7Mn0.1Ru0.9	377.877		377.877	377.877
Ba0.3Sr0.7Mn0.1Sn0.9	389.029		389.029	389.029
Ba0.3Sr0.7Mn0.1Zr0.9	363.815		363.815	363.815
Ba0.3Sr0.7Mn0.3Cu0.7	367.747	43.5013	336.987	398.507
Ba0.3Sr0.7Mn0.3Ir0.7	372.127		372.127	372.127
Ba0.3Sr0.7Mn0.3Nb0.7	395.93		395.93	395.93
Ba0.3Sr0.7Mn0.3Ni0.7	363.453	21.6599	336.685	426.299
Ba0.3Sr0.7Mn0.3Ru0.7	413.015		413.015	413.015
Ba0.3Sr0.7Mn0.3Sn0.7	396.89		396.89	396.89
Ba0.3Sr0.7Mn0.3Zr0.7	397.898		397.898	397.898
Ba0.3Sr0.7Mn0.5Cu0.5	344.339	10.2058	337.122	351.555
Ba0.3Sr0.7Mn0.5Ir0.5	367.322		367.322	367.322
Ba0.3Sr0.7Mn0.5Nb0.5	345.282	13.6576	335.625	354.94
Ba0.3Sr0.7Mn0.5Ni0.5	364.88	24.0032	336.987	428.808
Ba0.3Sr0.7Mn0.5Ru0.5	388.617		388.617	388.617
Ba0.3Sr0.7Mn0.5Sn0.5	336.958		336.958	336.958
Ba0.3Sr0.7Mn0.5Zr0.5	359.431		359.431	359.431
Ba0.3Sr0.7Mn0.7Cu0.3	341.261	6.0444	336.987	345.535
Ba0.3Sr0.7Mn0.7Ir0.3	358.056		358.056	358.056
Ba0.3Sr0.7Mn0.7Nb0.3	384.715	34.5124	360.311	409.119
Ba0.3Sr0.7Mn0.7Ni0.3	356.495	7.49462	344.373	417.72
Ba0.3Sr0.7Mn0.7Ru0.3	381.684		381.684	381.684
Ba0.3Sr0.7Mn0.7Sn0.3	412.691		412.691	412.691
Ba0.3Sr0.7Mn0.7Zr0.3	347.104		347.104	347.104
Ba0.3Sr0.7Mn0.9Cu0.1	371.052	20.3869	356.637	385.468
Ba0.3Sr0.7Mn0.9Ir0.1	372.372		372.372	372.372
Ba0.3Sr0.7Mn0.9Nb0.1	355.9	12.8644	346.804	364.997
Ba0.3Sr0.7Mn0.9Ni0.1	374.181	15.2195	357.021	386.045
Ba0.3Sr0.7Mn0.9Ru0.1	419.82		419.82	419.82
Ba0.3Sr0.7Mn0.9Sn0.1	364.224		364.224	364.224
Ba0.3Sr0.7Mn0.9Zr0.1	357.08		357.08	357.08
Ba0.3Sr0.7Nb	357.818		357.818	357.818
Ba0.3Sr0.7Nb0.1Cu0.9	368.843	28.1031	348.971	388.715
Ba0.3Sr0.7Nb0.1Ir0.9	379.066		379.066	379.066
Ba0.3Sr0.7Nb0.1Ni0.9	383.576	23.2829	344.644	450.461
Ba0.3Sr0.7Nb0.1Ru0.9	391.756		391.756	391.756
Ba0.3Sr0.7Nb0.1Sn0.9	358.425		358.425	358.425
Ba0.3Sr0.7Nb0.1Zr0.9	395.445		395.445	395.445
Ba0.3Sr0.7Nb0.3Cu0.7	403.728	43.1564	373.212	434.244
Ba0.3Sr0.7Nb0.3Ir0.7	379.802		379.802	379.802
Ba0.3Sr0.7Nb0.3Ni0.7	362.368	18.3459	338.859	403.098
Ba0.3Sr0.7Nb0.3Ru0.7	387.437		387.437	387.437
Ba0.3Sr0.7Nb0.3Sn0.7	360.548		360.548	360.548
Ba0.3Sr0.7Nb0.3Zr0.7	384.04		384.04	384.04
Ba0.3Sr0.7Nb0.5Cu0.5	352.37	12.6588	343.419	361.321
Ba0.3Sr0.7Nb0.5Ir0.5	394.693		394.693	394.693
Ba0.3Sr0.7Nb0.5Ni0.5	360.338	14.2508	341.092	433.582
Ba0.3Sr0.7Nb0.5Ru0.5	401.679		401.679	401.679
Ba0.3Sr0.7Nb0.5Sn0.5	383.189		383.189	383.189
Ba0.3Sr0.7Nb0.5Zr0.5	356.641		356.641	356.641
Ba0.3Sr0.7Nb0.7Cu0.3	374.009		374.009	374.009
Ba0.3Sr0.7Nb0.7Ir0.3	381.154		381.154	381.154
Ba0.3Sr0.7Nb0.7Ni0.3	372.547	1.67449	367.299	374.749
Ba0.3Sr0.7Nb0.7Ru0.3	397.576		397.576	397.576
Ba0.3Sr0.7Nb0.7Sn0.3	384.985		384.985	384.985
Ba0.3Sr0.7Nb0.7Zr0.3	357.864		357.864	357.864
Ba0.3Sr0.7Nb0.9Cu0.1	367.578		367.578	367.578
Ba0.3Sr0.7Nb0.9Ir0.1	368.948		368.948	368.948
Ba0.3Sr0.7Nb0.9Ni0.1	384.855	19.0989	371.35	398.36
Ba0.3Sr0.7Nb0.9Ru0.1	368.359		368.359	368.359
Ba0.3Sr0.7Nb0.9Sn0.1	362.095		362.095	362.095
Ba0.3Sr0.7Nb0.9Zr0.1	362.196		362.196	362.196
Ba0.3Sr0.7Ni	374.82	21.4507	349.032	423.55
Ba0.3Sr0.7Ni0.1Cu0.9	351.073	3.96971	348.133	355.589
Ba0.3Sr0.7Ni0.1Ir0.9	393.837	4.98722	390.311	397.364
Ba0.3Sr0.7Ni0.1Ru0.9	392.102	6.86507	387.247	396.956
Ba0.3Sr0.7Ni0.1Sn0.9	373.523	22.2751	357.772	389.274
Ba0.3Sr0.7Ni0.3Cu0.7	349.45	8.58907	337.505	392.841
Ba0.3Sr0.7Ni0.3Ir0.7	421.096	9.24769	370.18	427.256
Ba0.3Sr0.7Ni0.3Ru0.7	362.569	6.73071	356.298	399.892
Ba0.3Sr0.7Ni0.3Sn0.7	382.696	14.114	356.954	399.01
Ba0.3Sr0.7Ni0.5Cu0.5	353.149	13.5046	326.158	399.177
Ba0.3Sr0.7Ni0.5Ir0.5	388.86	24.596	354.906	453.997
Ba0.3Sr0.7Ni0.5Ru0.5	357.012	9.33125	344.171	389.873
Ba0.3Sr0.7Ni0.5Sn0.5	370.798	19.137	353.393	405.719
Ba0.3Sr0.7Ni0.7Cu0.3	362.983	21.2112	337.122	445.505
Ba0.3Sr0.7Ni0.7Ir0.3	360.07	15.201	342.052	426.654
Ba0.3Sr0.7Ni0.7Ru0.3	360.968	14.1256	338.369	422.665
Ba0.3Sr0.7Ni0.7Sn0.3	363.108	19.0273	344.171	398.415
Ba0.3Sr0.7Ni0.9Cu0.1	370.104	25.2255	344.644	434.62
Ba0.3Sr0.7Ni0.9Ir0.1	371.704	21.3233	346.701	420.092
Ba0.3Sr0.7Ni0.9Ru0.1	373.318	20.4203	344.745	425.408
Ba0.3Sr0.7Ni0.9Sn0.1	376.296	22.6635	344.644	423.34
Ba0.3Sr0.7Ru	383.193		383.193	383.193
Ba0.3Sr0.7Sn	378.558		378.558	378.558
Ba0.3Sr0.7Sn0.1Ir0.9	380.409		380.409	380.409
Ba0.3Sr0.7Sn0.1Ru0.9	386.42		386.42	386.42
Ba0.3Sr0.7Sn0.3Ir0.7	394.675		394.675	394.675
Ba0.3Sr0.7Sn0.3Ru0.7	376.623		376.623	376.623
Ba0.3Sr0.7Sn0.5Ir0.5	399.844		399.844	399.844
Ba0.3Sr0.7Sn0.5Ru0.5	390.634		390.634	390.634
Ba0.3Sr0.7Sn0.7Ir0.3	389.348		389.348	389.348
Ba0.3Sr0.7Sn0.7Ru0.3	389.128		389.128	389.128
Ba0.3Sr0.7Sn0.9Ir0.1	381.006		381.006	381.006
Ba0.3Sr0.7Sn0.9Ru0.1	358.166		358.166	358.166
Ba0.3Sr0.7Zr	371.797		371.797	371.797
Ba0.3Sr0.7Zr0.1Cu0.9	433.542		433.542	433.542
Ba0.3Sr0.7Zr0.1Ir0.9	393.245		393.245	393.245
Ba0.3Sr0.7Zr0.1Ni0.9	377.481	23.3664	344.644	426.924
Ba0.3Sr0.7Zr0.1Ru0.9	394.894		394.894	394.894
Ba0.3Sr0.7Zr0.1Sn0.9	382.72		382.72	382.72
Ba0.3Sr0.7Zr0.3Cu0.7	373.595		373.595	373.595
Ba0.3Sr0.7Zr0.3Ir0.7	398.739		398.739	398.739
Ba0.3Sr0.7Zr0.3Ni0.7	366.715	22.0655	342.514	412.3
Ba0.3Sr0.7Zr0.3Ru0.7	397.599		397.599	397.599
Ba0.3Sr0.7Zr0.3Sn0.7	383.121		383.121	383.121
Ba0.3Sr0.7Zr0.5Cu0.5	352.364		352.364	352.364
Ba0.3Sr0.7Zr0.5Ir0.5	400.554		400.554	400.554
Ba0.3Sr0.7Zr0.5Ni0.5	367.608	17.9248	340.814	426.624
Ba0.3Sr0.7Zr0.5Ru0.5	403.683		403.683	403.683
Ba0.3Sr0.7Zr0.5Sn0.5	386.956		386.956	386.956
Ba0.3Sr0.7Zr0.7Cu0.3	389.287		389.287	389.287
Ba0.3Sr0.7Zr0.7Ir0.3	398.122		398.122	398.122
Ba0.3Sr0.7Zr0.7Ni0.3	391.353	10.8172	375.032	399.96
Ba0.3Sr0.7Zr0.7Ru0.3	382.158		382.158	382.158
Ba0.3Sr0.7Zr0.7Sn0.3	380.409		380.409	380.409
Ba0.3Sr0.7Zr0.9Cu0.1	397.37		397.37	397.37
Ba0.3Sr0.7Zr0.9Ir0.1	397.842		397.842	397.842
Ba0.3Sr0.7Zr0.9Ni0.1	376.699	22.5063	360.785	392.614
Ba0.3Sr0.7Zr0.9Ru0.1	377.353		377.353	377.353
Ba0.3Sr0.7Zr0.9Sn0.1	396.036		396.036	396.036
Ba0.5Sr0.5Co	366.25	15.6382	348.648	427.744
Ba0.5Sr0.5Co0.1Cu0.9	350.568	5.65134	345.419	356.614
Ba0.5Sr0.5Co0.1Fe0.9	362.567	15.8614	345.798	403.118
Ba0.5Sr0.5Co0.1Ir0.9	395.358	1.92608	393.996	396.72
Ba0.5Sr0.5Co0.1Mn0.9	404.41	13.9405	393.192	420.016
Ba0.5Sr0.5Co0.1Nb0.9	367.724	0.0251295	367.706	367.742
Ba0.5Sr0.5Co0.1Ni0.9	370.063	27.2027	344.97	434.613
Ba0.5Sr0.5Co0.1Ru0.9	386.43	13.1588	377.125	395.735
Ba0.5Sr0.5Co0.1Sn0.9	355.201	3.42524	352.779	357.623
Ba0.5Sr0.5Co0.1Zr0.9	393.786	3.182	391.536	396.036
Ba0.5Sr0.5Co0.3Cu0.7	351.295	7.50184	336.02	360.831
Ba0.5Sr0.5Co0.3Fe0.7	349.539	6.95679	330.075	397.474
Ba0.5Sr0.5Co0.3Ir0.7	409.58	16.7147	366.55	425.992
Ba0.5Sr0.5Co0.3Mn0.7	358.641	8.57767	336.987	377.707
Ba0.5Sr0.5Co0.3Nb0.7	375.87	12.9105	359.521	399.263
Ba0.5Sr0.5Co0.3Ni0.7	355.838	20.4635	334.201	452.942
Ba0.5Sr0.5Co0.3Ru0.7	359.87	5.47513	353.295	389.096
Ba0.5Sr0.5Co0.3Sn0.7	384.167	15.3873	362.915	398.252
Ba0.5Sr0.5Co0.3Zr0.7	397.4	4.05622	363.892	398.919
Ba0.5Sr0.5Co0.5Cu0.5	351.436	15.2767	306.369	393.298
Ba0.5Sr0.5Co0.5Fe0.5	348.253	8.84487	330.322	427.132
Ba0.5Sr0.5Co0.5Ir0.5	389.873	30.6175	354.293	434.613
Ba0.5Sr0.5Co0.5Mn0.5	362.842	25.9774	334.841	434.504
Ba0.5Sr0.5Co0.5Nb0.5	354.746	5.27032	329.768	366.464
Ba0.5Sr0.5Co0.5Ni0.5	354.67	24.7021	334.024	450.249
Ba0.5Sr0.5Co0.5Ru0.5	355.878	8.41635	343.923	375.037
Ba0.5Sr0.5Co0.5Sn0.5	364.062	14.7787	337.061	398.935
Ba0.5Sr0.5Co0.5Zr0.5	382.503	27.0719	353.645	434.549
Ba0.5Sr0.5Co0.7Cu0.3	355.241	13.5346	330.505	408.753
Ba0.5Sr0.5Co0.7Fe0.3	350.896	8.0171	334.649	409.31
Ba0.5Sr0.5Co0.7Ir0.3	361.531	15.99	340.787	402.727
Ba0.5Sr0.5Co0.7Mn0.3	354.835	10.3467	337.122	408.903
Ba0.5Sr0.5Co0.7Nb0.3	363.915	17.4749	342.404	408.009
Ba0.5Sr0.5Co0.7Ni0.3	349.968	12.8128	334.201	429.401
Ba0.5Sr0.5Co0.7Ru0.3	355.577	14.4368	343.923	398.432
Ba0.5Sr0.5Co0.7Sn0.3	358.305	14.2771	343.915	398.876
Ba0.5Sr0.5Co0.7Zr0.3	362.661	17.9233	341.561	400.011
Ba0.5Sr0.5Co0.9Cu0.1	361.093	16.0903	345.419	433.542
Ba0.5Sr0.5Co0.9Fe0.1	360.386	15.0113	344.644	433.179
Ba0.5Sr0.5Co0.9Ir0.1	359.743	12.7474	344.898	408.924
Ba0.5Sr0.5Co0.9Mn0.1	362.115	17.3437	344.644	433.11
Ba0.5Sr0.5Co0.9Nb0.1	372.461	18.158	345.798	403.233
Ba0.5Sr0.5Co0.9Ni0.1	360.507	16.6393	344.898	442.788
Ba0.5Sr0.5Co0.9Ru0.1	361.856	14.172	344.644	404.44
Ba0.5Sr0.5Co0.9Sn0.1	364.492	15.01	345.798	402.219
Ba0.5Sr0.5Co0.9Zr0.1	370.921	18.4879	348.508	403.233
Ba0.5Sr0.5Cu	397.682	1.6524	396.513	398.85
Ba0.5Sr0.5Cu0.1Ir0.9	391.13		391.13	391.13
Ba0.5Sr0.5Cu0.1Ru0.9	397.975		397.975	397.975
Ba0.5Sr0.5Cu0.1Sn0.9	382.892		382.892	382.892
Ba0.5Sr0.5Cu0.3Ir0.7	390.612		390.612	390.612
Ba0.5Sr0.5Cu0.3Ru0.7	373.164		373.164	373.164
Ba0.5Sr0.5Cu0.3Sn0.7	362.328		362.328	362.328
Ba0.5Sr0.5Cu0.5Ir0.5	356.458		356.458	356.458
Ba0.5Sr0.5Cu0.5Ru0.5	354.848		354.848	354.848
Ba0.5Sr0.5Cu0.5Sn0.5	359.79		359.79	359.79
Ba0.5Sr0.5Cu0.7Ir0.3	355.342		355.342	355.342
Ba0.5Sr0.5Cu0.7Ru0.3	349.93		349.93	349.93
Ba0.5Sr0.5Cu0.7Sn0.3	353.544		353.544	353.544
Ba0.5Sr0.5Cu0.9Ir0.1	355.517		355.517	355.517
Ba0.5Sr0.5Cu0.9Ru0.1	354.07		354.07	354.07
Ba0.5Sr0.5Cu0.9Sn0.1	391.16		391.16	391.16
Ba0.5Sr0.5Fe	361.221	10.2676	341.561	399.385
Ba0.5Sr0.5Fe0.1Cu0.9	347.456	1.09531	346.192	348.133
Ba0.5Sr0.5Fe0.1Ir0.9	385.546	12.64	376.608	394.484
Ba0.5Sr0.5Fe0.1Mn0.9	404.865	13.738	393.192	420.004
Ba0.5Sr0.5Fe0.1Nb0.9	364.59	0.0561074	364.55	364.63
Ba0.5Sr0.5Fe0.1Ni0.9	368.463	26.0198	344.97	434.613
Ba0.5Sr0.5Fe0.1Ru0.9	360.603	19.8916	346.538	374.669
Ba0.5Sr0.5Fe0.1Sn0.9	357.925	0.768505	357.382	358.469
Ba0.5Sr0.5Fe0.1Zr0.9	390.49	2.80181	388.509	392.471
Ba0.5Sr0.5Fe0.3Cu0.7	349.945	6.46138	336.071	360.766
Ba0.5Sr0.5Fe0.3Ir0.7	397.378	15.3971	352.779	425.266
Ba0.5Sr0.5Fe0.3Mn0.7	368.222	17.0044	336.79	399.818
Ba0.5Sr0.5Fe0.3Nb0.7	370.319	5.40401	364.235	398.124
Ba0.5Sr0.5Fe0.3Ni0.7	354.399	16.3286	334.201	453.003
Ba0.5Sr0.5Fe0.3Ru0.7	357.161	3.55111	350.606	364.435
Ba0.5Sr0.5Fe0.3Sn0.7	385.073	14.3452	363.892	398.207
Ba0.5Sr0.5Fe0.3Zr0.7	397.193	3.16739	372.809	399.374
Ba0.5Sr0.5Fe0.5Cu0.5	362.635	28.1883	307.882	403.174
Ba0.5Sr0.5Fe0.5Ir0.5	385.051	24.4946	347.809	434.613
Ba0.5Sr0.5Fe0.5Mn0.5	356.94	11.9914	336.82	394.713
Ba0.5Sr0.5Fe0.5Nb0.5	357.382	5.95012	341.304	399.838
Ba0.5Sr0.5Fe0.5Ni0.5	350.597	13.8473	330.322	435.081
Ba0.5Sr0.5Fe0.5Ru0.5	354.449	7.52326	343.973	363.653
Ba0.5Sr0.5Fe0.5Sn0.5	365.245	11.3568	348.836	391.545
Ba0.5Sr0.5Fe0.5Zr0.5	377.219	24.8052	351.206	434.549
Ba0.5Sr0.5Fe0.7Cu0.3	350.85	9.34993	319.491	392.028
Ba0.5Sr0.5Fe0.7Ir0.3	355.848	14.0597	342.213	396.015
Ba0.5Sr0.5Fe0.7Mn0.3	351.432	9.11769	336.416	391.748
Ba0.5Sr0.5Fe0.7Nb0.3	356.882	14.5724	335.527	398.876
Ba0.5Sr0.5Fe0.7Ni0.3	349.137	8.50554	329.789	400.077
Ba0.5Sr0.5Fe0.7Ru0.3	352.668	6.57262	342.261	366.398
Ba0.5Sr0.5Fe0.7Sn0.3	354.932	10.516	341.501	398.359
Ba0.5Sr0.5Fe0.7Zr0.3	362.989	19.4112	341.561	399.098
Ba0.5Sr0.5Fe0.9Cu0.1	362.128	14.5114	345.085	403.233
Ba0.5Sr0.5Fe0.9Ir0.1	367.685	20.4237	331.11	403.174
Ba0.5Sr0.5Fe0.9Mn0.1	362.999	17.0071	342.262	404.132
Ba0.5Sr0.5Fe0.9Nb0.1	365.322	18.9095	336.203	403.174
Ba0.5Sr0.5Fe0.9Ni0.1	362.39	15.4928	345.085	403.233
Ba0.5Sr0.5Fe0.9Ru0.1	366.923	19.6373	348.508	405.704
Ba0.5Sr0.5Fe0.9Sn0.1	365.342	18.5423	345.124	403.174
Ba0.5Sr0.5Fe0.9Zr0.1	366.485	17.7506	344.644	403.102
Ba0.5Sr0.5Ir	382.013		382.013	382.013
Ba0.5Sr0.5Ir0.1Ru0.9	396.352		396.352	396.352
Ba0.5Sr0.5Ir0.3Ru0.7	381.684		381.684	381.684
Ba0.5Sr0.5Ir0.5Ru0.5	357.382		357.382	357.382
Ba0.5Sr0.5Ir0.7Ru0.3	385.723		385.723	385.723
Ba0.5Sr0.5Ir0.9Ru0.1	378.599		378.599	378.599
Ba0.5Sr0.5Mn	416.808	24.259	399.655	433.962
Ba0.5Sr0.5Mn0.1Cu0.9	347.985	2.38483	346.298	349.671
Ba0.5Sr0.5Mn0.1Ir0.9	396.72		396.72	396.72
Ba0.5Sr0.5Mn0.1Nb0.9	363.966		363.966	363.966
Ba0.5Sr0.5Mn0.1Ni0.9	369.219	25.8053	344.898	434.518
Ba0.5Sr0.5Mn0.1Ru0.9	398.213		398.213	398.213
Ba0.5Sr0.5Mn0.1Sn0.9	357.047		357.047	357.047
Ba0.5Sr0.5Mn0.1Zr0.9	393.975		393.975	393.975
Ba0.5Sr0.5Mn0.3Cu0.7	366.668	46.3359	333.903	399.432
Ba0.5Sr0.5Mn0.3Ir0.7	418.143		418.143	418.143
Ba0.5Sr0.5Mn0.3Nb0.7	401.333		401.333	401.333
Ba0.5Sr0.5Mn0.3Ni0.7	361.737	23.8634	337.045	434.21
Ba0.5Sr0.5Mn0.3Ru0.7	373.626		373.626	373.626
Ba0.5Sr0.5Mn0.3Sn0.7	401.8		401.8	401.8
Ba0.5Sr0.5Mn0.3Zr0.7	397.016		397.016	397.016
Ba0.5Sr0.5Mn0.5Cu0.5	342.398	11.8422	334.024	350.772
Ba0.5Sr0.5Mn0.5Ir0.5	422.101		422.101	422.101
Ba0.5Sr0.5Mn0.5Nb0.5	352.743	15.9009	341.5	363.987
Ba0.5Sr0.5Mn0.5Ni0.5	366.099	24.2933	336.987	433.064
Ba0.5Sr0.5Mn0.5Ru0.5	369.232		369.232	369.232
Ba0.5Sr0.5Mn0.5Sn0.5	351.51		351.51	351.51
Ba0.5Sr0.5Mn0.5Zr0.5	360.95		360.95	360.95
Ba0.5Sr0.5Mn0.7Cu0.3	341.049	4.84276	337.624	344.473
Ba0.5Sr0.5Mn0.7Ir0.3	372.02		372.02	372.02
Ba0.5Sr0.5Mn0.7Nb0.3	384.471	34.3841	360.158	408.784
Ba0.5Sr0.5Mn0.7Ni0.3	358.704	9.18385	337.092	419.367
Ba0.5Sr0.5Mn0.7Ru0.3	383.152		383.152	383.152
Ba0.5Sr0.5Mn0.7Sn0.3	407.14		407.14	407.14
Ba0.5Sr0.5Mn0.7Zr0.3	347.249		347.249	347.249
Ba0.5Sr0.5Mn0.9Cu0.1	368.577	26.1722	350.07	387.083
Ba0.5Sr0.5Mn0.9Ir0.1	366.768		366.768	366.768
Ba0.5Sr0.5Mn0.9Nb0.1	366.765	23.7197	349.993	383.537
Ba0.5Sr0.5Mn0.9Ni0.1	390.414	4.05749	385.809	393.463
Ba0.5Sr0.5Mn0.9Ru0.1	364.997		364.997	364.997
Ba0.5Sr0.5Mn0.9Sn0.1	384.197		384.197	384.197
Ba0.5Sr0.5Mn0.9Zr0.1	387.136		387.136	387.136
Ba0.5Sr0.5Nb	372.719		372.719	372.719
Ba0.5Sr0.5Nb0.1Cu0.9	352.317	3.37616	349.93	354.704
Ba0.5Sr0.5Nb0.1Ir0.9	380.389		380.389	380.389
Ba0.5Sr0.5Nb0.1Ni0.9	368.685	18.1366	345.841	426.218
Ba0.5Sr0.5Nb0.1Ru0.9	347.777		347.777	347.777
Ba0.5Sr0.5Nb0.1Sn0.9	378.279		378.279	378.279
Ba0.5Sr0.5Nb0.1Zr0.9	418.721		418.721	418.721
Ba0.5Sr0.5Nb0.3Cu0.7	373.911	22.0695	358.305	389.516
Ba0.5Sr0.5Nb0.3Ir0.7	399.295		399.295	399.295
Ba0.5Sr0.5Nb0.3Ni0.7	360.809	17.4205	341.561	402.484
Ba0.5Sr0.5Nb0.3Ru0.7	388.34		388.34	388.34
Ba0.5Sr0.5Nb0.3Sn0.7	381.682		381.682	381.682
Ba0.5Sr0.5Nb0.3Zr0.7	384.009		384.009	384.009
Ba0.5Sr0.5Nb0.5Cu0.5	349.814	17.0941	337.727	361.902
Ba0.5Sr0.5Nb0.5Ir0.5	390.208		390.208	390.208
Ba0.5Sr0.5Nb0.5Ni0.5	360.235	8.82317	324.933	396.775
Ba0.5Sr0.5Nb0.5Ru0.5	398.436		398.436	398.436
Ba0.5Sr0.5Nb0.5Sn0.5	383.101		383.101	383.101
Ba0.5Sr0.5Nb0.5Zr0.5	381.284		381.284	381.284
Ba0.5Sr0.5Nb0.7Cu0.3	374.097		374.097	374.097
Ba0.5Sr0.5Nb0.7Ir0.3	388.385		388.385	388.385
Ba0.5Sr0.5Nb0.7Ni0.3	367.584	2.88265	353.375	373.858
Ba0.5Sr0.5Nb0.7Ru0.3	399.882		399.882	399.882
Ba0.5Sr0.5Nb0.7Sn0.3	383.462		383.462	383.462
Ba0.5Sr0.5Nb0.7Zr0.3	381.969		381.969	381.969
Ba0.5Sr0.5Nb0.9Cu0.1	367.556		367.556	367.556
Ba0.5Sr0.5Nb0.9Ir0.1	365.648		365.648	365.648
Ba0.5Sr0.5Nb0.9Ni0.1	376.918	18.074	364.138	389.699
Ba0.5Sr0.5Nb0.9Ru0.1	368.815		368.815	368.815
Ba0.5Sr0.5Nb0.9Sn0.1	364.997		364.997	364.997
Ba0.5Sr0.5Nb0.9Zr0.1	364.997		364.997	364.997
Ba0.5Sr0.5Ni	374.583	19.9237	348.45	424.741
Ba0.5Sr0.5Ni0.1Cu0.9	350.756	5.02873	346.192	356.147
Ba0.5Sr0.5Ni0.1Ir0.9	419.019	33.6905	395.196	442.842
Ba0.5Sr0.5Ni0.1Ru0.9	388.494	0.650007	388.034	388.953
Ba0.5Sr0.5Ni0.1Sn0.9	357.544	0.724554	357.031	358.056
Ba0.5Sr0.5Ni0.3Cu0.7	348.976	7.14305	336.123	361.82
Ba0.5Sr0.5Ni0.3Ir0.7	420.062	11.1031	363.848	429.008
Ba0.5Sr0.5Ni0.3Ru0.7	359.484	9.508	353.393	426.743
Ba0.5Sr0.5Ni0.3Sn0.7	389.604	12.4388	364.051	399.23
Ba0.5Sr0.5Ni0.5Cu0.5	351.132	12.8153	325.995	387.588
Ba0.5Sr0.5Ni0.5Ir0.5	395.915	35.8094	354.001	434.572
Ba0.5Sr0.5Ni0.5Ru0.5	357.749	11.9033	344.143	403.947
Ba0.5Sr0.5Ni0.5Sn0.5	379.099	24.1799	346.729	442.788
Ba0.5Sr0.5Ni0.7Cu0.3	359.11	21.3323	333.867	452.958
Ba0.5Sr0.5Ni0.7Ir0.3	364.61	16.8848	346.51	418.545
Ba0.5Sr0.5Ni0.7Ru0.3	357.674	15.0884	344.546	418.482
Ba0.5Sr0.5Ni0.7Sn0.3	357.502	13.6573	343.894	397.259
Ba0.5Sr0.5Ni0.9Cu0.1	368.2	25.3711	346.237	434.582
Ba0.5Sr0.5Ni0.9Ir0.1	365.945	17.3209	346.394	419.28
Ba0.5Sr0.5Ni0.9Ru0.1	365.018	17.8586	345.361	416.168
Ba0.5Sr0.5Ni0.9Sn0.1	365.193	17.3418	345.899	418.628
Ba0.5Sr0.5Ru	357.772		357.772	357.772
Ba0.5Sr0.5Sn	442.003		442.003	442.003
Ba0.5Sr0.5Sn0.1Ir0.9	379.351		379.351	379.351
Ba0.5Sr0.5Sn0.1Ru0.9	346.509		346.509	346.509
Ba0.5Sr0.5Sn0.3Ir0.7	378.374		378.374	378.374
Ba0.5Sr0.5Sn0.3Ru0.7	387.459		387.459	387.459
Ba0.5Sr0.5Sn0.5Ir0.5	396.896		396.896	396.896
Ba0.5Sr0.5Sn0.5Ru0.5	390.596		390.596	390.596
Ba0.5Sr0.5Sn0.7Ir0.3	389.636		389.636	389.636
Ba0.5Sr0.5Sn0.7Ru0.3	386.534		386.534	386.534
Ba0.5Sr0.5Sn0.9Ir0.1	396.424		396.424	396.424
Ba0.5Sr0.5Sn0.9Ru0.1	383.957		383.957	383.957
Ba0.5Sr0.5Zr	374.213		374.213	374.213
Ba0.5Sr0.5Zr0.1Cu0.9	389.593		389.593	389.593
Ba0.5Sr0.5Zr0.1Ir0.9	377.99		377.99	377.99
Ba0.5Sr0.5Zr0.1Ni0.9	367.999	19.1975	345.798	426.144
Ba0.5Sr0.5Zr0.1Ru0.9	369.481		369.481	369.481
Ba0.5Sr0.5Zr0.1Sn0.9	382.524		382.524	382.524
Ba0.5Sr0.5Zr0.3Cu0.7	396.741		396.741	396.741
Ba0.5Sr0.5Zr0.3Ir0.7	378.718		378.718	378.718
Ba0.5Sr0.5Zr0.3Ni0.7	358.082	10.3546	347.809	394.01
Ba0.5Sr0.5Zr0.3Ru0.7	399.157		399.157	399.157
Ba0.5Sr0.5Zr0.3Sn0.7	382.174		382.174	382.174
Ba0.5Sr0.5Zr0.5Cu0.5	351.523		351.523	351.523
Ba0.5Sr0.5Zr0.5Ir0.5	399.892		399.892	399.892
Ba0.5Sr0.5Zr0.5Ni0.5	388.125	36.8795	338.595	434.549
Ba0.5Sr0.5Zr0.5Ru0.5	394.832		394.832	394.832
Ba0.5Sr0.5Zr0.5Sn0.5	386.632		386.632	386.632
Ba0.5Sr0.5Zr0.7Cu0.3	398.542		398.542	398.542
Ba0.5Sr0.5Zr0.7Ir0.3	398.403		398.403	398.403
Ba0.5Sr0.5Zr0.7Ni0.3	398.749	0.807266	397.254	399.573
Ba0.5Sr0.5Zr0.7Ru0.3	380.908		380.908	380.908
Ba0.5Sr0.5Zr0.7Sn0.3	380.56		380.56	380.56
Ba0.5Sr0.5Zr0.9Cu0.1	398.36		398.36	398.36
Ba0.5Sr0.5Zr0.9Ir0.1	375.761		375.761	375.761
Ba0.5Sr0.5Zr0.9Ni0.1	382.245	14.6952	371.854	392.636
Ba0.5Sr0.5Zr0.9Ru0.1	398.332		398.332	398.332
Ba0.5Sr0.5Zr0.9Sn0.1	418.693		418.693	418.693
Ba0.7Sr0.3Co	365.127	15.9514	344.989	424.956
Ba0.7Sr0.3Co0.1Cu0.9	349.15	1.23826	347.722	349.93
Ba0.7Sr0.3Co0.1Fe0.9	354.43	9.34898	341.561	403.233
Ba0.7Sr0.3Co0.1Ir0.9	428.96	16.2969	417.437	440.484
Ba0.7Sr0.3Co0.1Mn0.9	392.363	33.5234	354.906	419.549
Ba0.7Sr0.3Co0.1Nb0.9	419.853	0.346141	419.608	420.098
Ba0.7Sr0.3Co0.1Ni0.9	366.846	26.6887	335.336	442.779
Ba0.7Sr0.3Co0.1Ru0.9	385.567	15.9896	374.26	396.873
Ba0.7Sr0.3Co0.1Sn0.9	365.995	2.22203	364.424	367.567
Ba0.7Sr0.3Co0.1Zr0.9	419.705	29.6433	398.744	440.666
Ba0.7Sr0.3Co0.3Cu0.7	356.816	18.6644	337.624	403.233
Ba0.7Sr0.3Co0.3Fe0.7	347.863	8.89707	318.737	374.735
Ba0.7Sr0.3Co0.3Ir0.7	421.375	5.01976	414.137	427.107
Ba0.7Sr0.3Co0.3Mn0.7	361.029	12.7156	335.594	398.186
Ba0.7Sr0.3Co0.3Nb0.7	370.567	9.35355	358.23	434.613
Ba0.7Sr0.3Co0.3Ni0.7	354.456	23.4429	335.752	450.249
Ba0.7Sr0.3Co0.3Ru0.7	394.621	30.4826	358.96	428.015
Ba0.7Sr0.3Co0.3Sn0.7	366.018	7.20352	362.281	408.863
Ba0.7Sr0.3Co0.3Zr0.7	380.526	13.7336	360.644	397.642
Ba0.7Sr0.3Co0.5Cu0.5	346.056	17.9371	305.683	360.067
Ba0.7Sr0.3Co0.5Fe0.5	347.511	10.0086	318.224	433.283
Ba0.7Sr0.3Co0.5Ir0.5	410.679	8.48762	349.616	432.744
Ba0.7Sr0.3Co0.5Mn0.5	364.924	26.3591	335.97	442.365
Ba0.7Sr0.3Co0.5Nb0.5	367.203	16.4327	346.282	399.123
Ba0.7Sr0.3Co0.5Ni0.5	351.55	23.4247	305.464	435.376
Ba0.7Sr0.3Co0.5Ru0.5	364.347	8.34655	351.246	402.099
Ba0.7Sr0.3Co0.5Sn0.5	398.706	21.8485	349.93	434.572
Ba0.7Sr0.3Co0.5Zr0.5	392.384	26.7118	354.422	434.613
Ba0.7Sr0.3Co0.7Cu0.3	349.023	18.5061	305.598	409.851
Ba0.7Sr0.3Co0.7Fe0.3	347.692	9.40336	318.737	428.102
Ba0.7Sr0.3Co0.7Ir0.3	367.198	18.4059	347.04	431.122
Ba0.7Sr0.3Co0.7Mn0.3	353.857	15.0692	335.67	428.463
Ba0.7Sr0.3Co0.7Nb0.3	358.846	9.34466	344.681	402.722
Ba0.7Sr0.3Co0.7Ni0.3	350.622	15.6801	318.737	434.62
Ba0.7Sr0.3Co0.7Ru0.3	354.67	6.29543	339.222	383.149
Ba0.7Sr0.3Co0.7Sn0.3	358.515	11.0588	344.898	403.174
Ba0.7Sr0.3Co0.7Zr0.3	366.187	18.2046	344.898	398.749
Ba0.7Sr0.3Co0.9Cu0.1	359.744	17.709	345.075	434.522
Ba0.7Sr0.3Co0.9Fe0.1	357.43	13.002	341.656	408.09
Ba0.7Sr0.3Co0.9Ir0.1	365.11	18.8699	341.092	408.743
Ba0.7Sr0.3Co0.9Mn0.1	357.744	13.4387	341.374	408.547
Ba0.7Sr0.3Co0.9Nb0.1	362.997	17.2376	341.535	403.174
Ba0.7Sr0.3Co0.9Ni0.1	359.315	14.89	335.897	406.812
Ba0.7Sr0.3Co0.9Ru0.1	360.648	15.6634	341.092	403.389
Ba0.7Sr0.3Co0.9Sn0.1	360.883	17.1618	341.431	403.174
Ba0.7Sr0.3Co0.9Zr0.1	361.348	16.9143	341.561	403.174
Ba0.7Sr0.3Cu	392.986	7.69519	387.544	398.427
Ba0.7Sr0.3Cu0.1Ir0.9	365.42		365.42	365.42
Ba0.7Sr0.3Cu0.1Ru0.9	397.841		397.841	397.841
Ba0.7Sr0.3Cu0.1Sn0.9	360.472		360.472	360.472
Ba0.7Sr0.3Cu0.3Ir0.7	363.786		363.786	363.786
Ba0.7Sr0.3Cu0.3Ru0.7	397.392		397.392	397.392
Ba0.7Sr0.3Cu0.3Sn0.7	362.614		362.614	362.614
Ba0.7Sr0.3Cu0.5Ir0.5	394.137		394.137	394.137
Ba0.7Sr0.3Cu0.5Ru0.5	349.93		349.93	349.93
Ba0.7Sr0.3Cu0.5Sn0.5	396.194		396.194	396.194
Ba0.7Sr0.3Cu0.7Ir0.3	354.925		354.925	354.925
Ba0.7Sr0.3Cu0.7Ru0.3	352.04		352.04	352.04
Ba0.7Sr0.3Cu0.7Sn0.3	354.92		354.92	354.92
Ba0.7Sr0.3Cu0.9Ir0.1	354.549		354.549	354.549
Ba0.7Sr0.3Cu0.9Ru0.1	348.133		348.133	348.133
Ba0.7Sr0.3Cu0.9Sn0.1	354.07		354.07	354.07
Ba0.7Sr0.3Fe	362.101	14.4019	344.644	432.709
Ba0.7Sr0.3Fe0.1Cu0.9	349.194	1.27458	347.722	349.93
Ba0.7Sr0.3Fe0.1Ir0.9	431.201	16.0947	419.82	442.582
Ba0.7Sr0.3Fe0.1Mn0.9	372.988	22.4278	354.906	398.085
Ba0.7Sr0.3Fe0.1Nb0.9	421.018	1.99404	419.608	422.428
Ba0.7Sr0.3Fe0.1Ni0.9	364.668	23.9241	335.336	442.788
Ba0.7Sr0.3Fe0.1Ru0.9	386.646	15.0414	376.01	397.282
Ba0.7Sr0.3Fe0.1Sn0.9	366.914	2.39621	365.22	368.609
Ba0.7Sr0.3Fe0.1Zr0.9	417.854	33.4529	394.199	441.508
Ba0.7Sr0.3Fe0.3Cu0.7	351.441	8.11481	336.987	399.195
Ba0.7Sr0.3Fe0.3Ir0.7	421.45	7.68943	367.77	451.005
Ba0.7Sr0.3Fe0.3Mn0.7	363.009	15.1337	335.409	390.498
Ba0.7Sr0.3Fe0.3Nb0.7	372.091	3.8561	368.177	396.366
Ba0.7Sr0.3Fe0.3Ni0.7	352.278	19.5379	318.224	454.086
Ba0.7Sr0.3Fe0.3Ru0.7	393.232	31.2208	346.482	427.012
Ba0.7Sr0.3Fe0.3Sn0.7	368.827	9.50713	361.73	434.523
Ba0.7Sr0.3Fe0.3Zr0.7	385.41	13.6289	369.624	408.135
Ba0.7Sr0.3Fe0.5Cu0.5	345.613	18.0581	305.683	366.761
Ba0.7Sr0.3Fe0.5Ir0.5	414.263	12.2709	389.797	443.669
Ba0.7Sr0.3Fe0.5Mn0.5	360.787	17.7145	335.085	433.446
Ba0.7Sr0.3Fe0.5Nb0.5	367.461	16.446	350.421	398.749
Ba0.7Sr0.3Fe0.5Ni0.5	347.883	15.5983	306.02	434.613
Ba0.7Sr0.3Fe0.5Ru0.5	368.419	16.0315	346.351	396.375
Ba0.7Sr0.3Fe0.5Sn0.5	396.14	20.1444	362.609	434.613
Ba0.7Sr0.3Fe0.5Zr0.5	402.382	24.7626	361.376	434.559
Ba0.7Sr0.3Fe0.7Cu0.3	351.376	15.0237	305.892	403.102
Ba0.7Sr0.3Fe0.7Ir0.3	362.912	16.1049	349.418	403.082
Ba0.7Sr0.3Fe0.7Mn0.3	350.255	6.91396	334.194	368.865
Ba0.7Sr0.3Fe0.7Nb0.3	358.67	12.9235	336.276	400.493
Ba0.7Sr0.3Fe0.7Ni0.3	347.181	10.1343	318.224	396.896
Ba0.7Sr0.3Fe0.7Ru0.3	353.829	7.81262	336.151	364.957
Ba0.7Sr0.3Fe0.7Sn0.3	357.887	8.26257	344.644	379.018
Ba0.7Sr0.3Fe0.7Zr0.3	367.263	17.733	349.453	404.204
Ba0.7Sr0.3Fe0.9Cu0.1	356.722	12.2589	342.958	403.233
Ba0.7Sr0.3Fe0.9Ir0.1	357.943	10.2519	349.475	403.174
Ba0.7Sr0.3Fe0.9Mn0.1	352.468	5.59014	342.404	392.948
Ba0.7Sr0.3Fe0.9Nb0.1	355.042	9.27925	335.386	403.174
Ba0.7Sr0.3Fe0.9Ni0.1	354.92	10.066	338.369	403.233
Ba0.7Sr0.3Fe0.9Ru0.1	355.438	11.4611	341.418	403.174
Ba0.7Sr0.3Fe0.9Sn0.1	357.347	11.1283	341.698	403.174
Ba0.7Sr0.3Fe0.9Zr0.1	357.201	9.17194	342.161	403.174
Ba0.7Sr0.3Ir	374.213		374.213	374.213
Ba0.7Sr0.3Ir0.1Ru0.9	379.897		379.897	379.897
Ba0.7Sr0.3Ir0.3Ru0.7	367.465		367.465	367.465
Ba0.7Sr0.3Ir0.5Ru0.5	367.77		367.77	367.77
Ba0.7Sr0.3Ir0.7Ru0.3	393.042		393.042	393.042
Ba0.7Sr0.3Ir0.9Ru0.1	399.271		399.271	399.271
Ba0.7Sr0.3Mn	388.604	45.786	356.228	420.979
Ba0.7Sr0.3Mn0.1Cu0.9	348.893	1.55476	347.794	349.993
Ba0.7Sr0.3Mn0.1Ir0.9	440.098		440.098	440.098
Ba0.7Sr0.3Mn0.1Nb0.9	420.957		420.957	420.957
Ba0.7Sr0.3Mn0.1Ni0.9	367.33	24.7118	335.806	442.212
Ba0.7Sr0.3Mn0.1Ru0.9	373.184		373.184	373.184
Ba0.7Sr0.3Mn0.1Sn0.9	364.952		364.952	364.952
Ba0.7Sr0.3Mn0.1Zr0.9	440.542		440.542	440.542
Ba0.7Sr0.3Mn0.3Cu0.7	351.751	20.6888	337.122	366.381
Ba0.7Sr0.3Mn0.3Ir0.7	422.05		422.05	422.05
Ba0.7Sr0.3Mn0.3Nb0.7	397.395		397.395	397.395
Ba0.7Sr0.3Mn0.3Ni0.7	363.119	29.8255	335.805	435.286
Ba0.7Sr0.3Mn0.3Ru0.7	370.351		370.351	370.351
Ba0.7Sr0.3Mn0.3Sn0.7	397.716		397.716	397.716
Ba0.7Sr0.3Mn0.3Zr0.7	397.807		397.807	397.807
Ba0.7Sr0.3Mn0.5Cu0.5	343.592	9.31443	337.005	350.178
Ba0.7Sr0.3Mn0.5Ir0.5	428.815		428.815	428.815
Ba0.7Sr0.3Mn0.5Nb0.5	395.81	7.22991	390.697	400.922
Ba0.7Sr0.3Mn0.5Ni0.5	364.725	27.5571	335.97	433.542
Ba0.7Sr0.3Mn0.5Ru0.5	380.001		380.001	380.001
Ba0.7Sr0.3Mn0.5Sn0.5	399.381		399.381	399.381
Ba0.7Sr0.3Mn0.5Zr0.5	367.785		367.785	367.785
Ba0.7Sr0.3Mn0.7Cu0.3	344.646	11.3512	336.62	352.673
Ba0.7Sr0.3Mn0.7Ir0.3	401.791		401.791	401.791
Ba0.7Sr0.3Mn0.7Nb0.3	374.641	30.5437	353.043	396.239
Ba0.7Sr0.3Mn0.7Ni0.3	360.402	11.4051	335.752	416.981
Ba0.7Sr0.3Mn0.7Ru0.3	382.864		382.864	382.864
Ba0.7Sr0.3Mn0.7Sn0.3	339.62		339.62	339.62
Ba0.7Sr0.3Mn0.7Zr0.3	345.264		345.264	345.264
Ba0.7Sr0.3Mn0.9Cu0.1	372.637	23.6986	355.879	389.394
Ba0.7Sr0.3Mn0.9Ir0.1	366.795		366.795	366.795
Ba0.7Sr0.3Mn0.9Nb0.1	369.919	24.297	352.738	387.099
Ba0.7Sr0.3Mn0.9Ni0.1	390.556	33.1998	355.879	422.05
Ba0.7Sr0.3Mn0.9Ru0.1	365.594		365.594	365.594
Ba0.7Sr0.3Mn0.9Sn0.1	384.408		384.408	384.408
Ba0.7Sr0.3Mn0.9Zr0.1	386.531		386.531	386.531
Ba0.7Sr0.3Nb	371.368		371.368	371.368
Ba0.7Sr0.3Nb0.1Cu0.9	351.359	3.83402	348.648	354.07
Ba0.7Sr0.3Nb0.1Ir0.9	376.404		376.404	376.404
Ba0.7Sr0.3Nb0.1Ni0.9	369.618	22.172	341.484	426.902
Ba0.7Sr0.3Nb0.1Ru0.9	386.646		386.646	386.646
Ba0.7Sr0.3Nb0.1Sn0.9	386.713		386.713	386.713
Ba0.7Sr0.3Nb0.1Zr0.9	374.422		374.422	374.422
Ba0.7Sr0.3Nb0.3Cu0.7	356.42	3.88419	353.674	359.167
Ba0.7Sr0.3Nb0.3Ir0.7	381.686		381.686	381.686
Ba0.7Sr0.3Nb0.3Ni0.7	365.73	16.132	349.616	407.576
Ba0.7Sr0.3Nb0.3Ru0.7	398.58		398.58	398.58
Ba0.7Sr0.3Nb0.3Sn0.7	380.744		380.744	380.744
Ba0.7Sr0.3Nb0.3Zr0.7	384.245		384.245	384.245
Ba0.7Sr0.3Nb0.5Cu0.5	362.896	13.194	353.566	372.226
Ba0.7Sr0.3Nb0.5Ir0.5	360.115		360.115	360.115
Ba0.7Sr0.3Nb0.5Ni0.5	362.233	19.0451	341.863	428.885
Ba0.7Sr0.3Nb0.5Ru0.5	399.301		399.301	399.301
Ba0.7Sr0.3Nb0.5Sn0.5	388.65		388.65	388.65
Ba0.7Sr0.3Nb0.5Zr0.5	380.744		380.744	380.744
Ba0.7Sr0.3Nb0.7Cu0.3	360.896		360.896	360.896
Ba0.7Sr0.3Nb0.7Ir0.3	381.077		381.077	381.077
Ba0.7Sr0.3Nb0.7Ni0.3	367.392	7.99516	358.23	408.903
Ba0.7Sr0.3Nb0.7Ru0.3	402.569		402.569	402.569
Ba0.7Sr0.3Nb0.7Sn0.3	383.149		383.149	383.149
Ba0.7Sr0.3Nb0.7Zr0.3	358.585		358.585	358.585
Ba0.7Sr0.3Nb0.9Cu0.1	419.76		419.76	419.76
Ba0.7Sr0.3Nb0.9Ir0.1	372.674		372.674	372.674
Ba0.7Sr0.3Nb0.9Ni0.1	420.965	2.07	419.501	422.428
Ba0.7Sr0.3Nb0.9Ru0.1	418.143		418.143	418.143
Ba0.7Sr0.3Nb0.9Sn0.1	372.886		372.886	372.886
Ba0.7Sr0.3Nb0.9Zr0.1	372.997		372.997	372.997
Ba0.7Sr0.3Ni	371.732	24.4455	344.644	427.11
Ba0.7Sr0.3Ni0.1Cu0.9	350.059	2.55327	347.722	352.784
Ba0.7Sr0.3Ni0.1Ir0.9	383.122	15.2792	372.318	393.926
Ba0.7Sr0.3Ni0.1Ru0.9	393.187	6.79014	388.385	397.988
Ba0.7Sr0.3Ni0.1Sn0.9	366.015	1.43927	364.997	367.032
Ba0.7Sr0.3Ni0.3Cu0.7	366.015	23.1018	336.724	403.233
Ba0.7Sr0.3Ni0.3Ir0.7	417.676	10.6539	366.499	427.107
Ba0.7Sr0.3Ni0.3Ru0.7	395.302	30.3821	367.03	428.823
Ba0.7Sr0.3Ni0.3Sn0.7	363.343	4.19914	360.896	399.012
Ba0.7Sr0.3Ni0.5Cu0.5	348.593	14.1069	305.734	359.937
Ba0.7Sr0.3Ni0.5Ir0.5	402.968	17.0415	354.124	418.345
Ba0.7Sr0.3Ni0.5Ru0.5	365.624	12.3219	350.882	398.85
Ba0.7Sr0.3Ni0.5Sn0.5	400.69	29.2457	349.477	442.779
Ba0.7Sr0.3Ni0.7Cu0.3	349.404	19.1125	318.132	453.181
Ba0.7Sr0.3Ni0.7Ir0.3	372.126	20.987	347.026	428.808
Ba0.7Sr0.3Ni0.7Ru0.3	361.031	16.5084	345.076	418.482
Ba0.7Sr0.3Ni0.7Sn0.3	366.527	16.8826	349.993	407.469
Ba0.7Sr0.3Ni0.9Cu0.1	367.331	28.2261	335.806	434.559
Ba0.7Sr0.3Ni0.9Ir0.1	374.657	23.3516	351.755	432.957
Ba0.7Sr0.3Ni0.9Ru0.1	366.656	21.3188	345.076	433.705
Ba0.7Sr0.3Ni0.9Sn0.1	368.073	21.3026	345.076	419.367
Ba0.7Sr0.3Ru	368.609		368.609	368.609
Ba0.7Sr0.3Sn	374.553		374.553	374.553
Ba0.7Sr0.3Sn0.1Ir0.9	376.441		376.441	376.441
Ba0.7Sr0.3Sn0.1Ru0.9	386.442		386.442	386.442
Ba0.7Sr0.3Sn0.3Ir0.7	395.316		395.316	395.316
Ba0.7Sr0.3Sn0.3Ru0.7	398.474		398.474	398.474
Ba0.7Sr0.3Sn0.5Ir0.5	389.245		389.245	389.245
Ba0.7Sr0.3Sn0.5Ru0.5	398.775		398.775	398.775
Ba0.7Sr0.3Sn0.7Ir0.3	389.938		389.938	389.938
Ba0.7Sr0.3Sn0.7Ru0.3	389.221		389.221	389.221
Ba0.7Sr0.3Sn0.9Ir0.1	390.638		390.638	390.638
Ba0.7Sr0.3Sn0.9Ru0.1	392.388		392.388	392.388
Ba0.7Sr0.3Zr	377.008		377.008	377.008
Ba0.7Sr0.3Zr0.1Cu0.9	354.732		354.732	354.732
Ba0.7Sr0.3Zr0.1Ir0.9	374.737		374.737	374.737
Ba0.7Sr0.3Zr0.1Ni0.9	369.76	23.5497	341.155	426.043
Ba0.7Sr0.3Zr0.1Ru0.9	389.128		389.128	389.128
Ba0.7Sr0.3Zr0.1Sn0.9	391.957		391.957	391.957
Ba0.7Sr0.3Zr0.3Cu0.7	390.052		390.052	390.052
Ba0.7Sr0.3Zr0.3Ir0.7	399.159		399.159	399.159
Ba0.7Sr0.3Zr0.3Ni0.7	362.291	15.7353	344.898	398.876
Ba0.7Sr0.3Zr0.3Ru0.7	398.542		398.542	398.542
Ba0.7Sr0.3Zr0.3Sn0.7	358.333		358.333	358.333
Ba0.7Sr0.3Zr0.5Cu0.5	361.204		361.204	361.204
Ba0.7Sr0.3Zr0.5Ir0.5	396.612		396.612	396.612
Ba0.7Sr0.3Zr0.5Ni0.5	376.675	23.0272	352.527	433.965
Ba0.7Sr0.3Zr0.5Ru0.5	400.333		400.333	400.333
Ba0.7Sr0.3Zr0.5Sn0.5	358.59		358.59	358.59
Ba0.7Sr0.3Zr0.7Cu0.3	364.098		364.098	364.098
Ba0.7Sr0.3Zr0.7Ir0.3	396.677		396.677	396.677
Ba0.7Sr0.3Zr0.7Ni0.3	367.34	5.25949	360.644	397.758
Ba0.7Sr0.3Zr0.7Ru0.3	361.756		361.756	361.756
Ba0.7Sr0.3Zr0.7Sn0.3	378.938		378.938	378.938
Ba0.7Sr0.3Zr0.9Cu0.1	394.345		394.345	394.345
Ba0.7Sr0.3Zr0.9Ir0.1	375.491		375.491	375.491
Ba0.7Sr0.3Zr0.9Ni0.1	395.578	2.92616	393.509	397.647
Ba0.7Sr0.3Zr0.9Ru0.1	397.434		397.434	397.434
Ba0.7Sr0.3Zr0.9Sn0.1	375.399		375.399	375.399
Ba0.9Sr0.1Co	377.423	24.9286	355.655	428.571
Ba0.9Sr0.1Co0.1Cu0.9	350.715	5.13855	346.582	356.469
Ba0.9Sr0.1Co0.1Fe0.9	363.787	9.77891	356.021	442.832
Ba0.9Sr0.1Co0.1Ir0.9	396.614	37.6709	369.976	423.251
Ba0.9Sr0.1Co0.1Mn0.9	377.507	21.3485	361.445	401.733
Ba0.9Sr0.1Co0.1Nb0.9	370.917	5.06206	367.338	374.497
Ba0.9Sr0.1Co0.1Ni0.9	369.817	30.8719	324.617	457.718
Ba0.9Sr0.1Co0.1Ru0.9	401.046	20.3197	386.678	415.414
Ba0.9Sr0.1Co0.1Sn0.9	370.936	1.06863	370.18	371.692
Ba0.9Sr0.1Co0.1Zr0.9	386.949	14.8283	376.463	397.434
Ba0.9Sr0.1Co0.3Cu0.7	352.745	4.64092	318.56	356.102
Ba0.9Sr0.1Co0.3Fe0.7	351.127	13.8779	324.617	413.076
Ba0.9Sr0.1Co0.3Ir0.7	448.582	31.5321	413.419	485.836
Ba0.9Sr0.1Co0.3Mn0.7	365.588	19.7994	331.442	429.432
Ba0.9Sr0.1Co0.3Nb0.7	413.004	8.63539	365.799	432.072
Ba0.9Sr0.1Co0.3Ni0.7	361.808	24.8841	321.422	424.564
Ba0.9Sr0.1Co0.3Ru0.7	420.507	20.9843	356.214	453.591
Ba0.9Sr0.1Co0.3Sn0.7	420.291	25.771	377.712	463.979
Ba0.9Sr0.1Co0.3Zr0.7	414.075	14.3789	361.84	464.241
Ba0.9Sr0.1Co0.5Cu0.5	351.658	15.539	318.224	394.37
Ba0.9Sr0.1Co0.5Fe0.5	344.697	14.3539	318.224	395.083
Ba0.9Sr0.1Co0.5Ir0.5	401.077	24.5401	356.027	427.17
Ba0.9Sr0.1Co0.5Mn0.5	359.077	14.2378	319.811	410.08
Ba0.9Sr0.1Co0.5Nb0.5	379.278	25.1164	355.495	413.419
Ba0.9Sr0.1Co0.5Ni0.5	349.144	29.6901	318.113	414.832
Ba0.9Sr0.1Co0.5Ru0.5	381.774	24.4549	338.959	412.499
Ba0.9Sr0.1Co0.5Sn0.5	393.575	42.7382	355.686	471.15
Ba0.9Sr0.1Co0.5Zr0.5	396.687	33.0845	355.453	468.021
Ba0.9Sr0.1Co0.7Cu0.3	354.449	22.3882	319.207	455.983
Ba0.9Sr0.1Co0.7Fe0.3	352.683	15.5003	322.578	415.955
Ba0.9Sr0.1Co0.7Ir0.3	372.394	23.5034	349.474	427.39
Ba0.9Sr0.1Co0.7Mn0.3	358.841	18.24	329.972	429.579
Ba0.9Sr0.1Co0.7Nb0.3	369.959	28.6017	324.466	444.314
Ba0.9Sr0.1Co0.7Ni0.3	354.032	22.4385	321.6	420.209
Ba0.9Sr0.1Co0.7Ru0.3	365.222	22.8019	339.103	417.815
Ba0.9Sr0.1Co0.7Sn0.3	366.035	19.447	331.662	412.499
Ba0.9Sr0.1Co0.7Zr0.3	364.725	24.5681	324.466	452.908
Ba0.9Sr0.1Co0.9Cu0.1	366.391	16.4299	355.398	425.751
Ba0.9Sr0.1Co0.9Fe0.1	367.373	19.561	355.618	454.297
Ba0.9Sr0.1Co0.9Ir0.1	371.964	22.8409	355.978	451.216
Ba0.9Sr0.1Co0.9Mn0.1	369.622	21.9164	355.618	453.997
Ba0.9Sr0.1Co0.9Nb0.1	374.469	27.5348	355.686	454.365
Ba0.9Sr0.1Co0.9Ni0.1	367.306	18.4989	355.495	431.066
Ba0.9Sr0.1Co0.9Ru0.1	372.166	21.5636	355.978	432.709
Ba0.9Sr0.1Co0.9Sn0.1	373.609	28.8061	355.994	453.997
Ba0.9Sr0.1Co0.9Zr0.1	371.129	25.8635	355.547	455.992
Ba0.9Sr0.1Cu	355.462	0.81242	354.888	356.037
Ba0.9Sr0.1Cu0.1Ir0.9	382.186		382.186	382.186
Ba0.9Sr0.1Cu0.1Ru0.9	414.137		414.137	414.137
Ba0.9Sr0.1Cu0.1Sn0.9	372.64		372.64	372.64
Ba0.9Sr0.1Cu0.3Ir0.7	433.849		433.849	433.849
Ba0.9Sr0.1Cu0.3Ru0.7	414.004		414.004	414.004
Ba0.9Sr0.1Cu0.3Sn0.7	435.286		435.286	435.286
Ba0.9Sr0.1Cu0.5Ir0.5	358.657		358.657	358.657
Ba0.9Sr0.1Cu0.5Ru0.5	403.082		403.082	403.082
Ba0.9Sr0.1Cu0.5Sn0.5	349.032		349.032	349.032
Ba0.9Sr0.1Cu0.7Ir0.3	359.254		359.254	359.254
Ba0.9Sr0.1Cu0.7Ru0.3	351.755		351.755	351.755
Ba0.9Sr0.1Cu0.7Sn0.3	349.095		349.095	349.095
Ba0.9Sr0.1Cu0.9Ir0.1	349.671		349.671	349.671
Ba0.9Sr0.1Cu0.9Ru0.1	349.93		349.93	349.93
Ba0.9Sr0.1Cu0.9Sn0.1	348.133		348.133	348.133
Ba0.9Sr0.1Fe	370.427	21.1657	351.417	443.701
Ba0.9Sr0.1Fe0.1Cu0.9	352.171	3.49638	348.825	355.801
Ba0.9Sr0.1Fe0.1Ir0.9	397.036	36.5049	371.223	422.849
Ba0.9Sr0.1Fe0.1Mn0.9	379.147	21.2042	361.504	402.671
Ba0.9Sr0.1Fe0.1Nb0.9	375.541	12.0355	367.031	384.052
Ba0.9Sr0.1Fe0.1Ni0.9	370.965	29.6042	324.658	457.718
Ba0.9Sr0.1Fe0.1Ru0.9	408.991	9.20242	402.484	415.499
Ba0.9Sr0.1Fe0.1Sn0.9	383.149	13.2008	373.815	392.484
Ba0.9Sr0.1Fe0.1Zr0.9	409.844	46.3253	377.088	442.601
Ba0.9Sr0.1Fe0.3Cu0.7	366.155	23.1231	318.385	403.233
Ba0.9Sr0.1Fe0.3Ir0.7	449.91	32.1757	415.091	486.017
Ba0.9Sr0.1Fe0.3Mn0.7	363.854	22.3534	331.442	402.97
Ba0.9Sr0.1Fe0.3Nb0.7	412.899	6.9034	364.01	417.907
Ba0.9Sr0.1Fe0.3Ni0.7	357.629	22.6033	321.6	420.209
Ba0.9Sr0.1Fe0.3Ru0.7	430.49	27.1856	358.763	457.168
Ba0.9Sr0.1Fe0.3Sn0.7	416.243	20.3293	378.726	463.979
Ba0.9Sr0.1Fe0.3Zr0.7	422.001	11.5784	409.079	443.87
Ba0.9Sr0.1Fe0.5Cu0.5	349.151	19.9346	303.247	399.432
Ba0.9Sr0.1Fe0.5Ir0.5	391.297	29.0797	355.308	436.429
Ba0.9Sr0.1Fe0.5Mn0.5	353.743	13.9731	314.587	406.215
Ba0.9Sr0.1Fe0.5Nb0.5	384.132	28.8423	356.037	463.979
Ba0.9Sr0.1Fe0.5Ni0.5	345.575	21.1642	316.628	408.24
Ba0.9Sr0.1Fe0.5Ru0.5	390.024	33.5133	338.862	445.396
Ba0.9Sr0.1Fe0.5Sn0.5	393.551	38.0524	355.495	458.025
Ba0.9Sr0.1Fe0.5Zr0.5	391.669	33.8679	355.655	444.662
Ba0.9Sr0.1Fe0.7Cu0.3	352.98	14.1557	322.696	435.038
Ba0.9Sr0.1Fe0.7Ir0.3	374.828	24.5277	355.421	414.539
Ba0.9Sr0.1Fe0.7Mn0.3	354.891	12.209	325.317	394.431
Ba0.9Sr0.1Fe0.7Nb0.3	372.041	33.1293	324.831	468.721
Ba0.9Sr0.1Fe0.7Ni0.3	350.831	13.1464	321.6	411.302
Ba0.9Sr0.1Fe0.7Ru0.3	364.188	22.3037	337.685	409.031
Ba0.9Sr0.1Fe0.7Sn0.3	370.688	32.7595	325.11	453.748
Ba0.9Sr0.1Fe0.7Zr0.3	363.842	24.3101	324.742	419.888
Ba0.9Sr0.1Fe0.9Cu0.1	365.685	15.8677	355.978	456.321
Ba0.9Sr0.1Fe0.9Ir0.1	371.272	24.0334	356.046	454.393
Ba0.9Sr0.1Fe0.9Mn0.1	363.338	9.21717	354.541	420.04
Ba0.9Sr0.1Fe0.9Nb0.1	369.317	19.5047	355.655	417.047
Ba0.9Sr0.1Fe0.9Ni0.1	365.077	13.9186	355.994	443.903
Ba0.9Sr0.1Fe0.9Ru0.1	369.217	19.2566	356.046	416.743
Ba0.9Sr0.1Fe0.9Sn0.1	367.167	16.5384	355.655	411.54
Ba0.9Sr0.1Fe0.9Zr0.1	366.658	17.3168	356.037	417.047
Ba0.9Sr0.1Ir	392		392	392
Ba0.9Sr0.1Ir0.1Ru0.9	373.783		373.783	373.783
Ba0.9Sr0.1Ir0.3Ru0.7	407.864		407.864	407.864
Ba0.9Sr0.1Ir0.5Ru0.5	401.849		401.849	401.849
Ba0.9Sr0.1Ir0.7Ru0.3	420.164		420.164	420.164
Ba0.9Sr0.1Ir0.9Ru0.1	391.934		391.934	391.934
Ba0.9Sr0.1Mn	369.8	10.8944	362.096	377.503
Ba0.9Sr0.1Mn0.1Cu0.9	354.018	2.52125	352.235	355.801
Ba0.9Sr0.1Mn0.1Ir0.9	368.001		368.001	368.001
Ba0.9Sr0.1Mn0.1Nb0.9	367.338		367.338	367.338
Ba0.9Sr0.1Mn0.1Ni0.9	375.12	28.7585	325.317	452.856
Ba0.9Sr0.1Mn0.1Ru0.9	408.402		408.402	408.402
Ba0.9Sr0.1Mn0.1Sn0.9	393.589		393.589	393.589
Ba0.9Sr0.1Mn0.1Zr0.9	376.257		376.257	376.257
Ba0.9Sr0.1Mn0.3Cu0.7	336.697	25.9526	318.345	355.048
Ba0.9Sr0.1Mn0.3Ir0.7	423.692		423.692	423.692
Ba0.9Sr0.1Mn0.3Nb0.7	368.463		368.463	368.463
Ba0.9Sr0.1Mn0.3Ni0.7	367.081	26.5359	324.742	416.764
Ba0.9Sr0.1Mn0.3Ru0.7	399.113		399.113	399.113
Ba0.9Sr0.1Mn0.3Sn0.7	380.623		380.623	380.623
Ba0.9Sr0.1Mn0.3Zr0.7	422.825		422.825	422.825
Ba0.9Sr0.1Mn0.5Cu0.5	337.664	29.7494	316.628	358.7
Ba0.9Sr0.1Mn0.5Ir0.5	418.804		418.804	418.804
Ba0.9Sr0.1Mn0.5Nb0.5	372.02	2.7277	370.091	373.949
Ba0.9Sr0.1Mn0.5Ni0.5	362.865	22.3531	332.352	414.723
Ba0.9Sr0.1Mn0.5Ru0.5	398.711		398.711	398.711
Ba0.9Sr0.1Mn0.5Sn0.5	362.571		362.571	362.571
Ba0.9Sr0.1Mn0.5Zr0.5	366.62		366.62	366.62
Ba0.9Sr0.1Mn0.7Cu0.3	353.008	4.26079	349.996	356.021
Ba0.9Sr0.1Mn0.7Ir0.3	428.611		428.611	428.611
Ba0.9Sr0.1Mn0.7Nb0.3	381.113	35.3526	356.114	406.111
Ba0.9Sr0.1Mn0.7Ni0.3	359.635	14.6137	336.912	418.016
Ba0.9Sr0.1Mn0.7Ru0.3	389.536		389.536	389.536
Ba0.9Sr0.1Mn0.7Sn0.3	405.725		405.725	405.725
Ba0.9Sr0.1Mn0.7Zr0.3	397.599		397.599	397.599
Ba0.9Sr0.1Mn0.9Cu0.1	379.883	25.5281	361.832	397.934
Ba0.9Sr0.1Mn0.9Ir0.1	373.418		373.418	373.418
Ba0.9Sr0.1Mn0.9Nb0.1	390.381	38.263	363.325	417.437
Ba0.9Sr0.1Mn0.9Ni0.1	379.028	17.7593	361.371	396.888
Ba0.9Sr0.1Mn0.9Ru0.1	371.735		371.735	371.735
Ba0.9Sr0.1Mn0.9Sn0.1	417.928		417.928	417.928
Ba0.9Sr0.1Mn0.9Zr0.1	364.997		364.997	364.997
Ba0.9Sr0.1Nb	374.336		374.336	374.336
Ba0.9Sr0.1Nb0.1Cu0.9	353.161	4.16283	350.217	356.104
Ba0.9Sr0.1Nb0.1Ir0.9	393.681		393.681	393.681
Ba0.9Sr0.1Nb0.1Ni0.9	375.428	24.942	355.908	444.074
Ba0.9Sr0.1Nb0.1Ru0.9	382.494		382.494	382.494
Ba0.9Sr0.1Nb0.1Sn0.9	397.308		397.308	397.308
Ba0.9Sr0.1Nb0.1Zr0.9	377.123		377.123	377.123
Ba0.9Sr0.1Nb0.3Cu0.7	378.802	42.872	348.487	409.117
Ba0.9Sr0.1Nb0.3Ir0.7	357.772		357.772	357.772
Ba0.9Sr0.1Nb0.3Ni0.7	367.227	20.2908	337.113	453.13
Ba0.9Sr0.1Nb0.3Ru0.7	382.64		382.64	382.64
Ba0.9Sr0.1Nb0.3Sn0.7	362.559		362.559	362.559
Ba0.9Sr0.1Nb0.3Zr0.7	395.467		395.467	395.467
Ba0.9Sr0.1Nb0.5Cu0.5	376.488	33.1943	353.016	399.96
Ba0.9Sr0.1Nb0.5Ir0.5	388.162		388.162	388.162
Ba0.9Sr0.1Nb0.5Ni0.5	387.168	41.8962	355.523	483.77
Ba0.9Sr0.1Nb0.5Ru0.5	397.906		397.906	397.906
Ba0.9Sr0.1Nb0.5Sn0.5	368.813		368.813	368.813
Ba0.9Sr0.1Nb0.5Zr0.5	367.032		367.032	367.032
Ba0.9Sr0.1Nb0.7Cu0.3	401.771		401.771	401.771
Ba0.9Sr0.1Nb0.7Ir0.3	358.068		358.068	358.068
Ba0.9Sr0.1Nb0.7Ni0.3	421.324	15.1342	365.279	444.35
Ba0.9Sr0.1Nb0.7Ru0.3	397.668		397.668	397.668
Ba0.9Sr0.1Nb0.7Sn0.3	367.173		367.173	367.173
Ba0.9Sr0.1Nb0.7Zr0.3	373.145		373.145	373.145
Ba0.9Sr0.1Nb0.9Cu0.1	369.447		369.447	369.447
Ba0.9Sr0.1Nb0.9Ir0.1	374.323		374.323	374.323
Ba0.9Sr0.1Nb0.9Ni0.1	369.172	0.984644	368.476	369.869
Ba0.9Sr0.1Nb0.9Ru0.1	367.908		367.908	367.908
Ba0.9Sr0.1Nb0.9Sn0.1	374.846		374.846	374.846
Ba0.9Sr0.1Nb0.9Zr0.1	372.389		372.389	372.389
Ba0.9Sr0.1Ni	381.644	27.7346	355.994	420.267
Ba0.9Sr0.1Ni0.1Cu0.9	350.899	4.90981	347.197	356.469
Ba0.9Sr0.1Ni0.1Ir0.9	374.407	8.54415	368.365	380.448
Ba0.9Sr0.1Ni0.1Ru0.9	395.421	35.5425	370.289	420.553
Ba0.9Sr0.1Ni0.1Sn0.9	371.496	1.18198	370.661	372.332
Ba0.9Sr0.1Ni0.3Cu0.7	353.792	8.38147	318.56	366.381
Ba0.9Sr0.1Ni0.3Ir0.7	447.724	30.1447	418.45	481.625
Ba0.9Sr0.1Ni0.3Ru0.7	409.187	6.3668	358.731	412.499
Ba0.9Sr0.1Ni0.3Sn0.7	424.733	25.7172	372.2	453.903
Ba0.9Sr0.1Ni0.5Cu0.5	351.75	17.6169	318.468	407.346
Ba0.9Sr0.1Ni0.5Ir0.5	404.361	16.6382	352.242	423.853
Ba0.9Sr0.1Ni0.5Ru0.5	378.925	22.5346	355.048	410.085
Ba0.9Sr0.1Ni0.5Sn0.5	395.531	39.3882	355.998	468.143
Ba0.9Sr0.1Ni0.7Cu0.3	356.512	16.0312	335.947	418.08
Ba0.9Sr0.1Ni0.7Ir0.3	372.968	25.0869	351.981	426.144
Ba0.9Sr0.1Ni0.7Ru0.3	366.986	22.7375	337.245	418.287
Ba0.9Sr0.1Ni0.7Sn0.3	367.289	23.3368	331.662	453.036
Ba0.9Sr0.1Ni0.9Cu0.1	369.544	27.9517	324.617	457.567
Ba0.9Sr0.1Ni0.9Ir0.1	376.178	30.7038	356.021	457.718
Ba0.9Sr0.1Ni0.9Ru0.1	371.689	22.7746	356.021	446.568
Ba0.9Sr0.1Ni0.9Sn0.1	372.051	22.3772	356.118	446.982
Ba0.9Sr0.1Ru	385.844		385.844	385.844
Ba0.9Sr0.1Sn	376.892		376.892	376.892
Ba0.9Sr0.1Sn0.1Ir0.9	394.234		394.234	394.234
Ba0.9Sr0.1Sn0.1Ru0.9	384.596		384.596	384.596
Ba0.9Sr0.1Sn0.3Ir0.7	352.153		352.153	352.153
Ba0.9Sr0.1Sn0.3Ru0.7	403.731		403.731	403.731
Ba0.9Sr0.1Sn0.5Ir0.5	380.956		380.956	380.956
Ba0.9Sr0.1Sn0.5Ru0.5	396.578		396.578	396.578
Ba0.9Sr0.1Sn0.7Ir0.3	382.948		382.948	382.948
Ba0.9Sr0.1Sn0.7Ru0.3	371.91		371.91	371.91
Ba0.9Sr0.1Sn0.9Ir0.1	442.899		442.899	442.899
Ba0.9Sr0.1Sn0.9Ru0.1	396.278		396.278	396.278
Ba0.9Sr0.1Zr	379.066		379.066	379.066
Ba0.9Sr0.1Zr0.1Cu0.9	347.41		347.41	347.41
Ba0.9Sr0.1Zr0.1Ir0.9	395.296		395.296	395.296
Ba0.9Sr0.1Zr0.1Ni0.9	373.125	21.6113	356.037	432.072
Ba0.9Sr0.1Zr0.1Ru0.9	382.272		382.272	382.272
Ba0.9Sr0.1Zr0.1Sn0.9	397.19		397.19	397.19
Ba0.9Sr0.1Zr0.3Cu0.7	347.253		347.253	347.253
Ba0.9Sr0.1Zr0.3Ir0.7	383.167		383.167	383.167
Ba0.9Sr0.1Zr0.3Ni0.7	365.855	20.2489	324.466	406.11
Ba0.9Sr0.1Zr0.3Ru0.7	407.54		407.54	407.54
Ba0.9Sr0.1Zr0.3Sn0.7	390.329		390.329	390.329
Ba0.9Sr0.1Zr0.5Cu0.5	354.724		354.724	354.724
Ba0.9Sr0.1Zr0.5Ir0.5	358.8		358.8	358.8
Ba0.9Sr0.1Zr0.5Ni0.5	395.613	20.8439	356.449	418.295
Ba0.9Sr0.1Zr0.5Ru0.5	396.578		396.578	396.578
Ba0.9Sr0.1Zr0.5Sn0.5	383.452		383.452	383.452
Ba0.9Sr0.1Zr0.7Cu0.3	369.525		369.525	369.525
Ba0.9Sr0.1Zr0.7Ir0.3	381.657		381.657	381.657
Ba0.9Sr0.1Zr0.7Ni0.3	406.173	8.59438	369.311	425.65
Ba0.9Sr0.1Zr0.7Ru0.3	418.785		418.785	418.785
Ba0.9Sr0.1Zr0.7Sn0.3	392.701		392.701	392.701
Ba0.9Sr0.1Zr0.9Cu0.1	376.655		376.655	376.655
Ba0.9Sr0.1Zr0.9Ir0.1	378.341		378.341	378.341
Ba0.9Sr0.1Zr0.9Ni0.1	385.155	16.2153	373.689	396.621
Ba0.9Sr0.1Zr0.9Ru0.1	376.523		376.523	376.523
Ba0.9Sr0.1Zr0.9Sn0.1	378.341		378.341	378.341

## Sheet: LaCa_12
ABO3	y_mean	y_std	y_min	y_max
La0.1Ca0.9Co	378.458	25.7032	350.834	434.201
La0.1Ca0.9Co0.1Cu0.9	352.785	1.84381	351.095	354.752
La0.1Ca0.9Co0.1Fe0.9	375.932	28.0296	346.058	435.372
La0.1Ca0.9Co0.1Ir0.9	374.748		374.748	374.748
La0.1Ca0.9Co0.1Mn0.9	377.09	27.6631	359.677	408.988
La0.1Ca0.9Co0.1Nb0.9	387.381		387.381	387.381
La0.1Ca0.9Co0.1Ni0.9	406.421	30.6272	357.162	435.463
La0.1Ca0.9Co0.1Ru0.9	366.132		366.132	366.132
La0.1Ca0.9Co0.1Sn0.9	394.167		394.167	394.167
La0.1Ca0.9Co0.1Zr0.9	383.368		383.368	383.368
La0.1Ca0.9Co0.3Cu0.7	374.914	31.2808	350.004	434.464
La0.1Ca0.9Co0.3Fe0.7	375.796	28.3901	346.966	450.249
La0.1Ca0.9Co0.3Ir0.7	391.125	3.6491	374.979	395.994
La0.1Ca0.9Co0.3Mn0.7	393.277	30.2168	352.359	442.788
La0.1Ca0.9Co0.3Nb0.7	382.915	13.4262	363.93	398.065
La0.1Ca0.9Co0.3Ni0.7	373.991	17.8285	347.211	432.617
La0.1Ca0.9Co0.3Ru0.7	357.435	15.0565	338.897	373.716
La0.1Ca0.9Co0.3Sn0.7	382.278	12.1694	368.119	398.286
La0.1Ca0.9Co0.3Zr0.7	368.085	8.56075	358.878	398.732
La0.1Ca0.9Co0.5Cu0.5	368.265	21.2965	346.701	443.232
La0.1Ca0.9Co0.5Fe0.5	371.116	24.0408	346.51	455.689
La0.1Ca0.9Co0.5Ir0.5	392.394	23.8622	362.094	453.032
La0.1Ca0.9Co0.5Mn0.5	380.646	23.6106	347.013	433.214
La0.1Ca0.9Co0.5Nb0.5	376.246	36.8282	349.041	453.997
La0.1Ca0.9Co0.5Ni0.5	365.978	17.9116	347.04	434.474
La0.1Ca0.9Co0.5Ru0.5	363.81	15.2225	338.925	399.209
La0.1Ca0.9Co0.5Sn0.5	379.865	17.9496	360.391	407.805
La0.1Ca0.9Co0.5Zr0.5	377.129	22.077	360.721	419.899
La0.1Ca0.9Co0.7Cu0.3	371.616	29.0592	347.04	459.82
La0.1Ca0.9Co0.7Fe0.3	378.636	24.9765	347.653	454.086
La0.1Ca0.9Co0.7Ir0.3	392.461	27.0681	339.967	434.514
La0.1Ca0.9Co0.7Mn0.3	381.607	23.9841	349.035	442.788
La0.1Ca0.9Co0.7Nb0.3	368.117	21.9313	338.965	427.103
La0.1Ca0.9Co0.7Ni0.3	373.002	22.187	347.04	434.02
La0.1Ca0.9Co0.7Ru0.3	387.81	32.9417	348.394	434.247
La0.1Ca0.9Co0.7Sn0.3	371.626	21.8527	339.1	419.367
La0.1Ca0.9Co0.7Zr0.3	384.493	26.6143	343.125	423.696
La0.1Ca0.9Co0.9Cu0.1	387.25	29.0718	349.041	442.365
La0.1Ca0.9Co0.9Fe0.1	388.354	28.9167	349.041	435.372
La0.1Ca0.9Co0.9Ir0.1	394.211	33.7937	354.067	443.004
La0.1Ca0.9Co0.9Mn0.1	389.758	28.5234	349.996	435.372
La0.1Ca0.9Co0.9Nb0.1	377.47	25.7553	349.133	434.5
La0.1Ca0.9Co0.9Ni0.1	386.886	27.0197	349.417	435.376
La0.1Ca0.9Co0.9Ru0.1	392.285	34.5284	349.724	435.59
La0.1Ca0.9Co0.9Sn0.1	385.02	30.1169	349.475	434.267
La0.1Ca0.9Co0.9Zr0.1	378.663	25.4885	349.475	429.503
La0.1Ca0.9Cu0.1Ir0.9	374.816		374.816	374.816
La0.1Ca0.9Cu0.1Ru0.9	353.19		353.19	353.19
La0.1Ca0.9Cu0.1Sn0.9	390.874		390.874	390.874
La0.1Ca0.9Cu0.3Ir0.7	454.393		454.393	454.393
La0.1Ca0.9Cu0.3Ru0.7	366.149		366.149	366.149
La0.1Ca0.9Cu0.3Sn0.7	372.348		372.348	372.348
La0.1Ca0.9Cu0.5Ir0.5	357.678		357.678	357.678
La0.1Ca0.9Cu0.5Ru0.5	351.175		351.175	351.175
La0.1Ca0.9Cu0.5Sn0.5	408.402		408.402	408.402
La0.1Ca0.9Cu0.7Ir0.3	433.16		433.16	433.16
La0.1Ca0.9Cu0.7Ru0.3	394.807		394.807	394.807
La0.1Ca0.9Cu0.7Sn0.3	434.518		434.518	434.518
La0.1Ca0.9Cu0.9Ir0.1	387.544		387.544	387.544
La0.1Ca0.9Cu0.9Ru0.1	354.704		354.704	354.704
La0.1Ca0.9Cu0.9Sn0.1	354.636		354.636	354.636
La0.1Ca0.9Fe	375.225	27.38	343.589	434.613
La0.1Ca0.9Fe0.1Cu0.9	351.139	3.75519	347.314	354.821
La0.1Ca0.9Fe0.1Ir0.9	377.871		377.871	377.871
La0.1Ca0.9Fe0.1Mn0.9	383.419	39.5635	358.571	429.043
La0.1Ca0.9Fe0.1Nb0.9	393.196		393.196	393.196
La0.1Ca0.9Fe0.1Ni0.9	402.537	30.3842	350.887	435.463
La0.1Ca0.9Fe0.1Ru0.9	368.505		368.505	368.505
La0.1Ca0.9Fe0.1Sn0.9	394.085		394.085	394.085
La0.1Ca0.9Fe0.1Zr0.9	381.906		381.906	381.906
La0.1Ca0.9Fe0.3Cu0.7	375.507	30.1682	350.363	433.283
La0.1Ca0.9Fe0.3Ir0.7	367.111	7.533	356.307	375.106
La0.1Ca0.9Fe0.3Mn0.7	393.923	32.1628	349.475	434.518
La0.1Ca0.9Fe0.3Nb0.7	380.858	15.856	363.435	398.053
La0.1Ca0.9Fe0.3Ni0.7	379.544	26.7258	347.04	455.647
La0.1Ca0.9Fe0.3Ru0.7	366.645	6.21565	351.404	373.859
La0.1Ca0.9Fe0.3Sn0.7	379.578	18.7121	355.198	400.322
La0.1Ca0.9Fe0.3Zr0.7	379.231	19.5913	351.912	398.95
La0.1Ca0.9Fe0.5Cu0.5	372.097	34.5303	346.8	434.613
La0.1Ca0.9Fe0.5Ir0.5	376.605	14.4238	353.19	420.092
La0.1Ca0.9Fe0.5Mn0.5	384.551	29.4799	348.988	434.549
La0.1Ca0.9Fe0.5Nb0.5	372.992	28.2271	349.326	444.851
La0.1Ca0.9Fe0.5Ni0.5	373.681	26.6718	346.725	455.689
La0.1Ca0.9Fe0.5Ru0.5	364.776	14.7055	349.18	414.079
La0.1Ca0.9Fe0.5Sn0.5	382.574	29.5166	353.798	450.21
La0.1Ca0.9Fe0.5Zr0.5	370.145	10.5634	351.459	417.878
La0.1Ca0.9Fe0.7Cu0.3	375.069	32.3284	346.51	448.451
La0.1Ca0.9Fe0.7Ir0.3	393.014	32.4908	334.038	452.942
La0.1Ca0.9Fe0.7Mn0.3	376.95	29.9704	346.276	434.549
La0.1Ca0.9Fe0.7Nb0.3	365.477	14.9936	348.191	414.045
La0.1Ca0.9Fe0.7Ni0.3	379.446	32.6242	347.04	450.249
La0.1Ca0.9Fe0.7Ru0.3	384.293	35.7952	345.719	449.355
La0.1Ca0.9Fe0.7Sn0.3	371.953	20.6449	349.356	416.917
La0.1Ca0.9Fe0.7Zr0.3	379.068	24.7521	350.482	423.682
La0.1Ca0.9Fe0.9Cu0.1	376.411	29.0676	346.44	435.372
La0.1Ca0.9Fe0.9Ir0.1	383.762	32.68	339.366	442.832
La0.1Ca0.9Fe0.9Mn0.1	379.199	29.3987	346.058	435.372
La0.1Ca0.9Fe0.9Nb0.1	376.982	27.3858	346.037	443.232
La0.1Ca0.9Fe0.9Ni0.1	375.074	27.7317	345.759	435.372
La0.1Ca0.9Fe0.9Ru0.1	382.948	31.6337	348.117	435.409
La0.1Ca0.9Fe0.9Sn0.1	381.783	29.339	349.244	442.967
La0.1Ca0.9Fe0.9Zr0.1	379.813	29.7033	346.015	443.249
La0.1Ca0.9Mn0.1Cu0.9	352.849	2.65118	350.975	354.724
La0.1Ca0.9Mn0.1Ir0.9	380.71		380.71	380.71
La0.1Ca0.9Mn0.1Nb0.9	393.721		393.721	393.721
La0.1Ca0.9Mn0.1Ni0.9	403.733	30.9127	357.208	435.409
La0.1Ca0.9Mn0.1Ru0.9	360.557		360.557	360.557
La0.1Ca0.9Mn0.1Sn0.9	393.875		393.875	393.875
La0.1Ca0.9Mn0.1Zr0.9	381.648		381.648	381.648
La0.1Ca0.9Mn0.3Cu0.7	402.97	41.7415	373.454	432.486
La0.1Ca0.9Mn0.3Ir0.7	367.757		367.757	367.757
La0.1Ca0.9Mn0.3Nb0.7	396.795		396.795	396.795
La0.1Ca0.9Mn0.3Ni0.7	392.036	30.1244	354.108	450.587
La0.1Ca0.9Mn0.3Ru0.7	364.427		364.427	364.427
La0.1Ca0.9Mn0.3Sn0.7	367.753		367.753	367.753
La0.1Ca0.9Mn0.3Zr0.7	399.265		399.265	399.265
La0.1Ca0.9Mn0.5Cu0.5	381.273	25.3202	363.369	399.177
La0.1Ca0.9Mn0.5Ir0.5	445.897		445.897	445.897
La0.1Ca0.9Mn0.5Nb0.5	363.559		363.559	363.559
La0.1Ca0.9Mn0.5Ni0.5	378.93	23.4621	352.002	434.582
La0.1Ca0.9Mn0.5Ru0.5	370.537		370.537	370.537
La0.1Ca0.9Mn0.5Sn0.5	375.209		375.209	375.209
La0.1Ca0.9Mn0.5Zr0.5	397.995		397.995	397.995
La0.1Ca0.9Mn0.7Cu0.3	400.901	48.3377	366.721	435.081
La0.1Ca0.9Mn0.7Ir0.3	367.852		367.852	367.852
La0.1Ca0.9Mn0.7Nb0.3	371.403		371.403	371.403
La0.1Ca0.9Mn0.7Ni0.3	383.903	19.8624	353.967	433.268
La0.1Ca0.9Mn0.7Ru0.3	363.93		363.93	363.93
La0.1Ca0.9Mn0.7Sn0.3	369.624		369.624	369.624
La0.1Ca0.9Mn0.7Zr0.3	397.451		397.451	397.451
La0.1Ca0.9Mn0.9Cu0.1	367.535	6.97335	362.604	372.466
La0.1Ca0.9Mn0.9Ir0.1	363.768		363.768	363.768
La0.1Ca0.9Mn0.9Nb0.1	370.704		370.704	370.704
La0.1Ca0.9Mn0.9Ni0.1	381.183	24.2069	362.068	408.402
La0.1Ca0.9Mn0.9Ru0.1	363.775		363.775	363.775
La0.1Ca0.9Mn0.9Sn0.1	371.181		371.181	371.181
La0.1Ca0.9Mn0.9Zr0.1	372.607		372.607	372.607
La0.1Ca0.9Nb0.1Cu0.9	364.395	13.8015	354.636	374.154
La0.1Ca0.9Nb0.1Ni0.9	364.606	7.774	349.475	408.224
La0.1Ca0.9Nb0.3Cu0.7	416.056	25.661	397.911	434.201
La0.1Ca0.9Nb0.3Ni0.7	366.437	18.8734	348.603	415.862
La0.1Ca0.9Nb0.5Cu0.5	385.741	18.9871	372.316	399.167
La0.1Ca0.9Nb0.5Ni0.5	375.108	33.6334	344.306	453.997
La0.1Ca0.9Nb0.7Cu0.3	364.376		364.376	364.376
La0.1Ca0.9Nb0.7Ni0.3	374.947	21.1291	354.864	398.869
La0.1Ca0.9Nb0.9Cu0.1	383.755		383.755	383.755
La0.1Ca0.9Nb0.9Ni0.1	386.422		386.422	386.422
La0.1Ca0.9Ni	362.164	5.04175	350.592	373.888
La0.1Ca0.9Ni0.1Cu0.9	363.783	20.7886	351.094	387.775
La0.1Ca0.9Ni0.1Ir0.9	376.697		376.697	376.697
La0.1Ca0.9Ni0.1Ru0.9	368.995		368.995	368.995
La0.1Ca0.9Ni0.1Sn0.9	394.167		394.167	394.167
La0.1Ca0.9Ni0.3Cu0.7	366.055	18.0871	350.004	433.446
La0.1Ca0.9Ni0.3Ir0.7	391.242	5.73688	388.102	420.065
La0.1Ca0.9Ni0.3Ru0.7	360.126	10.7937	337.247	372.257
La0.1Ca0.9Ni0.3Sn0.7	377.256	15.132	362.149	394.242
La0.1Ca0.9Ni0.5Cu0.5	363.814	17.7947	344.898	401.649
La0.1Ca0.9Ni0.5Ir0.5	399.049	1.64091	398.07	413.266
La0.1Ca0.9Ni0.5Ru0.5	372.201	15.4396	360.896	415.796
La0.1Ca0.9Ni0.5Sn0.5	374.505	19.6717	343.699	403.754
La0.1Ca0.9Ni0.7Cu0.3	367.707	19.1712	347.04	399.123
La0.1Ca0.9Ni0.7Ir0.3	387.829	16.3308	367.513	411.173
La0.1Ca0.9Ni0.7Ru0.3	385.216	24.1769	354.003	414.439
La0.1Ca0.9Ni0.7Sn0.3	374.165	25.487	349.05	416.824
La0.1Ca0.9Ni0.9Cu0.1	404.968	29.8976	357.162	435.59
La0.1Ca0.9Ni0.9Ir0.1	383.383	22.563	360.347	427.344
La0.1Ca0.9Ni0.9Ru0.1	381.968	24.0642	358.061	429.503
La0.1Ca0.9Ni0.9Sn0.1	366.122	9.87238	351.222	408.472
La0.1Ca0.9Zr0.1Cu0.9	354.636		354.636	354.636
La0.1Ca0.9Zr0.1Ni0.9	363.267	5.70973	349.996	374.219
La0.1Ca0.9Zr0.3Cu0.7	426.938		426.938	426.938
La0.1Ca0.9Zr0.3Ni0.7	375.12	29.0389	348.652	423.571
La0.1Ca0.9Zr0.5Cu0.5	362.915		362.915	362.915
La0.1Ca0.9Zr0.5Ni0.5	387.243	29.8678	350.06	421.464
La0.1Ca0.9Zr0.7Cu0.3	369.185		369.185	369.185
La0.1Ca0.9Zr0.7Ni0.3	377.775	7.15996	367.611	398.297
La0.1Ca0.9Zr0.9Cu0.1	375.214		375.214	375.214
La0.1Ca0.9Zr0.9Ni0.1	383.575		383.575	383.575
La0.3Ca0.7Co	371.716	12.2886	351.368	399.041
La0.3Ca0.7Co0.1Cu0.9	376.998	17.6051	363.404	396.885
La0.3Ca0.7Co0.1Fe0.9	364.233	10.8874	335.867	396.741
La0.3Ca0.7Co0.1Mn0.9	370.486	4.39935	367.376	373.597
La0.3Ca0.7Co0.1Ni0.9	372.568	17.8446	349.906	404.793
La0.3Ca0.7Co0.3Cu0.7	352.558	5.25661	344.478	367.187
La0.3Ca0.7Co0.3Fe0.7	364.692	14.1452	330.54	402.717
La0.3Ca0.7Co0.3Ir0.7	395.026	13.9167	378.421	442.922
La0.3Ca0.7Co0.3Mn0.7	363.901	16.538	353.713	401.033
La0.3Ca0.7Co0.3Nb0.7	392.518	5.36473	386.851	398.19
La0.3Ca0.7Co0.3Ni0.7	367.888	14.214	350.216	408.54
La0.3Ca0.7Co0.3Ru0.7	367.989	5.50763	346.426	371.757
La0.3Ca0.7Co0.3Sn0.7	395.957	6.4997	374.132	402.429
La0.3Ca0.7Co0.3Zr0.7	392.38	1.26919	389.817	394.644
La0.3Ca0.7Co0.5Cu0.5	355.26	8.83435	344.81	397.945
La0.3Ca0.7Co0.5Fe0.5	365.556	14.4036	329.768	402.678
La0.3Ca0.7Co0.5Ir0.5	372.593	19.9114	330.084	399.612
La0.3Ca0.7Co0.5Mn0.5	362.754	12.0982	350.359	399.374
La0.3Ca0.7Co0.5Nb0.5	375.128	14.0784	354.057	403.73
La0.3Ca0.7Co0.5Ni0.5	366.971	14.4101	350.012	408.503
La0.3Ca0.7Co0.5Ru0.5	370.763	17.2368	326.18	397.952
La0.3Ca0.7Co0.5Sn0.5	376.283	18.7148	360.517	418.77
La0.3Ca0.7Co0.5Zr0.5	384.123	15.7408	363.041	401.449
La0.3Ca0.7Co0.7Cu0.3	372.654	19.524	350.359	407.759
La0.3Ca0.7Co0.7Fe0.3	364.472	12.4499	343.339	408.54
La0.3Ca0.7Co0.7Ir0.3	377.305	17.733	352.631	406.465
La0.3Ca0.7Co0.7Mn0.3	367.952	17.1757	351.648	406.648
La0.3Ca0.7Co0.7Nb0.3	369.659	21.9472	324.858	402.635
La0.3Ca0.7Co0.7Ni0.3	367.921	13.3459	353.818	408.54
La0.3Ca0.7Co0.7Ru0.3	380.981	15.2573	351.841	400.425
La0.3Ca0.7Co0.7Sn0.3	379.265	18.2466	342.88	406.404
La0.3Ca0.7Co0.7Zr0.3	374.159	14.2362	350.722	399.404
La0.3Ca0.7Co0.9Cu0.1	370.012	16.5828	331.615	400.004
La0.3Ca0.7Co0.9Fe0.1	372.851	16.6392	337.272	406.199
La0.3Ca0.7Co0.9Ir0.1	380.189	12.9974	358.941	400.001
La0.3Ca0.7Co0.9Mn0.1	374.823	16.9169	350.554	405.771
La0.3Ca0.7Co0.9Nb0.1	375.01	14.2436	332.318	399.415
La0.3Ca0.7Co0.9Ni0.1	372.891	17.7537	337.717	405.959
La0.3Ca0.7Co0.9Ru0.1	375.109	15.2319	332.318	399.315
La0.3Ca0.7Co0.9Sn0.1	377.024	14.4372	339.328	411.438
La0.3Ca0.7Co0.9Zr0.1	375.11	15.2704	333.879	409.782
La0.3Ca0.7Cu0.3Ir0.7	374.214		374.214	374.214
La0.3Ca0.7Cu0.3Ru0.7	351.972		351.972	351.972
La0.3Ca0.7Cu0.3Sn0.7	400.788		400.788	400.788
La0.3Ca0.7Cu0.5Ir0.5	398.252		398.252	398.252
La0.3Ca0.7Cu0.5Ru0.5	397.467		397.467	397.467
La0.3Ca0.7Cu0.5Sn0.5	363.775		363.775	363.775
La0.3Ca0.7Cu0.7Ir0.3	368.587		368.587	368.587
La0.3Ca0.7Cu0.7Ru0.3	372.197		372.197	372.197
La0.3Ca0.7Cu0.7Sn0.3	361.415		361.415	361.415
La0.3Ca0.7Cu0.9Ir0.1	372.402		372.402	372.402
La0.3Ca0.7Cu0.9Ru0.1	370.906		370.906	370.906
La0.3Ca0.7Cu0.9Sn0.1	370.377		370.377	370.377
La0.3Ca0.7Fe	361.831	14.7038	335.138	398.87
La0.3Ca0.7Fe0.1Cu0.9	376.942	17.1459	363.565	396.271
La0.3Ca0.7Fe0.1Mn0.9	369.977	1.6145	368.836	371.119
La0.3Ca0.7Fe0.1Ni0.9	373.124	17.5522	349.906	403.283
La0.3Ca0.7Fe0.3Cu0.7	355.637	6.31894	344.342	365.626
La0.3Ca0.7Fe0.3Ir0.7	380.371	19.1151	364.424	441.617
La0.3Ca0.7Fe0.3Mn0.7	363.099	17.0973	352.64	398.996
La0.3Ca0.7Fe0.3Nb0.7	396.5	1.19455	392.293	397.202
La0.3Ca0.7Fe0.3Ni0.7	366.8	14.501	349.941	408.803
La0.3Ca0.7Fe0.3Ru0.7	365.059	1.94491	363.457	372.079
La0.3Ca0.7Fe0.3Sn0.7	390.502	5.25231	371.232	393.719
La0.3Ca0.7Fe0.3Zr0.7	393.149	0.861471	389.83	393.725
La0.3Ca0.7Fe0.5Cu0.5	359.94	11.7302	344.458	400.461
La0.3Ca0.7Fe0.5Ir0.5	381.562	11.6659	360.212	401.263
La0.3Ca0.7Fe0.5Mn0.5	356.862	9.56516	324.124	397.395
La0.3Ca0.7Fe0.5Nb0.5	373.241	12.7738	357.315	398.435
La0.3Ca0.7Fe0.5Ni0.5	367.187	16.3589	323.748	407.942
La0.3Ca0.7Fe0.5Ru0.5	358.937	13.6614	333.44	390.681
La0.3Ca0.7Fe0.5Sn0.5	372.875	10.3897	360.096	393.001
La0.3Ca0.7Fe0.5Zr0.5	396.923	3.01662	385.468	400.947
La0.3Ca0.7Fe0.7Cu0.3	369.077	13.9076	339.9	403.118
La0.3Ca0.7Fe0.7Ir0.3	375.263	13.0844	353.414	399.892
La0.3Ca0.7Fe0.7Mn0.3	361.85	14.3477	329.679	401.369
La0.3Ca0.7Fe0.7Nb0.3	370.898	19.7161	334.035	406.032
La0.3Ca0.7Fe0.7Ni0.3	365.817	14.9043	324.135	404.905
La0.3Ca0.7Fe0.7Ru0.3	357.841	10.7942	329.679	369.587
La0.3Ca0.7Fe0.7Sn0.3	376.957	20.3313	349.475	401.824
La0.3Ca0.7Fe0.7Zr0.3	371.823	16.2139	350.722	399.341
La0.3Ca0.7Fe0.9Cu0.1	364.113	10.0806	336.113	396.194
La0.3Ca0.7Fe0.9Ir0.1	364.168	9.7665	344.631	390.402
La0.3Ca0.7Fe0.9Mn0.1	363.001	10.3574	335.382	393.933
La0.3Ca0.7Fe0.9Nb0.1	364.407	14.377	336.219	399.136
La0.3Ca0.7Fe0.9Ni0.1	364.654	11.601	335.813	397.061
La0.3Ca0.7Fe0.9Ru0.1	361.198	10.1721	335.931	390.628
La0.3Ca0.7Fe0.9Sn0.1	362.831	13.613	336.185	398.315
La0.3Ca0.7Fe0.9Zr0.1	364.24	16.2053	336.463	399.357
La0.3Ca0.7Mn0.1Cu0.9	367.081	5.12391	363.458	370.704
La0.3Ca0.7Mn0.1Ni0.9	375.325	17.0746	349.906	399.67
La0.3Ca0.7Mn0.3Cu0.7	362.096	11.1446	354.216	369.976
La0.3Ca0.7Mn0.3Ir0.7	396.621		396.621	396.621
La0.3Ca0.7Mn0.3Nb0.7	376.495		376.495	376.495
La0.3Ca0.7Mn0.3Ni0.7	369.852	18.325	351.068	407.625
La0.3Ca0.7Mn0.3Ru0.7	391.503		391.503	391.503
La0.3Ca0.7Mn0.3Sn0.7	336.175		336.175	336.175
La0.3Ca0.7Mn0.3Zr0.7	390.569		390.569	390.569
La0.3Ca0.7Mn0.5Cu0.5	374.828	33.3575	351.24	398.415
La0.3Ca0.7Mn0.5Ir0.5	398.997		398.997	398.997
La0.3Ca0.7Mn0.5Nb0.5	398.574		398.574	398.574
La0.3Ca0.7Mn0.5Ni0.5	365.425	16.9733	350.941	406.322
La0.3Ca0.7Mn0.5Ru0.5	364.644		364.644	364.644
La0.3Ca0.7Mn0.5Sn0.5	394.322		394.322	394.322
La0.3Ca0.7Mn0.5Zr0.5	375.056		375.056	375.056
La0.3Ca0.7Mn0.7Cu0.3	382.208	18.2079	369.333	395.083
La0.3Ca0.7Mn0.7Ir0.3	366.611		366.611	366.611
La0.3Ca0.7Mn0.7Nb0.3	364.699		364.699	364.699
La0.3Ca0.7Mn0.7Ni0.3	362.673	14.3769	352.236	392.912
La0.3Ca0.7Mn0.7Ru0.3	351.329		351.329	351.329
La0.3Ca0.7Mn0.7Sn0.3	360.925		360.925	360.925
La0.3Ca0.7Mn0.7Zr0.3	399.212		399.212	399.212
La0.3Ca0.7Mn0.9Cu0.1	367.029		367.029	367.029
La0.3Ca0.7Mn0.9Ir0.1	362.733		362.733	362.733
La0.3Ca0.7Mn0.9Nb0.1	391.973		391.973	391.973
La0.3Ca0.7Mn0.9Ni0.1	372.097	2.56255	370.285	373.909
La0.3Ca0.7Mn0.9Ru0.1	362.464		362.464	362.464
La0.3Ca0.7Mn0.9Sn0.1	390.254		390.254	390.254
La0.3Ca0.7Mn0.9Zr0.1	392.02		392.02	392.02
La0.3Ca0.7Nb0.1Cu0.9	366.608	4.40741	363.492	369.725
La0.3Ca0.7Nb0.1Ni0.9	385.014	14.3994	354.498	406.881
La0.3Ca0.7Nb0.3Cu0.7	403.464	57.6531	362.697	444.231
La0.3Ca0.7Nb0.3Ni0.7	372.198	23.2524	329.619	401.304
La0.3Ca0.7Nb0.5Cu0.5	374.776	21.9272	359.271	390.281
La0.3Ca0.7Nb0.5Ni0.5	377.398	19.6519	356.005	420.544
La0.3Ca0.7Nb0.7Cu0.3	367.291		367.291	367.291
La0.3Ca0.7Nb0.7Ni0.3	393.527	2.6008	390.281	396.111
La0.3Ca0.7Ni	369.243	7.93585	360.547	392.428
La0.3Ca0.7Ni0.1Cu0.9	363.044	9.15143	353.557	371.818
La0.3Ca0.7Ni0.3Cu0.7	353.928	6.5795	345.009	373.497
La0.3Ca0.7Ni0.3Ir0.7	379.752	4.41596	378.236	397.392
La0.3Ca0.7Ni0.3Ru0.7	362.962	2.03848	362.343	371.114
La0.3Ca0.7Ni0.3Sn0.7	410.131	11.8525	372.079	419.867
La0.3Ca0.7Ni0.5Cu0.5	355.657	11.1836	330.014	399.225
La0.3Ca0.7Ni0.5Ir0.5	389.082	8.86726	375.363	404.716
La0.3Ca0.7Ni0.5Ru0.5	381.662	10.1948	364.825	393.991
La0.3Ca0.7Ni0.5Sn0.5	381.67	13.4682	357.956	396.156
La0.3Ca0.7Ni0.7Cu0.3	369.809	16.8778	354.108	403.118
La0.3Ca0.7Ni0.7Ir0.3	375.565	16.3781	350.607	399.362
La0.3Ca0.7Ni0.7Ru0.3	374.662	11.85	362.065	396.612
La0.3Ca0.7Ni0.7Sn0.3	377.807	16.9692	353.031	400.591
La0.3Ca0.7Ni0.9Cu0.1	370.329	17.6935	349.906	399.73
La0.3Ca0.7Ni0.9Ir0.1	382.378	14.1851	354.934	409.701
La0.3Ca0.7Ni0.9Ru0.1	384.728	14.726	359.895	405.959
La0.3Ca0.7Ni0.9Sn0.1	388.063	11.8334	364.211	401.85
La0.3Ca0.7Zr0.1Cu0.9	369.725		369.725	369.725
La0.3Ca0.7Zr0.1Ni0.9	386.879	13.0819	357.676	404.875
La0.3Ca0.7Zr0.3Cu0.7	351.223		351.223	351.223
La0.3Ca0.7Zr0.3Ni0.7	360.967	13.2471	327.242	384.537
La0.3Ca0.7Zr0.5Cu0.5	363.205		363.205	363.205
La0.3Ca0.7Zr0.5Ni0.5	381.138	18.6656	354.167	399.709
La0.3Ca0.7Zr0.7Cu0.3	373.905		373.905	373.905
La0.3Ca0.7Zr0.7Ni0.3	397.762	1.96255	389.938	398.531
La0.5Ca0.5Co	370.236	22.7343	325.957	399.63
La0.5Ca0.5Co0.1Cu0.9	378.206	20.2212	363.009	401.156
La0.5Ca0.5Co0.1Fe0.9	380.321	24.9926	329.319	452.493
La0.5Ca0.5Co0.1Mn0.9	388.452	4.52806	385.25	391.654
La0.5Ca0.5Co0.1Ni0.9	371.74	20.6039	334.284	399.573
La0.5Ca0.5Co0.3Cu0.7	357.452	11.2392	335.931	401.95
La0.5Ca0.5Co0.3Fe0.7	374.481	18.8391	348.556	455.62
La0.5Ca0.5Co0.3Ir0.7	373.922	4.99616	369.327	381.161
La0.5Ca0.5Co0.3Mn0.7	368.77	11.412	354.667	397.145
La0.5Ca0.5Co0.3Nb0.7	396.997	1.42005	395.135	398.664
La0.5Ca0.5Co0.3Ni0.7	372.405	17.658	341.093	408.54
La0.5Ca0.5Co0.3Ru0.7	382.303	3.1777	380.083	387.083
La0.5Ca0.5Co0.3Sn0.7	390.167	2.33379	386.696	392.388
La0.5Ca0.5Co0.3Zr0.7	366.514	1.13957	365.157	367.523
La0.5Ca0.5Co0.5Cu0.5	361.564	16.8384	334.472	399.012
La0.5Ca0.5Co0.5Fe0.5	368.693	14.3259	349.475	399.568
La0.5Ca0.5Co0.5Ir0.5	380.895	9.99621	357.453	395.311
La0.5Ca0.5Co0.5Mn0.5	373.91	15.3003	355.927	399.384
La0.5Ca0.5Co0.5Nb0.5	397.506	7.46268	351.344	401.247
La0.5Ca0.5Co0.5Ni0.5	370.068	16.5432	348.038	402.684
La0.5Ca0.5Co0.5Ru0.5	392.351	7.801	375.383	398.727
La0.5Ca0.5Co0.5Sn0.5	395.434	7.44774	356.339	403.09
La0.5Ca0.5Co0.5Zr0.5	391.716	5.31107	379.793	402.652
La0.5Ca0.5Co0.7Cu0.3	364.392	16.3101	342.596	405.959
La0.5Ca0.5Co0.7Fe0.3	375.061	16.2292	349.475	420.602
La0.5Ca0.5Co0.7Ir0.3	387.73	16.274	344.708	414.893
La0.5Ca0.5Co0.7Mn0.3	373.504	13.3128	352.088	399.197
La0.5Ca0.5Co0.7Nb0.3	366.756	25.7963	325.156	420.642
La0.5Ca0.5Co0.7Ni0.3	373.349	16.741	351.028	416.77
La0.5Ca0.5Co0.7Ru0.3	389.207	12.157	347.667	399.63
La0.5Ca0.5Co0.7Sn0.3	380.36	25.173	324.733	421.221
La0.5Ca0.5Co0.7Zr0.3	370.717	29.4979	324.135	400.454
La0.5Ca0.5Co0.9Cu0.1	379.839	17.6218	336.589	416.321
La0.5Ca0.5Co0.9Fe0.1	382.525	15.242	337.6	402.731
La0.5Ca0.5Co0.9Ir0.1	381.848	19.8685	324.346	401.333
La0.5Ca0.5Co0.9Mn0.1	381.792	15.1599	341.054	402.539
La0.5Ca0.5Co0.9Nb0.1	380.581	22.0355	324.858	427.45
La0.5Ca0.5Co0.9Ni0.1	381.442	15.0105	339.473	403.145
La0.5Ca0.5Co0.9Ru0.1	379.913	21.5939	329.679	400.085
La0.5Ca0.5Co0.9Sn0.1	380.46	20.9185	332.318	410.178
La0.5Ca0.5Co0.9Zr0.1	377.414	24.465	329.594	429.605
La0.5Ca0.5Cu0.5Ir0.5	397.422		397.422	397.422
La0.5Ca0.5Cu0.5Ru0.5	398.92		398.92	398.92
La0.5Ca0.5Cu0.5Sn0.5	391.969		391.969	391.969
La0.5Ca0.5Cu0.7Ir0.3	400.085		400.085	400.085
La0.5Ca0.5Cu0.7Ru0.3	390.634		390.634	390.634
La0.5Ca0.5Cu0.7Sn0.3	396.474		396.474	396.474
La0.5Ca0.5Cu0.9Ir0.1	401.696		401.696	401.696
La0.5Ca0.5Cu0.9Ru0.1	393.738		393.738	393.738
La0.5Ca0.5Cu0.9Sn0.1	393.933		393.933	393.933
La0.5Ca0.5Fe	358.274	21.4657	329.319	401.07
La0.5Ca0.5Fe0.1Cu0.9	376.498	15.4732	364.782	394.038
La0.5Ca0.5Fe0.1Mn0.9	378.59	20.4382	364.138	393.042
La0.5Ca0.5Fe0.1Ni0.9	371.106	20.501	336.458	399.96
La0.5Ca0.5Fe0.3Cu0.7	356.704	12.0028	335.147	377.001
La0.5Ca0.5Fe0.3Ir0.7	379.748	1.4267	377.821	381.944
La0.5Ca0.5Fe0.3Mn0.7	367.454	6.76003	358.333	383.19
La0.5Ca0.5Fe0.3Nb0.7	394.768	0.0603663	394.716	394.915
La0.5Ca0.5Fe0.3Ni0.7	372.866	17.3992	336.513	420.601
La0.5Ca0.5Fe0.3Ru0.7	369.647	1.39151	366.996	371.563
La0.5Ca0.5Fe0.3Sn0.7	393.872	3.35065	388.003	397.979
La0.5Ca0.5Fe0.3Zr0.7	390.005	0.308058	389.573	390.416
La0.5Ca0.5Fe0.5Cu0.5	358.993	17.5121	334.88	401.945
La0.5Ca0.5Fe0.5Ir0.5	376.802	14.3702	352.038	396.612
La0.5Ca0.5Fe0.5Mn0.5	368.471	11.6562	352.577	406.525
La0.5Ca0.5Fe0.5Nb0.5	395.654	6.81881	380.109	399.513
La0.5Ca0.5Fe0.5Ni0.5	368.167	15.7106	348.652	399.896
La0.5Ca0.5Fe0.5Ru0.5	394.435	2.82757	383.325	399.414
La0.5Ca0.5Fe0.5Sn0.5	399.688	4.19299	386.851	416.233
La0.5Ca0.5Fe0.5Zr0.5	387.002	5.63357	377.955	397.719
La0.5Ca0.5Fe0.7Cu0.3	367.016	17.1557	349.658	424.873
La0.5Ca0.5Fe0.7Ir0.3	389.263	13.5232	338.991	403.082
La0.5Ca0.5Fe0.7Mn0.3	373.13	16.919	351.222	439.698
La0.5Ca0.5Fe0.7Nb0.3	358.976	22.8101	329.619	398.803
La0.5Ca0.5Fe0.7Ni0.3	372.426	19.1821	342.584	444.635
La0.5Ca0.5Fe0.7Ru0.3	395.122	7.82949	375.521	406.806
La0.5Ca0.5Fe0.7Sn0.3	370.549	30.9923	329.319	451.786
La0.5Ca0.5Fe0.7Zr0.3	373.073	30.9362	330.232	425.818
La0.5Ca0.5Fe0.9Cu0.1	371.887	20.495	330.304	441.687
La0.5Ca0.5Fe0.9Ir0.1	380.916	29.1268	326.041	452.484
La0.5Ca0.5Fe0.9Mn0.1	383.693	27.3075	324.423	454.299
La0.5Ca0.5Fe0.9Nb0.1	369.862	28.6494	327.242	455.169
La0.5Ca0.5Fe0.9Ni0.1	377.482	23.9665	329.768	452.917
La0.5Ca0.5Fe0.9Ru0.1	381.198	29.9289	326.041	453.958
La0.5Ca0.5Fe0.9Sn0.1	367.993	28.9639	327.002	455.026
La0.5Ca0.5Fe0.9Zr0.1	359.588	23.6713	330.244	437.424
La0.5Ca0.5Mn0.1Cu0.9	387.301	12.4702	378.483	396.119
La0.5Ca0.5Mn0.1Ni0.9	368.957	19.0122	336.448	399.612
La0.5Ca0.5Mn0.3Cu0.7	374.417	34.8093	349.803	399.03
La0.5Ca0.5Mn0.3Ni0.7	368.777	14.8406	338.957	406.256
La0.5Ca0.5Mn0.5Cu0.5	367.157	9.49131	360.446	373.868
La0.5Ca0.5Mn0.5Ir0.5	393.594		393.594	393.594
La0.5Ca0.5Mn0.5Nb0.5	393.318		393.318	393.318
La0.5Ca0.5Mn0.5Ni0.5	369.202	13.1886	352.009	399.374
La0.5Ca0.5Mn0.5Ru0.5	330.615		330.615	330.615
La0.5Ca0.5Mn0.5Sn0.5	400.476		400.476	400.476
La0.5Ca0.5Mn0.5Zr0.5	398.243		398.243	398.243
La0.5Ca0.5Mn0.7Cu0.3	367.336		367.336	367.336
La0.5Ca0.5Mn0.7Ir0.3	399.274		399.274	399.274
La0.5Ca0.5Mn0.7Nb0.3	371.299		371.299	371.299
La0.5Ca0.5Mn0.7Ni0.3	367.488	11.992	354.667	399.67
La0.5Ca0.5Mn0.7Ru0.3	393.986		393.986	393.986
La0.5Ca0.5Mn0.7Sn0.3	349.723		349.723	349.723
La0.5Ca0.5Mn0.7Zr0.3	396.054		396.054	396.054
La0.5Ca0.5Mn0.9Cu0.1	392.347		392.347	392.347
La0.5Ca0.5Mn0.9Ir0.1	353.78		353.78	353.78
La0.5Ca0.5Mn0.9Nb0.1	352.287		352.287	352.287
La0.5Ca0.5Mn0.9Ni0.1	390.736	5.07127	387.15	394.322
La0.5Ca0.5Mn0.9Ru0.1	386.16		386.16	386.16
La0.5Ca0.5Mn0.9Sn0.1	353.185		353.185	353.185
La0.5Ca0.5Mn0.9Zr0.1	351.656		351.656	351.656
La0.5Ca0.5Nb0.1Cu0.9	386.863	10.0468	379.759	393.967
La0.5Ca0.5Nb0.1Ni0.9	381.519	20.7188	331.019	442.049
La0.5Ca0.5Nb0.3Cu0.7	383.669	18.7328	370.423	396.915
La0.5Ca0.5Nb0.3Ni0.7	368.817	25.0458	331.168	405.901
La0.5Ca0.5Nb0.5Cu0.5	393.754	8.13853	387.999	399.509
La0.5Ca0.5Nb0.5Ni0.5	389.418	10.7132	352.602	402.085
La0.5Ca0.5Nb0.7Ni0.3	397.642	0.704925	396.282	398.273
La0.5Ca0.5Ni	377.469	18.2669	342.612	408.54
La0.5Ca0.5Ni0.1Cu0.9	381.671	13.5437	370.2	396.612
La0.5Ca0.5Ni0.3Cu0.7	362.168	6.61822	344.221	397.135
La0.5Ca0.5Ni0.3Ir0.7	357.634	1.00223	356.431	358.898
La0.5Ca0.5Ni0.3Ru0.7	384.001	3.34863	380.423	387.083
La0.5Ca0.5Ni0.3Sn0.7	379.527	1.49251	378.07	381.282
La0.5Ca0.5Ni0.5Cu0.5	363.772	16.4722	336.868	402.635
La0.5Ca0.5Ni0.5Ir0.5	388.241	8.2195	374.182	397.345
La0.5Ca0.5Ni0.5Ru0.5	396.587	3.76281	373.332	398.87
La0.5Ca0.5Ni0.5Sn0.5	400.239	5.54386	373.936	407.43
La0.5Ca0.5Ni0.7Cu0.3	363.609	19.0647	336.144	408.056
La0.5Ca0.5Ni0.7Ir0.3	397.384	11.3421	376.301	440.424
La0.5Ca0.5Ni0.7Ru0.3	376.002	24.8015	326.891	401.173
La0.5Ca0.5Ni0.7Sn0.3	376.277	17.0187	343.647	398.81
La0.5Ca0.5Ni0.9Cu0.1	373.381	21.1841	335.164	401.333
La0.5Ca0.5Ni0.9Ir0.1	384.398	14.9873	350.08	399.892
La0.5Ca0.5Ni0.9Ru0.1	378.333	20.9335	331.895	402.709
La0.5Ca0.5Ni0.9Sn0.1	383.119	18.5099	351.205	427.593
La0.5Ca0.5Zr0.1Cu0.9	393.673		393.673	393.673
La0.5Ca0.5Zr0.1Ni0.9	383.395	25.785	334.665	443.18
La0.5Ca0.5Zr0.3Cu0.7	374.779		374.779	374.779
La0.5Ca0.5Zr0.3Ni0.7	368.921	25.9083	329.319	400.058
La0.5Ca0.5Zr0.5Cu0.5	402.816		402.816	402.816
La0.5Ca0.5Zr0.5Ni0.5	394.112	7.37317	380.807	399.654
La0.5Ca0.5Zr0.7Ni0.3	364.651	0.629404	364.003	365.246
La0.7Ca0.3Co	375.617	21.5568	326.265	425.601
La0.7Ca0.3Co0.1Cu0.9	393.597	5.69033	389.221	400.03
La0.7Ca0.3Co0.1Fe0.9	396.437	26.5151	339.981	455.026
La0.7Ca0.3Co0.1Mn0.9	413.209	4.22287	410.223	416.195
La0.7Ca0.3Co0.1Ni0.9	385.553	23.6766	324.442	444.321
La0.7Ca0.3Co0.3Cu0.7	386.225	10.1196	363.101	411.595
La0.7Ca0.3Co0.3Fe0.7	373.152	26.4066	323.692	453.986
La0.7Ca0.3Co0.3Mn0.7	354.692	14.4794	333.344	395.604
La0.7Ca0.3Co0.3Ni0.7	375.413	20.3011	329.841	423.792
La0.7Ca0.3Co0.5Cu0.5	374.503	16.5203	340.967	406.09
La0.7Ca0.3Co0.5Fe0.5	375.105	22.9516	325.98	430.876
La0.7Ca0.3Co0.5Ir0.5	399.766	13.6729	388.572	428.261
La0.7Ca0.3Co0.5Mn0.5	376.949	19.1335	331.54	410.302
La0.7Ca0.3Co0.5Nb0.5	367.26	23.2624	326.752	382.401
La0.7Ca0.3Co0.5Ni0.5	375.932	19.9614	329.679	428.977
La0.7Ca0.3Co0.5Ru0.5	421.185	21.0428	394.644	453.864
La0.7Ca0.3Co0.5Sn0.5	375.477	27.3182	342.074	428.347
La0.7Ca0.3Co0.5Zr0.5	336.389	12.4371	328.571	372.07
La0.7Ca0.3Co0.7Cu0.3	372.244	22.4881	329.319	401.041
La0.7Ca0.3Co0.7Fe0.3	379.611	23.864	323.748	444.521
La0.7Ca0.3Co0.7Ir0.3	387.078	14.5367	365.333	416.312
La0.7Ca0.3Co0.7Mn0.3	375.611	21.5273	324.966	440.949
La0.7Ca0.3Co0.7Nb0.3	389.765	16.8966	337.507	429.829
La0.7Ca0.3Co0.7Ni0.3	378.432	20.9003	330.788	422.854
La0.7Ca0.3Co0.7Ru0.3	388.355	27.0531	339.981	422.343
La0.7Ca0.3Co0.7Sn0.3	395.745	15.4829	367.813	428.382
La0.7Ca0.3Co0.7Zr0.3	382.922	26.6471	337.51	427.812
La0.7Ca0.3Co0.9Cu0.1	385.755	23.9497	324.124	449.887
La0.7Ca0.3Co0.9Fe0.1	384.922	24.0658	332.318	450.182
La0.7Ca0.3Co0.9Ir0.1	386.253	14.6944	361.861	419.507
La0.7Ca0.3Co0.9Mn0.1	386.234	23.5553	339.981	451.146
La0.7Ca0.3Co0.9Nb0.1	399.091	20.2282	365.554	455.938
La0.7Ca0.3Co0.9Ni0.1	384.595	24.2936	332.318	449.793
La0.7Ca0.3Co0.9Ru0.1	390.452	22.5548	358.957	454.125
La0.7Ca0.3Co0.9Sn0.1	393.04	22.8024	365.379	455.026
La0.7Ca0.3Co0.9Zr0.1	398.876	19.6759	365.333	453.032
La0.7Ca0.3Cu0.7Ir0.3	399.654		399.654	399.654
La0.7Ca0.3Cu0.7Ru0.3	419.419		419.419	419.419
La0.7Ca0.3Cu0.7Sn0.3	420.899		420.899	420.899
La0.7Ca0.3Cu0.9Ir0.1	394.206		394.206	394.206
La0.7Ca0.3Cu0.9Ru0.1	393.92		393.92	393.92
La0.7Ca0.3Cu0.9Sn0.1	389.207		389.207	389.207
La0.7Ca0.3Fe	376.614	23.6942	347.013	452.795
La0.7Ca0.3Fe0.1Cu0.9	389.112	13.6811	374.568	401.725
La0.7Ca0.3Fe0.1Mn0.9	421.094	13.7899	411.343	430.845
La0.7Ca0.3Fe0.1Ni0.9	386.611	21.6189	325.11	443.18
La0.7Ca0.3Fe0.3Cu0.7	385.314	11.6486	368.328	446.579
La0.7Ca0.3Fe0.3Mn0.7	342.139	17.7355	331.17	448.617
La0.7Ca0.3Fe0.3Ni0.7	376.563	27.7684	324.202	443.564
La0.7Ca0.3Fe0.5Cu0.5	381.777	22.4432	351.222	455.914
La0.7Ca0.3Fe0.5Ir0.5	389.465	4.73167	379.683	395.637
La0.7Ca0.3Fe0.5Mn0.5	368.561	19.6285	331.604	413.979
La0.7Ca0.3Fe0.5Nb0.5	376.577	11.6973	357.92	392.232
La0.7Ca0.3Fe0.5Ni0.5	373.624	25.1204	327.242	440.717
La0.7Ca0.3Fe0.5Ru0.5	421.514	15.1501	403.017	452.718
La0.7Ca0.3Fe0.5Sn0.5	368.254	23.2351	330.083	393.124
La0.7Ca0.3Fe0.5Zr0.5	330.637	4.57412	327.442	343.543
La0.7Ca0.3Fe0.7Cu0.3	382.438	20.9203	346.2	444.521
La0.7Ca0.3Fe0.7Ir0.3	394.812	13.6023	365.945	419.047
La0.7Ca0.3Fe0.7Mn0.3	367.799	27.3412	324.202	452.921
La0.7Ca0.3Fe0.7Nb0.3	389.732	11.3132	367.183	417.742
La0.7Ca0.3Fe0.7Ni0.3	374.884	26.9165	324.346	444.079
La0.7Ca0.3Fe0.7Ru0.3	399.433	12.0845	373.556	420.664
La0.7Ca0.3Fe0.7Sn0.3	394.882	7.98041	373.549	421.217
La0.7Ca0.3Fe0.7Zr0.3	384.876	10.2254	365.092	396.571
La0.7Ca0.3Fe0.9Cu0.1	386.663	27.3857	332.318	453.032
La0.7Ca0.3Fe0.9Ir0.1	389.742	18.8789	357.301	448.699
La0.7Ca0.3Fe0.9Mn0.1	399.527	24.6803	344.299	455.169
La0.7Ca0.3Fe0.9Nb0.1	383.693	17.2892	359.771	420.78
La0.7Ca0.3Fe0.9Ni0.1	392.264	26.688	332.706	454.299
La0.7Ca0.3Fe0.9Ru0.1	395.436	25.3667	357.145	452.348
La0.7Ca0.3Fe0.9Sn0.1	383.042	17.8824	361.048	419.296
La0.7Ca0.3Fe0.9Zr0.1	384.18	18.3228	353.16	426.21
La0.7Ca0.3Mn0.1Cu0.9	391.611	1.22605	390.744	392.478
La0.7Ca0.3Mn0.1Ni0.9	380.528	20.0067	332.318	420.468
La0.7Ca0.3Mn0.3Cu0.7	388.178	14.9117	377.634	398.722
La0.7Ca0.3Mn0.3Ni0.7	370.381	24.0294	331.396	413.659
La0.7Ca0.3Mn0.5Cu0.5	382.572		382.572	382.572
La0.7Ca0.3Mn0.5Ni0.5	383.102	19.1686	338.36	412.581
La0.7Ca0.3Mn0.7Cu0.3	364.93		364.93	364.93
La0.7Ca0.3Mn0.7Ir0.3	401.352		401.352	401.352
La0.7Ca0.3Mn0.7Nb0.3	368.94		368.94	368.94
La0.7Ca0.3Mn0.7Ni0.3	356	20.2297	333.358	418.074
La0.7Ca0.3Mn0.7Ru0.3	416.292		416.292	416.292
La0.7Ca0.3Mn0.7Sn0.3	365.019		365.019	365.019
La0.7Ca0.3Mn0.7Zr0.3	388.311		388.311	388.311
La0.7Ca0.3Mn0.9Cu0.1	390.034		390.034	390.034
La0.7Ca0.3Mn0.9Ir0.1	399.157		399.157	399.157
La0.7Ca0.3Mn0.9Nb0.1	357.257		357.257	357.257
La0.7Ca0.3Mn0.9Ni0.1	415.951	6.3164	411.484	420.417
La0.7Ca0.3Mn0.9Ru0.1	392.404		392.404	392.404
La0.7Ca0.3Mn0.9Sn0.1	361.227		361.227	361.227
La0.7Ca0.3Mn0.9Zr0.1	360.218		360.218	360.218
La0.7Ca0.3Nb0.1Cu0.9	446.682	81.919	388.757	504.608
La0.7Ca0.3Nb0.1Ni0.9	399.395	23.5488	346.147	453.989
La0.7Ca0.3Nb0.3Cu0.7	428.733	11.5633	420.557	436.91
La0.7Ca0.3Nb0.3Ni0.7	382.287	16.5758	365.063	449.055
La0.7Ca0.3Nb0.5Ni0.5	367.123	6.52898	358.575	381.761
La0.7Ca0.3Ni	384.81	29.5026	334.136	452.584
La0.7Ca0.3Ni0.1Cu0.9	389.469	5.63012	383.081	393.707
La0.7Ca0.3Ni0.3Cu0.7	383.865	12.127	343.018	399.003
La0.7Ca0.3Ni0.5Cu0.5	368.697	16.198	344.186	399.228
La0.7Ca0.3Ni0.5Ir0.5	394.591	22.4991	366.8	452.451
La0.7Ca0.3Ni0.5Ru0.5	387.316	10.0053	367.154	394.748
La0.7Ca0.3Ni0.5Sn0.5	435.605	23.8211	421.384	476.438
La0.7Ca0.3Ni0.7Cu0.3	374.485	18.9502	340.936	422.596
La0.7Ca0.3Ni0.7Ir0.3	407.477	12.9563	375.186	421.682
La0.7Ca0.3Ni0.7Ru0.3	389.227	18.7826	354.809	410.156
La0.7Ca0.3Ni0.7Sn0.3	392.175	27.6292	341.62	430.017
La0.7Ca0.3Ni0.9Cu0.1	386.879	21.6054	326.619	420.602
La0.7Ca0.3Ni0.9Ir0.1	395.399	29.9368	345.156	454.299
La0.7Ca0.3Ni0.9Ru0.1	396.692	23.0631	365.988	444.577
La0.7Ca0.3Ni0.9Sn0.1	392.832	23.7875	345.027	447.158
La0.7Ca0.3Zr0.1Cu0.9	388.82		388.82	388.82
La0.7Ca0.3Zr0.1Ni0.9	392.084	18.353	344.927	421.047
La0.7Ca0.3Zr0.3Cu0.7	412.646		412.646	412.646
La0.7Ca0.3Zr0.3Ni0.7	380.002	31.0053	333.81	441.395
La0.7Ca0.3Zr0.5Ni0.5	339.855	8.26695	329.984	352.8
La0.9Ca0.1Co	406.795	25.3534	341.446	449.754
La0.9Ca0.1Co0.1Cu0.9	422.588	77.6135	374.182	512.11
La0.9Ca0.1Co0.1Fe0.9	400.057	18.2613	358.653	428.366
La0.9Ca0.1Co0.1Mn0.9	410.334	0.076986	410.279	410.388
La0.9Ca0.1Co0.1Ni0.9	388.526	24.9403	356.535	452.559
La0.9Ca0.1Co0.3Cu0.7	403.834	46.2526	358.124	501.598
La0.9Ca0.1Co0.3Fe0.7	372.539	11.9934	357.223	413.285
La0.9Ca0.1Co0.3Mn0.7	366.373	5.17775	363.596	407.434
La0.9Ca0.1Co0.3Ni0.7	371.721	16.0724	345.02	432.364
La0.9Ca0.1Co0.5Cu0.5	394.4	33.0729	351.97	501.588
La0.9Ca0.1Co0.5Fe0.5	375.326	17.5197	350.958	442.597
La0.9Ca0.1Co0.5Ir0.5	328.471	0.519555	327.934	329.748
La0.9Ca0.1Co0.5Mn0.5	371.805	15.1576	351.368	410.334
La0.9Ca0.1Co0.5Nb0.5	395.756	0.195214	395.415	396.048
La0.9Ca0.1Co0.5Ni0.5	376.067	21.7643	340.985	454.489
La0.9Ca0.1Co0.5Ru0.5	417.953	0.920769	417.047	419.718
La0.9Ca0.1Co0.5Sn0.5	408.234	0.250193	407.765	408.46
La0.9Ca0.1Co0.5Zr0.5	405.497	0.217786	405.084	405.601
La0.9Ca0.1Co0.7Cu0.3	381.305	23.9595	345.119	434.718
La0.9Ca0.1Co0.7Fe0.3	378.692	18.4592	356.886	428.442
La0.9Ca0.1Co0.7Ir0.3	394.305	33.3423	341.495	441.395
La0.9Ca0.1Co0.7Mn0.3	378.422	17.5284	360.248	412.087
La0.9Ca0.1Co0.7Nb0.3	355.87	16.8299	325.294	416.182
La0.9Ca0.1Co0.7Ni0.3	372.561	14.4902	353.177	427.377
La0.9Ca0.1Co0.7Ru0.3	403.335	28.6251	372.546	462.666
La0.9Ca0.1Co0.7Sn0.3	410.457	41.3408	327.947	475.12
La0.9Ca0.1Co0.7Zr0.3	348.735	20.8596	324.795	399.693
La0.9Ca0.1Co0.9Cu0.1	385.329	20.9047	341.464	428.904
La0.9Ca0.1Co0.9Fe0.1	391.874	22.3127	354.099	428.951
La0.9Ca0.1Co0.9Ir0.1	411.463	35.4552	354.828	483.09
La0.9Ca0.1Co0.9Mn0.1	392.669	23.3756	354.044	428.531
La0.9Ca0.1Co0.9Nb0.1	420.887	31.6079	361.539	482.206
La0.9Ca0.1Co0.9Ni0.1	388.564	22.005	353.56	428.888
La0.9Ca0.1Co0.9Ru0.1	405.659	34.0505	372.305	507.996
La0.9Ca0.1Co0.9Sn0.1	428.754	35.5612	372.41	476.751
La0.9Ca0.1Co0.9Zr0.1	430.655	30.9058	360.961	482.433
La0.9Ca0.1Cu0.9Ir0.1	374.81		374.81	374.81
La0.9Ca0.1Cu0.9Ru0.1	373.855		373.855	373.855
La0.9Ca0.1Cu0.9Sn0.1	375.991		375.991	375.991
La0.9Ca0.1Fe	400.373	26.3312	353.311	449.847
La0.9Ca0.1Fe0.1Cu0.9	426.117	75.4606	375.791	512.882
La0.9Ca0.1Fe0.1Mn0.9	409.694	0.535455	409.316	410.073
La0.9Ca0.1Fe0.1Ni0.9	388.129	25.9612	354.554	453.548
La0.9Ca0.1Fe0.3Cu0.7	406.715	49.9196	360.505	528.232
La0.9Ca0.1Fe0.3Mn0.7	371.475	5.04055	364.565	377.478
La0.9Ca0.1Fe0.3Ni0.7	382.474	21.8701	344.994	508.138
La0.9Ca0.1Fe0.5Cu0.5	393.478	22.1991	350.515	447.459
La0.9Ca0.1Fe0.5Ir0.5	359.393	6.31905	357.205	377.374
La0.9Ca0.1Fe0.5Mn0.5	367.358	9.43123	352.625	404.042
La0.9Ca0.1Fe0.5Nb0.5	325.512	0.535988	324.569	326.036
La0.9Ca0.1Fe0.5Ni0.5	381.817	20.7882	350.958	452.872
La0.9Ca0.1Fe0.5Ru0.5	418.281	8.05462	410.605	428.038
La0.9Ca0.1Fe0.5Sn0.5	368.613	35.5507	327.159	396.379
La0.9Ca0.1Fe0.5Zr0.5	405.115	5.62194	395.3	408.704
La0.9Ca0.1Fe0.7Cu0.3	397.931	25.4115	351.25	452.665
La0.9Ca0.1Fe0.7Ir0.3	393.714	34.3393	337.371	429.624
La0.9Ca0.1Fe0.7Mn0.3	374.534	11.9083	360.522	403.476
La0.9Ca0.1Fe0.7Nb0.3	342.565	10.6433	332.12	378.746
La0.9Ca0.1Fe0.7Ni0.3	377.341	15.1098	353.99	427.536
La0.9Ca0.1Fe0.7Ru0.3	406.005	14.8404	374.667	429.358
La0.9Ca0.1Fe0.7Sn0.3	385.672	36.4467	347.052	442.625
La0.9Ca0.1Fe0.7Zr0.3	347.048	14.1655	330.638	377.054
La0.9Ca0.1Fe0.9Cu0.1	395.366	21.6429	355.085	428.382
La0.9Ca0.1Fe0.9Ir0.1	418.343	9.6654	377.431	428.951
La0.9Ca0.1Fe0.9Mn0.1	396.05	18.8553	366.843	428.105
La0.9Ca0.1Fe0.9Nb0.1	410.125	20.7103	361.513	429.95
La0.9Ca0.1Fe0.9Ni0.1	398.815	19.6696	354.855	428.382
La0.9Ca0.1Fe0.9Ru0.1	409.203	19.9219	372.984	428.904
La0.9Ca0.1Fe0.9Sn0.1	418.982	11.6876	361.927	429.922
La0.9Ca0.1Fe0.9Zr0.1	398.178	31.4337	342.074	456.603
La0.9Ca0.1Mn0.1Cu0.9	443.103	97.4651	374.185	512.021
La0.9Ca0.1Mn0.1Ni0.9	395.435	30.2622	360.746	482.728
La0.9Ca0.1Mn0.3Cu0.7	498.56		498.56	498.56
La0.9Ca0.1Mn0.3Ni0.7	380.46	22.0032	357.624	428.442
La0.9Ca0.1Mn0.5Cu0.5	414.251		414.251	414.251
La0.9Ca0.1Mn0.5Ni0.5	374.438	19.0514	350.958	427.536
La0.9Ca0.1Mn0.7Cu0.3	420.822		420.822	420.822
La0.9Ca0.1Mn0.7Ni0.3	365.719	5.41179	363.102	410.086
La0.9Ca0.1Mn0.9Cu0.1	423.957		423.957	423.957
La0.9Ca0.1Mn0.9Ir0.1	414.811		414.811	414.811
La0.9Ca0.1Mn0.9Nb0.1	427.575		427.575	427.575
La0.9Ca0.1Mn0.9Ni0.1	411.099	0.947198	410.43	411.769
La0.9Ca0.1Mn0.9Ru0.1	409.969		409.969	409.969
La0.9Ca0.1Mn0.9Sn0.1	427.832		427.832	427.832
La0.9Ca0.1Mn0.9Zr0.1	425.064		425.064	425.064
La0.9Ca0.1Nb0.1Cu0.9	468.751	131.744	375.594	561.908
La0.9Ca0.1Nb0.1Ni0.9	423.125	35.9228	329.464	478.974
La0.9Ca0.1Nb0.3Cu0.7	417.129		417.129	417.129
La0.9Ca0.1Nb0.3Ni0.7	378.649	44.9778	326.896	474.294
La0.9Ca0.1Nb0.5Ni0.5	408.202	0.108027	408.013	408.393
La0.9Ca0.1Ni	408.823	30.9729	372.569	498.706
La0.9Ca0.1Ni0.1Cu0.9	414.013	85.699	354.478	512.235
La0.9Ca0.1Ni0.3Cu0.7	407.993	46.2613	356.07	504.834
La0.9Ca0.1Ni0.5Cu0.5	393.825	50.5323	341.061	505.116
La0.9Ca0.1Ni0.5Ir0.5	405.426	7.16424	397.111	411.67
La0.9Ca0.1Ni0.5Ru0.5	476.387	0.0789103	476.238	476.463
La0.9Ca0.1Ni0.5Sn0.5	344.556	0	344.556	344.556
La0.9Ca0.1Ni0.7Cu0.3	393.423	30.9016	358.208	505.568
La0.9Ca0.1Ni0.7Ir0.3	429.784	16.3873	404.71	463.87
La0.9Ca0.1Ni0.7Ru0.3	400.703	36.9313	354.705	465.191
La0.9Ca0.1Ni0.7Sn0.3	413.428	63.4499	326.745	475.19
La0.9Ca0.1Ni0.9Cu0.1	390.84	28.0921	354.155	505.473
La0.9Ca0.1Ni0.9Ir0.1	415.943	44.0192	354.31	476.767
La0.9Ca0.1Ni0.9Ru0.1	415.353	43.6993	354.892	464.217
La0.9Ca0.1Ni0.9Sn0.1	445.933	23.0492	408.16	478.974
La0.9Ca0.1Zr0.1Cu0.9	376.093		376.093	376.093
La0.9Ca0.1Zr0.1Ni0.9	431.111	32.9661	361.314	475.706
La0.9Ca0.1Zr0.3Ni0.7	393.814	28.7813	327.686	437.502
La0.9Ca0.1Zr0.5Ni0.5	359.375	0.0771085	359.317	359.518

## Sheet: LaSr_12
ABO3	y_mean	y_std	y_min	y_max
La0.1Sr0.9Co	405.305	19.0619	356.902	460.787
La0.1Sr0.9Co0.1Cu0.9	376.37	23.3933	359.512	403.078
La0.1Sr0.9Co0.1Fe0.9	391.605	22.6208	350.661	461.043
La0.1Sr0.9Co0.1Ir0.9	380.646		380.646	380.646
La0.1Sr0.9Co0.1Mn0.9	396.472	37.1786	353.549	418.567
La0.1Sr0.9Co0.1Nb0.9	394.795		394.795	394.795
La0.1Sr0.9Co0.1Ni0.9	397.979	19.1036	354.002	427.485
La0.1Sr0.9Co0.1Ru0.9	387.459		387.459	387.459
La0.1Sr0.9Co0.1Sn0.9	373.002		373.002	373.002
La0.1Sr0.9Co0.1Zr0.9	399.092		399.092	399.092
La0.1Sr0.9Co0.3Cu0.7	349.606	9.05788	340.939	427.963
La0.1Sr0.9Co0.3Fe0.7	378.103	21.6595	337.6	434.613
La0.1Sr0.9Co0.3Ir0.7	400.207	4.11697	397.189	423.294
La0.1Sr0.9Co0.3Mn0.7	371.45	19.8855	348.971	403.899
La0.1Sr0.9Co0.3Nb0.7	370.576	12.2438	360.212	397.293
La0.1Sr0.9Co0.3Ni0.7	375.857	21.2423	346.426	424.472
La0.1Sr0.9Co0.3Ru0.7	359.657	5.37655	355.138	372.187
La0.1Sr0.9Co0.3Sn0.7	396.668	1.64459	394.619	398.319
La0.1Sr0.9Co0.3Zr0.7	396.813	4.72686	368.404	398.58
La0.1Sr0.9Co0.5Cu0.5	364.231	18.6145	346.12	410.842
La0.1Sr0.9Co0.5Fe0.5	370.559	20.7991	346.582	412.548
La0.1Sr0.9Co0.5Ir0.5	386.341	21.9893	355.356	459.116
La0.1Sr0.9Co0.5Mn0.5	372.286	22.1298	347.525	402.886
La0.1Sr0.9Co0.5Nb0.5	370.156	18.0493	342.174	429.957
La0.1Sr0.9Co0.5Ni0.5	370.059	20.782	346.51	415.862
La0.1Sr0.9Co0.5Ru0.5	386.371	26.4081	353.793	446.721
La0.1Sr0.9Co0.5Sn0.5	380.334	28.8617	335.266	452.803
La0.1Sr0.9Co0.5Zr0.5	378.109	14.6357	355.927	401.932
La0.1Sr0.9Co0.7Cu0.3	376.308	22.1086	349.723	408.671
La0.1Sr0.9Co0.7Fe0.3	376.203	20.3563	346.482	413.999
La0.1Sr0.9Co0.7Ir0.3	404.948	21.102	365.363	434.518
La0.1Sr0.9Co0.7Mn0.3	375.684	19.751	347.452	408.908
La0.1Sr0.9Co0.7Nb0.3	385.708	34.565	326.18	464.126
La0.1Sr0.9Co0.7Ni0.3	377.25	19.6147	346.426	418.779
La0.1Sr0.9Co0.7Ru0.3	391.749	21.5897	357.134	417.759
La0.1Sr0.9Co0.7Sn0.3	392.88	33.8199	354.029	464.126
La0.1Sr0.9Co0.7Zr0.3	397.302	36.4012	349.019	452.942
La0.1Sr0.9Co0.9Cu0.1	396.933	19.1134	348.836	434.613
La0.1Sr0.9Co0.9Fe0.1	395.424	21.3073	347.04	454.324
La0.1Sr0.9Co0.9Ir0.1	400.311	18.2873	354.002	435.044
La0.1Sr0.9Co0.9Mn0.1	396.133	21.0221	354.07	427.21
La0.1Sr0.9Co0.9Nb0.1	399.208	23.2384	354.002	468.721
La0.1Sr0.9Co0.9Ni0.1	396.001	20.0197	348.836	428.276
La0.1Sr0.9Co0.9Ru0.1	399.708	22.7382	354.002	449.917
La0.1Sr0.9Co0.9Sn0.1	400.863	19.7463	354.002	434.613
La0.1Sr0.9Co0.9Zr0.1	398.992	20.8866	354.605	434.613
La0.1Sr0.9Cu0.1Ir0.9	386.231		386.231	386.231
La0.1Sr0.9Cu0.1Ru0.9	386.546		386.546	386.546
La0.1Sr0.9Cu0.1Sn0.9	347.213		347.213	347.213
La0.1Sr0.9Cu0.3Ir0.7	451.985		451.985	451.985
La0.1Sr0.9Cu0.3Ru0.7	399.003		399.003	399.003
La0.1Sr0.9Cu0.3Sn0.7	399.573		399.573	399.573
La0.1Sr0.9Cu0.5Ir0.5	372.29		372.29	372.29
La0.1Sr0.9Cu0.5Ru0.5	396.194		396.194	396.194
La0.1Sr0.9Cu0.5Sn0.5	370.394		370.394	370.394
La0.1Sr0.9Cu0.7Ir0.3	354.082		354.082	354.082
La0.1Sr0.9Cu0.7Ru0.3	356.614		356.614	356.614
La0.1Sr0.9Cu0.7Sn0.3	357.141		357.141	357.141
La0.1Sr0.9Cu0.9Ir0.1	409.312		409.312	409.312
La0.1Sr0.9Cu0.9Ru0.1	359.063		359.063	359.063
La0.1Sr0.9Cu0.9Sn0.1	362.543		362.543	362.543
La0.1Sr0.9Fe	395.064	25.2524	352.839	464.241
La0.1Sr0.9Fe0.1Cu0.9	370.521	27.7547	349.993	402.099
La0.1Sr0.9Fe0.1Ir0.9	378.575		378.575	378.575
La0.1Sr0.9Fe0.1Mn0.9	407.578	14.5434	391.137	418.763
La0.1Sr0.9Fe0.1Nb0.9	392.904		392.904	392.904
La0.1Sr0.9Fe0.1Ni0.9	398.224	19.506	353.392	427.623
La0.1Sr0.9Fe0.1Ru0.9	389.082		389.082	389.082
La0.1Sr0.9Fe0.1Sn0.9	374.134		374.134	374.134
La0.1Sr0.9Fe0.1Zr0.9	399.092		399.092	399.092
La0.1Sr0.9Fe0.3Cu0.7	355.839	12.5504	348.741	397.21
La0.1Sr0.9Fe0.3Ir0.7	404.666	6.90562	398.382	423.169
La0.1Sr0.9Fe0.3Mn0.7	375.933	19.902	350.49	398.85
La0.1Sr0.9Fe0.3Nb0.7	363.185	6.15433	358.878	398.431
La0.1Sr0.9Fe0.3Ni0.7	375.001	21.8385	346.426	416.996
La0.1Sr0.9Fe0.3Ru0.7	358.81	10.7373	347.085	371.349
La0.1Sr0.9Fe0.3Sn0.7	390.175	9.22064	374.26	398.19
La0.1Sr0.9Fe0.3Zr0.7	394.816	5.38262	366.795	398.775
La0.1Sr0.9Fe0.5Cu0.5	356.784	11.0654	346.351	416.916
La0.1Sr0.9Fe0.5Ir0.5	391.487	18.8351	357.145	484.055
La0.1Sr0.9Fe0.5Mn0.5	369.638	18.8934	349.723	401.023
La0.1Sr0.9Fe0.5Nb0.5	377.035	29.2268	346.123	442.852
La0.1Sr0.9Fe0.5Ni0.5	370.518	21.4454	346.282	416.863
La0.1Sr0.9Fe0.5Ru0.5	378.864	18.7217	349.717	416.743
La0.1Sr0.9Fe0.5Sn0.5	391.636	32.8548	353.122	456.321
La0.1Sr0.9Fe0.5Zr0.5	368.583	8.77893	360.275	397.944
La0.1Sr0.9Fe0.7Cu0.3	382.683	26.0651	346.515	428.327
La0.1Sr0.9Fe0.7Ir0.3	389.819	21.9987	357.531	434.549
La0.1Sr0.9Fe0.7Mn0.3	373.396	20.3915	348.971	401.891
La0.1Sr0.9Fe0.7Nb0.3	383.444	36.9185	336.811	461.895
La0.1Sr0.9Fe0.7Ni0.3	378.574	23.1603	346.482	434.613
La0.1Sr0.9Fe0.7Ru0.3	381.135	24.8138	343.952	417.759
La0.1Sr0.9Fe0.7Sn0.3	389.431	26.7135	348.603	464.126
La0.1Sr0.9Fe0.7Zr0.3	400.954	40.5215	350.23	461.706
La0.1Sr0.9Fe0.9Cu0.1	395.411	24.6545	349.798	464.241
La0.1Sr0.9Fe0.9Ir0.1	396.932	23.4895	331.168	434.613
La0.1Sr0.9Fe0.9Mn0.1	391.651	22.8789	351.665	442.365
La0.1Sr0.9Fe0.9Nb0.1	389.409	28.2881	341.942	464.126
La0.1Sr0.9Fe0.9Ni0.1	391.919	23.1816	347.253	461.043
La0.1Sr0.9Fe0.9Ru0.1	393.445	24.9299	349.941	434.518
La0.1Sr0.9Fe0.9Sn0.1	388.469	26.9067	350.347	428.823
La0.1Sr0.9Fe0.9Zr0.1	382.997	26.3467	349.417	427.469
La0.1Sr0.9Mn0.1Cu0.9	358.84	0.556166	358.446	359.233
La0.1Sr0.9Mn0.1Ir0.9	393.966		393.966	393.966
La0.1Sr0.9Mn0.1Nb0.9	387.519		387.519	387.519
La0.1Sr0.9Mn0.1Ni0.9	399.443	19.5185	354.605	434.382
La0.1Sr0.9Mn0.1Ru0.9	398.356		398.356	398.356
La0.1Sr0.9Mn0.1Sn0.9	380.442		380.442	380.442
La0.1Sr0.9Mn0.1Zr0.9	399.092		399.092	399.092
La0.1Sr0.9Mn0.3Cu0.7	395.027	55.6127	355.703	434.351
La0.1Sr0.9Mn0.3Ir0.7	407.442		407.442	407.442
La0.1Sr0.9Mn0.3Nb0.7	396.525		396.525	396.525
La0.1Sr0.9Mn0.3Ni0.7	376.692	22.2796	349.601	415.862
La0.1Sr0.9Mn0.3Ru0.7	399.23		399.23	399.23
La0.1Sr0.9Mn0.3Sn0.7	401.457		401.457	401.457
La0.1Sr0.9Mn0.3Zr0.7	362.63		362.63	362.63
La0.1Sr0.9Mn0.5Cu0.5	357.679	10.8702	349.993	365.365
La0.1Sr0.9Mn0.5Ir0.5	422.802		422.802	422.802
La0.1Sr0.9Mn0.5Nb0.5	362.961		362.961	362.961
La0.1Sr0.9Mn0.5Ni0.5	372.216	21.2283	349.76	419.295
La0.1Sr0.9Mn0.5Ru0.5	357.751		357.751	357.751
La0.1Sr0.9Mn0.5Sn0.5	363.793		363.793	363.793
La0.1Sr0.9Mn0.5Zr0.5	401.427		401.427	401.427
La0.1Sr0.9Mn0.7Cu0.3	401.103	4.53283	397.898	404.308
La0.1Sr0.9Mn0.7Ir0.3	408.669		408.669	408.669
La0.1Sr0.9Mn0.7Nb0.3	409.151		409.151	409.151
La0.1Sr0.9Mn0.7Ni0.3	378.117	27.388	349.93	418.628
La0.1Sr0.9Mn0.7Ru0.3	397.84		397.84	397.84
La0.1Sr0.9Mn0.7Sn0.3	434.523		434.523	434.523
La0.1Sr0.9Mn0.7Zr0.3	370.834		370.834	370.834
La0.1Sr0.9Mn0.9Cu0.1	412.171	8.85338	405.911	418.432
La0.1Sr0.9Mn0.9Ir0.1	414.036		414.036	414.036
La0.1Sr0.9Mn0.9Nb0.1	418.41		418.41	418.41
La0.1Sr0.9Mn0.9Ni0.1	395.813	34.8763	355.631	418.225
La0.1Sr0.9Mn0.9Ru0.1	401.771		401.771	401.771
La0.1Sr0.9Mn0.9Sn0.1	415.96		415.96	415.96
La0.1Sr0.9Mn0.9Zr0.1	454.078		454.078	454.078
La0.1Sr0.9Nb0.1Cu0.9	354.985	2.83193	352.983	356.987
La0.1Sr0.9Nb0.1Ni0.9	408.576	18.5761	354.002	468.021
La0.1Sr0.9Nb0.3Cu0.7	361.563	17.8068	348.971	374.154
La0.1Sr0.9Nb0.3Ni0.7	381.858	33.5368	325.98	452.958
La0.1Sr0.9Nb0.5Cu0.5	383.642	15.8244	372.453	394.832
La0.1Sr0.9Nb0.5Ni0.5	364.393	7.60203	349.608	402.531
La0.1Sr0.9Nb0.7Cu0.3	360.117		360.117	360.117
La0.1Sr0.9Nb0.7Ni0.3	372.415	9.91507	362.644	398.138
La0.1Sr0.9Nb0.9Cu0.1	394.38		394.38	394.38
La0.1Sr0.9Nb0.9Ni0.1	393.07		393.07	393.07
La0.1Sr0.9Ni	406.762	17.0497	363.852	443.232
La0.1Sr0.9Ni0.1Cu0.9	364.022	3.90604	359.512	366.361
La0.1Sr0.9Ni0.1Ir0.9	379.793		379.793	379.793
La0.1Sr0.9Ni0.1Ru0.9	398.341		398.341	398.341
La0.1Sr0.9Ni0.1Sn0.9	372.459		372.459	372.459
La0.1Sr0.9Ni0.3Cu0.7	361.14	20.1481	348.508	428.119
La0.1Sr0.9Ni0.3Ir0.7	382.383	17.8767	357.449	428.679
La0.1Sr0.9Ni0.3Ru0.7	376.89	17.5204	357.257	396.98
La0.1Sr0.9Ni0.3Sn0.7	385.905	14.8736	349.438	399.08
La0.1Sr0.9Ni0.5Cu0.5	375.539	28.5877	341.791	434.613
La0.1Sr0.9Ni0.5Ir0.5	377.441	15.4507	353.392	459.157
La0.1Sr0.9Ni0.5Ru0.5	400.548	30.9645	361.581	442.714
La0.1Sr0.9Ni0.5Sn0.5	376.521	17.686	351.257	399.384
La0.1Sr0.9Ni0.7Cu0.3	377.814	21.9176	347.683	410.524
La0.1Sr0.9Ni0.7Ir0.3	388.568	18.9004	354.155	419.82
La0.1Sr0.9Ni0.7Ru0.3	392.288	27.3732	354.046	454.393
La0.1Sr0.9Ni0.7Sn0.3	401.337	39.5089	357.236	464.126
La0.1Sr0.9Ni0.9Cu0.1	401.99	20.535	354.155	434.613
La0.1Sr0.9Ni0.9Ir0.1	404.101	14.7435	370.486	433.582
La0.1Sr0.9Ni0.9Ru0.1	398.696	23.1053	354.636	434.464
La0.1Sr0.9Ni0.9Sn0.1	402.853	18.2338	354.002	434.613
La0.1Sr0.9Zr0.1Cu0.9	356.915		356.915	356.915
La0.1Sr0.9Zr0.1Ni0.9	408.831	16.7369	354.155	435.376
La0.1Sr0.9Zr0.3Cu0.7	354.139		354.139	354.139
La0.1Sr0.9Zr0.3Ni0.7	381.201	22.6453	355.806	427.812
La0.1Sr0.9Zr0.5Cu0.5	373.022		373.022	373.022
La0.1Sr0.9Zr0.5Ni0.5	379.066	18.5922	349.473	401.696
La0.1Sr0.9Zr0.7Cu0.3	404.781		404.781	404.781
La0.1Sr0.9Zr0.7Ni0.3	397.634	5.49821	364.258	398.991
La0.1Sr0.9Zr0.9Cu0.1	388.867		388.867	388.867
La0.1Sr0.9Zr0.9Ni0.1	399.092		399.092	399.092
La0.3Sr0.7Co	380.382	24.8874	350.554	454.282
La0.3Sr0.7Co0.1Cu0.9	370.666	24.3364	349.791	397.396
La0.3Sr0.7Co0.1Fe0.9	371.285	13.5579	349.906	433.268
La0.3Sr0.7Co0.1Mn0.9	358.024	0.978081	357.333	358.716
La0.3Sr0.7Co0.1Ni0.9	377.282	22.7201	350.73	427.216
La0.3Sr0.7Co0.3Cu0.7	360.2	9.61927	342.514	373.079
La0.3Sr0.7Co0.3Fe0.7	368.513	16.3642	349.906	421.295
La0.3Sr0.7Co0.3Ir0.7	380.965	3.65965	375.677	393.5
La0.3Sr0.7Co0.3Mn0.7	367.122	15.7691	354.902	402.671
La0.3Sr0.7Co0.3Nb0.7	395.284	2.64794	384.887	396.68
La0.3Sr0.7Co0.3Ni0.7	374.401	25.9885	353.393	454.393
La0.3Sr0.7Co0.3Ru0.7	395.502	9.43163	357.799	398.711
La0.3Sr0.7Co0.3Sn0.7	408.567	11.7168	389.572	422.596
La0.3Sr0.7Co0.3Zr0.7	396.42	0.854239	395.562	399.092
La0.3Sr0.7Co0.5Cu0.5	362.117	15.6661	330.043	397.282
La0.3Sr0.7Co0.5Fe0.5	369.622	14.7174	350.683	417.793
La0.3Sr0.7Co0.5Ir0.5	399.844	29.3764	336.665	449.972
La0.3Sr0.7Co0.5Mn0.5	367.194	19.4904	351.307	421.895
La0.3Sr0.7Co0.5Nb0.5	373.451	9.88994	344.968	387.729
La0.3Sr0.7Co0.5Ni0.5	370.524	15.4766	354.046	450.461
La0.3Sr0.7Co0.5Ru0.5	364.252	9.4475	351.158	386.608
La0.3Sr0.7Co0.5Sn0.5	379.172	17.8357	344.915	399.934
La0.3Sr0.7Co0.5Zr0.5	387.25	16.2553	370.079	418.673
La0.3Sr0.7Co0.7Cu0.3	371.907	18.0302	351.952	409.688
La0.3Sr0.7Co0.7Fe0.3	368.094	14.2845	349.941	450.221
La0.3Sr0.7Co0.7Ir0.3	381.107	21.9531	354.067	428.276
La0.3Sr0.7Co0.7Mn0.3	372.095	21.0412	354.217	445.874
La0.3Sr0.7Co0.7Nb0.3	372.451	11.974	352.757	393.683
La0.3Sr0.7Co0.7Ni0.3	371.071	18.7602	351.094	453.997
La0.3Sr0.7Co0.7Ru0.3	378.282	18.1725	354.217	399.568
La0.3Sr0.7Co0.7Sn0.3	380.638	15.9434	350.586	398.276
La0.3Sr0.7Co0.7Zr0.3	369.932	17.1149	332.706	401.002
La0.3Sr0.7Co0.9Cu0.1	376.292	21.7399	350.147	433.279
La0.3Sr0.7Co0.9Fe0.1	375.597	20.1503	350.216	428.362
La0.3Sr0.7Co0.9Ir0.1	378.892	19.9522	357.213	444.939
La0.3Sr0.7Co0.9Mn0.1	374.946	20.6079	350.216	428.231
La0.3Sr0.7Co0.9Nb0.1	375.222	15.8601	350.012	436.648
La0.3Sr0.7Co0.9Ni0.1	376.457	21.155	350.147	428.463
La0.3Sr0.7Co0.9Ru0.1	374.528	17.9209	349.906	418.234
La0.3Sr0.7Co0.9Sn0.1	375.598	14.0914	352.779	417.929
La0.3Sr0.7Co0.9Zr0.1	375.678	14.224	356.307	417.644
La0.3Sr0.7Cu0.3Ir0.7	379.215		379.215	379.215
La0.3Sr0.7Cu0.3Ru0.7	387.218		387.218	387.218
La0.3Sr0.7Cu0.3Sn0.7	395.912		395.912	395.912
La0.3Sr0.7Cu0.5Ir0.5	364.132		364.132	364.132
La0.3Sr0.7Cu0.5Ru0.5	399.432		399.432	399.432
La0.3Sr0.7Cu0.5Sn0.5	397.969		397.969	397.969
La0.3Sr0.7Cu0.7Ir0.3	364.23		364.23	364.23
La0.3Sr0.7Cu0.7Ru0.3	369.791		369.791	369.791
La0.3Sr0.7Cu0.7Sn0.3	360.616		360.616	360.616
La0.3Sr0.7Cu0.9Ir0.1	365.195		365.195	365.195
La0.3Sr0.7Cu0.9Ru0.1	365.256		365.256	365.256
La0.3Sr0.7Cu0.9Sn0.1	365.195		365.195	365.195
La0.3Sr0.7Fe	368.779	11.3723	350.516	409.31
La0.3Sr0.7Fe0.1Cu0.9	375.119	19.3115	363.114	397.396
La0.3Sr0.7Fe0.1Mn0.9	355.994	6.62864	351.307	360.681
La0.3Sr0.7Fe0.1Ni0.9	377.697	23.2131	350.73	427.19
La0.3Sr0.7Fe0.3Cu0.7	359.872	11.9272	342.161	373.625
La0.3Sr0.7Fe0.3Ir0.7	381.131	9.70209	373.568	399.582
La0.3Sr0.7Fe0.3Mn0.7	364.397	12.8421	354.048	404.032
La0.3Sr0.7Fe0.3Nb0.7	394.503	4.53981	386.81	398.19
La0.3Sr0.7Fe0.3Ni0.7	371.123	21.0914	350.661	454.297
La0.3Sr0.7Fe0.3Ru0.7	396.721	9.72222	357.818	399.438
La0.3Sr0.7Fe0.3Sn0.7	417.926	5.89848	395.488	421.127
La0.3Sr0.7Fe0.3Zr0.7	390.742	5.9434	380.118	399.191
La0.3Sr0.7Fe0.5Cu0.5	361.704	14.0014	341.791	399.393
La0.3Sr0.7Fe0.5Ir0.5	402.239	20.2793	374.56	449.972
La0.3Sr0.7Fe0.5Mn0.5	360.106	6.13803	350.482	384.331
La0.3Sr0.7Fe0.5Nb0.5	366.674	12.6845	344.186	393.888
La0.3Sr0.7Fe0.5Ni0.5	370.667	16.1706	346.304	454.365
La0.3Sr0.7Fe0.5Ru0.5	370.62	7.09287	356.136	380.429
La0.3Sr0.7Fe0.5Sn0.5	371.674	19.4426	331.615	406.443
La0.3Sr0.7Fe0.5Zr0.5	381.072	18.5236	345.988	417.217
La0.3Sr0.7Fe0.7Cu0.3	366.881	17.3416	343.662	404.649
La0.3Sr0.7Fe0.7Ir0.3	381.979	13.6443	361.321	408.908
La0.3Sr0.7Fe0.7Mn0.3	370.441	17.0191	350.012	403.014
La0.3Sr0.7Fe0.7Nb0.3	373.544	18.2889	326.265	401.945
La0.3Sr0.7Fe0.7Ni0.3	371.791	16.316	349.194	445.831
La0.3Sr0.7Fe0.7Ru0.3	375.525	18.1472	350.301	400.328
La0.3Sr0.7Fe0.7Sn0.3	369.815	19.6593	331.467	401.95
La0.3Sr0.7Fe0.7Zr0.3	373.853	16.2025	351.545	401.859
La0.3Sr0.7Fe0.9Cu0.1	369.762	13.9981	344.158	433.438
La0.3Sr0.7Fe0.9Ir0.1	375.603	14.047	358.571	416.321
La0.3Sr0.7Fe0.9Mn0.1	369.962	12.162	350.197	433.064
La0.3Sr0.7Fe0.9Nb0.1	373.776	13.0713	352.992	424.296
La0.3Sr0.7Fe0.9Ni0.1	371.013	13.5786	349.906	433.214
La0.3Sr0.7Fe0.9Ru0.1	368.629	12.9843	350.837	400.657
La0.3Sr0.7Fe0.9Sn0.1	371.215	10.9733	354.374	414.862
La0.3Sr0.7Fe0.9Zr0.1	371.795	13.2454	340.366	410.707
La0.3Sr0.7Mn0.1Cu0.9	364.376	1.88358	363.044	365.707
La0.3Sr0.7Mn0.1Ni0.9	377.396	22.0749	350.53	427.216
La0.3Sr0.7Mn0.3Cu0.7	360.297	2.70503	358.385	362.21
La0.3Sr0.7Mn0.3Ir0.7	378.337		378.337	378.337
La0.3Sr0.7Mn0.3Nb0.7	391.456		391.456	391.456
La0.3Sr0.7Mn0.3Ni0.7	375.519	27.6792	351.183	450.461
La0.3Sr0.7Mn0.3Ru0.7	382.062		382.062	382.062
La0.3Sr0.7Mn0.3Sn0.7	390.282		390.282	390.282
La0.3Sr0.7Mn0.3Zr0.7	398.832		398.832	398.832
La0.3Sr0.7Mn0.5Cu0.5	374.005	33.4401	350.359	397.65
La0.3Sr0.7Mn0.5Ir0.5	368.804		368.804	368.804
La0.3Sr0.7Mn0.5Nb0.5	393.541		393.541	393.541
La0.3Sr0.7Mn0.5Ni0.5	369.955	23.4132	351.253	422.644
La0.3Sr0.7Mn0.5Ru0.5	362.258		362.258	362.258
La0.3Sr0.7Mn0.5Sn0.5	373.027		373.027	373.027
La0.3Sr0.7Mn0.5Zr0.5	347.245		347.245	347.245
La0.3Sr0.7Mn0.7Cu0.3	364.528	4.56655	361.299	367.757
La0.3Sr0.7Mn0.7Ir0.3	363.93		363.93	363.93
La0.3Sr0.7Mn0.7Nb0.3	363.622		363.622	363.622
La0.3Sr0.7Mn0.7Ni0.3	367.523	15.4988	351.467	419.734
La0.3Sr0.7Mn0.7Ru0.3	361.155		361.155	361.155
La0.3Sr0.7Mn0.7Sn0.3	364.305		364.305	364.305
La0.3Sr0.7Mn0.7Zr0.3	358.295		358.295	358.295
La0.3Sr0.7Mn0.9Cu0.1	364.235		364.235	364.235
La0.3Sr0.7Mn0.9Ir0.1	373.412		373.412	373.412
La0.3Sr0.7Mn0.9Nb0.1	367.406		367.406	367.406
La0.3Sr0.7Mn0.9Ni0.1	363.228	14.4398	353.017	373.438
La0.3Sr0.7Mn0.9Ru0.1	352.839		352.839	352.839
La0.3Sr0.7Mn0.9Sn0.1	367.426		367.426	367.426
La0.3Sr0.7Mn0.9Zr0.1	365.802		365.802	365.802
La0.3Sr0.7Nb0.1Cu0.9	362.795	3.39347	360.396	365.195
La0.3Sr0.7Nb0.1Ni0.9	379.483	20.1419	350.482	419.899
La0.3Sr0.7Nb0.3Cu0.7	359.913	0.309321	359.694	360.132
La0.3Sr0.7Nb0.3Ni0.7	370.706	19.0039	333.603	440.787
La0.3Sr0.7Nb0.5Cu0.5	387.501	22.8699	371.33	403.673
La0.3Sr0.7Nb0.5Ni0.5	372.524	19.0242	344.665	409.956
La0.3Sr0.7Nb0.7Cu0.3	373.901		373.901	373.901
La0.3Sr0.7Nb0.7Ni0.3	399.892	4.75481	380.887	401.407
La0.3Sr0.7Ni	386.046	23.15	354.864	427.148
La0.3Sr0.7Ni0.1Cu0.9	375.126	19.324	362.786	397.396
La0.3Sr0.7Ni0.3Cu0.7	358.174	9.79807	330.505	370.282
La0.3Sr0.7Ni0.3Ir0.7	396.734	5.68575	377.968	403.567
La0.3Sr0.7Ni0.3Ru0.7	395.113	3.65378	382.87	397.217
La0.3Sr0.7Ni0.3Sn0.7	397.746	2.80195	390.28	404.949
La0.3Sr0.7Ni0.5Cu0.5	359.936	15.8195	330.405	392.467
La0.3Sr0.7Ni0.5Ir0.5	384.134	12.6685	356.151	405.52
La0.3Sr0.7Ni0.5Ru0.5	365.277	15.9304	349.417	393.632
La0.3Sr0.7Ni0.5Sn0.5	391.112	8.40718	367.756	399.241
La0.3Sr0.7Ni0.7Cu0.3	366.767	11.5239	351.961	400.097
La0.3Sr0.7Ni0.7Ir0.3	374.19	21.0131	335.546	428.276
La0.3Sr0.7Ni0.7Ru0.3	378.581	18.884	354.531	402.886
La0.3Sr0.7Ni0.7Sn0.3	382.094	21.4309	340.036	399.535
La0.3Sr0.7Ni0.9Cu0.1	377.455	24.7757	350.73	432.713
La0.3Sr0.7Ni0.9Ir0.1	375.831	15.0227	352.977	419.82
La0.3Sr0.7Ni0.9Ru0.1	377.388	18.8281	350.49	420.512
La0.3Sr0.7Ni0.9Sn0.1	379.522	18.8453	362.065	419.82
La0.3Sr0.7Zr0.1Cu0.9	365.339		365.339	365.339
La0.3Sr0.7Zr0.1Ni0.9	384.04	17.8189	359.746	419.899
La0.3Sr0.7Zr0.3Cu0.7	373.908		373.908	373.908
La0.3Sr0.7Zr0.3Ni0.7	364.818	10.6211	346.447	387.865
La0.3Sr0.7Zr0.5Cu0.5	398.895		398.895	398.895
La0.3Sr0.7Zr0.5Ni0.5	382.089	13.2239	368.595	399.705
La0.3Sr0.7Zr0.7Cu0.3	394.803		394.803	394.803
La0.3Sr0.7Zr0.7Ni0.3	397.867	0.587583	397.049	399.092
La0.5Sr0.5Co	376.499	22.0928	330.54	426.933
La0.5Sr0.5Co0.1Cu0.9	379.134	17.5686	362.832	397.742
La0.5Sr0.5Co0.1Fe0.9	389.181	14.0353	351.478	417.794
La0.5Sr0.5Co0.1Mn0.9	399.969	8.81164	393.738	406.199
La0.5Sr0.5Co0.1Ni0.9	381.912	25.1866	329.943	419.899
La0.5Sr0.5Co0.3Cu0.7	360.636	9.99108	345.454	398.456
La0.5Sr0.5Co0.3Fe0.7	379.25	14.0379	352.577	450.079
La0.5Sr0.5Co0.3Ir0.7	337.879	14.5046	327.319	357.399
La0.5Sr0.5Co0.3Mn0.7	383.752	12.1407	364.952	397.395
La0.5Sr0.5Co0.3Nb0.7	392.714	0.987589	390.9	393.489
La0.5Sr0.5Co0.3Ni0.7	376.768	21.1621	333.919	422.428
La0.5Sr0.5Co0.3Ru0.7	382.205	3.18805	376.686	384.483
La0.5Sr0.5Co0.3Sn0.7	364.644	6.97078	337.668	367.087
La0.5Sr0.5Co0.3Zr0.7	328.165	0.490343	327.493	329.292
La0.5Sr0.5Co0.5Cu0.5	359.904	17.2123	335.546	397.293
La0.5Sr0.5Co0.5Fe0.5	375.152	14.0629	349.475	421.87
La0.5Sr0.5Co0.5Ir0.5	381.696	10.4964	364.918	398.523
La0.5Sr0.5Co0.5Mn0.5	381.902	13.769	357.461	420.27
La0.5Sr0.5Co0.5Nb0.5	397.571	8.05262	379.724	402.085
La0.5Sr0.5Co0.5Ni0.5	372.341	15.4537	338.176	451.843
La0.5Sr0.5Co0.5Ru0.5	400.942	10.3229	362.945	408.466
La0.5Sr0.5Co0.5Sn0.5	392.631	10.5169	374.115	399.705
La0.5Sr0.5Co0.5Zr0.5	390.896	7.5635	374.277	398.816
La0.5Sr0.5Co0.7Cu0.3	362.853	16.5874	334.924	407.709
La0.5Sr0.5Co0.7Fe0.3	377.75	15.77	338.379	450.21
La0.5Sr0.5Co0.7Ir0.3	381.199	18.5386	356.363	444.664
La0.5Sr0.5Co0.7Mn0.3	379.713	16.2038	354.749	450.21
La0.5Sr0.5Co0.7Nb0.3	381.375	9.66222	358.66	405.68
La0.5Sr0.5Co0.7Ni0.3	376.479	17.3346	333.687	445.897
La0.5Sr0.5Co0.7Ru0.3	377.875	19.9777	344.681	410.433
La0.5Sr0.5Co0.7Sn0.3	372.295	12.9081	357.077	403.032
La0.5Sr0.5Co0.7Zr0.3	388.059	11.6328	363.774	402.788
La0.5Sr0.5Co0.9Cu0.1	381.999	26.309	330.54	450.484
La0.5Sr0.5Co0.9Fe0.1	385.496	22.772	330.326	443.099
La0.5Sr0.5Co0.9Ir0.1	380.377	21.2997	324.714	428.723
La0.5Sr0.5Co0.9Mn0.1	385.795	22.4619	330.326	443.099
La0.5Sr0.5Co0.9Nb0.1	386.844	21.086	332.706	454.299
La0.5Sr0.5Co0.9Ni0.1	384.077	23.5332	330.54	442.899
La0.5Sr0.5Co0.9Ru0.1	380.908	22.9062	324.346	418.4
La0.5Sr0.5Co0.9Sn0.1	384.875	23.2962	333.879	444.521
La0.5Sr0.5Co0.9Zr0.1	388.149	22.3951	346.44	455.938
La0.5Sr0.5Cu0.5Ir0.5	375.056		375.056	375.056
La0.5Sr0.5Cu0.5Ru0.5	359.823		359.823	359.823
La0.5Sr0.5Cu0.5Sn0.5	389.438		389.438	389.438
La0.5Sr0.5Cu0.7Ir0.3	407.805		407.805	407.805
La0.5Sr0.5Cu0.7Ru0.3	397.383		397.383	397.383
La0.5Sr0.5Cu0.7Sn0.3	396.261		396.261	396.261
La0.5Sr0.5Cu0.9Ir0.1	397.906		397.906	397.906
La0.5Sr0.5Cu0.9Ru0.1	397.592		397.592	397.592
La0.5Sr0.5Cu0.9Sn0.1	397.679		397.679	397.679
La0.5Sr0.5Fe	369.204	22.7104	326.619	400.577
La0.5Sr0.5Fe0.1Cu0.9	380.017	16.9726	362.93	396.873
La0.5Sr0.5Fe0.1Mn0.9	400.058	2.50577	398.286	401.829
La0.5Sr0.5Fe0.1Ni0.9	382.864	24.8423	331.711	439.826
La0.5Sr0.5Fe0.3Cu0.7	362.979	11.0198	347.159	407.849
La0.5Sr0.5Fe0.3Ir0.7	370.01	1.45409	366.984	370.826
La0.5Sr0.5Fe0.3Mn0.7	391.425	15.3223	372.206	418.285
La0.5Sr0.5Fe0.3Nb0.7	390.936	1.29509	388.789	392.403
La0.5Sr0.5Fe0.3Ni0.7	374.158	20.0438	334.472	445.897
La0.5Sr0.5Fe0.3Ru0.7	384.317	0.0853083	384.248	384.416
La0.5Sr0.5Fe0.3Sn0.7	380.89	0.205864	380.714	381.469
La0.5Sr0.5Fe0.3Zr0.7	328.007	0.157492	327.841	328.212
La0.5Sr0.5Fe0.5Cu0.5	359.808	16.9251	335.844	398.985
La0.5Sr0.5Fe0.5Ir0.5	398.338	13.0176	375.056	438.936
La0.5Sr0.5Fe0.5Mn0.5	377.403	15.3261	357.351	399.08
La0.5Sr0.5Fe0.5Nb0.5	387.53	8.82738	379.78	402.065
La0.5Sr0.5Fe0.5Ni0.5	372.047	14.9503	335.921	453.668
La0.5Sr0.5Fe0.5Ru0.5	400.161	9.1972	385.419	408.594
La0.5Sr0.5Fe0.5Sn0.5	397.755	2.42418	391.187	401.119
La0.5Sr0.5Fe0.5Zr0.5	395.313	2.763	391.127	398.693
La0.5Sr0.5Fe0.7Cu0.3	366.964	18.1555	335.138	401.93
La0.5Sr0.5Fe0.7Ir0.3	378.559	13.4889	348.418	398.482
La0.5Sr0.5Fe0.7Mn0.3	383.422	14.1262	362.007	418.206
La0.5Sr0.5Fe0.7Nb0.3	384.364	13.9943	358.8	422.343
La0.5Sr0.5Fe0.7Ni0.3	380.002	14.3994	348.379	450.21
La0.5Sr0.5Fe0.7Ru0.3	380.094	21.4291	324.346	408.596
La0.5Sr0.5Fe0.7Sn0.3	385.571	16.3895	359.647	422.14
La0.5Sr0.5Fe0.7Zr0.3	386.651	9.85606	368.43	402.532
La0.5Sr0.5Fe0.9Cu0.1	383.689	18.2455	330.326	417.909
La0.5Sr0.5Fe0.9Ir0.1	376.122	18.348	330.409	408.492
La0.5Sr0.5Fe0.9Mn0.1	390.232	12.8272	352.654	417.507
La0.5Sr0.5Fe0.9Nb0.1	378.196	17.6171	325.98	407.759
La0.5Sr0.5Fe0.9Ni0.1	387.301	15.6793	339.304	418.248
La0.5Sr0.5Fe0.9Ru0.1	382.171	15.5521	340.235	403.09
La0.5Sr0.5Fe0.9Sn0.1	375.606	18.474	331.168	406.385
La0.5Sr0.5Fe0.9Zr0.1	379.007	16.1576	324.733	402.684
La0.5Sr0.5Mn0.1Cu0.9	389.066	12.8294	379.994	398.138
La0.5Sr0.5Mn0.1Ni0.9	383.049	23.723	331.458	419.899
La0.5Sr0.5Mn0.3Cu0.7	385.532	17.6209	373.072	397.992
La0.5Sr0.5Mn0.3Ni0.7	376.767	22.013	336.021	419.878
La0.5Sr0.5Mn0.5Cu0.5	366.013	32.9897	342.685	389.34
La0.5Sr0.5Mn0.5Ir0.5	374.509		374.509	374.509
La0.5Sr0.5Mn0.5Nb0.5	398.907		398.907	398.907
La0.5Sr0.5Mn0.5Ni0.5	381.606	14.9943	338.637	420.233
La0.5Sr0.5Mn0.5Ru0.5	385.664		385.664	385.664
La0.5Sr0.5Mn0.5Sn0.5	381.89		381.89	381.89
La0.5Sr0.5Mn0.5Zr0.5	394.257		394.257	394.257
La0.5Sr0.5Mn0.7Cu0.3	332.399		332.399	332.399
La0.5Sr0.5Mn0.7Ir0.3	366.842		366.842	366.842
La0.5Sr0.5Mn0.7Nb0.3	386.954		386.954	386.954
La0.5Sr0.5Mn0.7Ni0.3	382.885	11.8017	353.729	407.111
La0.5Sr0.5Mn0.7Ru0.3	402.618		402.618	402.618
La0.5Sr0.5Mn0.7Sn0.3	385.859		385.859	385.859
La0.5Sr0.5Mn0.7Zr0.3	389.028		389.028	389.028
La0.5Sr0.5Mn0.9Cu0.1	387.76		387.76	387.76
La0.5Sr0.5Mn0.9Ir0.1	389.452		389.452	389.452
La0.5Sr0.5Mn0.9Nb0.1	374.951		374.951	374.951
La0.5Sr0.5Mn0.9Ni0.1	395.842	8.55067	389.795	401.888
La0.5Sr0.5Mn0.9Ru0.1	394.713		394.713	394.713
La0.5Sr0.5Mn0.9Sn0.1	380.388		380.388	380.388
La0.5Sr0.5Mn0.9Zr0.1	371.638		371.638	371.638
La0.5Sr0.5Nb0.1Cu0.9	381.75	22.5275	365.82	397.679
La0.5Sr0.5Nb0.1Ni0.9	381.193	18.7718	356.307	441.762
La0.5Sr0.5Nb0.3Cu0.7	391.84	6.76675	387.056	396.625
La0.5Sr0.5Nb0.3Ni0.7	379.187	13.0304	357.532	411.662
La0.5Sr0.5Nb0.5Cu0.5	382.013	1.25399	381.126	382.899
La0.5Sr0.5Nb0.5Ni0.5	386.245	8.28637	375.239	402.065
La0.5Sr0.5Nb0.7Ni0.3	391.903	0.1268	391.701	392.048
La0.5Sr0.5Ni	375.776	21.0656	346.649	431.737
La0.5Sr0.5Ni0.1Cu0.9	379.291	17.7445	362.832	398.089
La0.5Sr0.5Ni0.3Cu0.7	356.033	6.90759	347.801	397.774
La0.5Sr0.5Ni0.3Ir0.7	331.012	0.835608	330.318	332.501
La0.5Sr0.5Ni0.3Ru0.7	395.385	1.83264	391.833	398.011
La0.5Sr0.5Ni0.3Sn0.7	340.409	0.247652	340.253	340.813
La0.5Sr0.5Ni0.5Cu0.5	361.807	15.7583	339.618	398.026
La0.5Sr0.5Ni0.5Ir0.5	387.717	9.39294	371.972	398.783
La0.5Sr0.5Ni0.5Ru0.5	398.731	3.20322	381.642	404.121
La0.5Sr0.5Ni0.5Sn0.5	393.12	11.0116	372.906	400.942
La0.5Sr0.5Ni0.7Cu0.3	363.554	17.2551	335.546	403.103
La0.5Sr0.5Ni0.7Ir0.3	374.296	11.5095	351.703	421.99
La0.5Sr0.5Ni0.7Ru0.3	394.806	13.8013	358.039	414.555
La0.5Sr0.5Ni0.7Sn0.3	374.525	16.8735	352.038	408.048
La0.5Sr0.5Ni0.9Cu0.1	380.879	25.9045	331.471	420.365
La0.5Sr0.5Ni0.9Ir0.1	392.7	21.835	356.624	453.328
La0.5Sr0.5Ni0.9Ru0.1	392.653	24.3988	355.782	443.054
La0.5Sr0.5Ni0.9Sn0.1	380.587	19.0746	347.125	441.546
La0.5Sr0.5Zr0.1Cu0.9	397.65		397.65	397.65
La0.5Sr0.5Zr0.1Ni0.9	369.48	13.1624	344.32	398.347
La0.5Sr0.5Zr0.3Cu0.7	397.65		397.65	397.65
La0.5Sr0.5Zr0.3Ni0.7	386.554	10.2847	369.385	400.468
La0.5Sr0.5Zr0.5Cu0.5	386.607		386.607	386.607
La0.5Sr0.5Zr0.5Ni0.5	395.759	13.5485	380.438	425.679
La0.5Sr0.5Zr0.7Ni0.3	329.979	1.56083	329.399	336.024
La0.7Sr0.3Co	378.463	18.2656	324.966	420.061
La0.7Sr0.3Co0.1Cu0.9	387.535	13.4178	372.771	398.985
La0.7Sr0.3Co0.1Fe0.9	394.801	21.9385	332.706	447.158
La0.7Sr0.3Co0.1Mn0.9	408.574	12.8184	399.51	417.638
La0.7Sr0.3Co0.1Ni0.9	386.45	21.4592	357.145	444.521
La0.7Sr0.3Co0.3Cu0.7	394.151	5.57917	367.753	405.177
La0.7Sr0.3Co0.3Fe0.7	374.828	24.7429	323.748	454.489
La0.7Sr0.3Co0.3Mn0.7	367.441	18.8507	344.186	405.299
La0.7Sr0.3Co0.3Ni0.7	377.848	18.8711	326.18	441.6
La0.7Sr0.3Co0.5Cu0.5	383.535	17.152	348.408	407.994
La0.7Sr0.3Co0.5Fe0.5	374.45	22.6367	326.792	443.18
La0.7Sr0.3Co0.5Ir0.5	398.974	14.9516	387.964	429.661
La0.7Sr0.3Co0.5Mn0.5	381.578	12.5148	346.102	412.368
La0.7Sr0.3Co0.5Nb0.5	362.852	18.6445	332.079	382.108
La0.7Sr0.3Co0.5Ni0.5	374.286	22.7644	328.819	410.491
La0.7Sr0.3Co0.5Ru0.5	400.077	19.4686	372.507	422.618
La0.7Sr0.3Co0.5Sn0.5	390.04	51.685	340.439	475.12
La0.7Sr0.3Co0.5Zr0.5	346.047	10.1515	331.263	358.943
La0.7Sr0.3Co0.7Cu0.3	377.295	23.6669	324.346	419.419
La0.7Sr0.3Co0.7Fe0.3	380.09	23.5297	323.815	447.158
La0.7Sr0.3Co0.7Ir0.3	377.76	12.6675	341.358	442.842
La0.7Sr0.3Co0.7Mn0.3	380.596	20.7248	323.815	453.958
La0.7Sr0.3Co0.7Nb0.3	395.387	14.5336	335.171	428.382
La0.7Sr0.3Co0.7Ni0.3	377.828	21.3724	323.815	443.217
La0.7Sr0.3Co0.7Ru0.3	394.929	6.90624	375.396	413.378
La0.7Sr0.3Co0.7Sn0.3	392.652	16.5358	349.252	425.842
La0.7Sr0.3Co0.7Zr0.3	378.295	30.6995	333.688	452.428
La0.7Sr0.3Co0.9Cu0.1	383.65	22.2608	332.318	444.835
La0.7Sr0.3Co0.9Fe0.1	386.635	25.8816	323.759	446.499
La0.7Sr0.3Co0.9Ir0.1	380.386	10.1977	365.306	403.673
La0.7Sr0.3Co0.9Mn0.1	387.804	23.1267	345.615	446.499
La0.7Sr0.3Co0.9Nb0.1	389.012	13.7506	363.201	442.683
La0.7Sr0.3Co0.9Ni0.1	386.127	25.2333	335.226	444.835
La0.7Sr0.3Co0.9Ru0.1	382.74	14.4379	359.109	440.059
La0.7Sr0.3Co0.9Sn0.1	385.045	14.2122	365.025	443.413
La0.7Sr0.3Co0.9Zr0.1	390.207	14.7909	365.333	420.764
La0.7Sr0.3Cu0.7Ir0.3	399.46		399.46	399.46
La0.7Sr0.3Cu0.7Ru0.3	395.527		395.527	395.527
La0.7Sr0.3Cu0.7Sn0.3	398.895		398.895	398.895
La0.7Sr0.3Cu0.9Ir0.1	383.126		383.126	383.126
La0.7Sr0.3Cu0.9Ru0.1	379.647		379.647	379.647
La0.7Sr0.3Cu0.9Sn0.1	379.869		379.869	379.869
La0.7Sr0.3Fe	382.063	16.349	351.989	412.754
La0.7Sr0.3Fe0.1Cu0.9	387.671	12.5395	374.019	398.675
La0.7Sr0.3Fe0.1Mn0.9	400.808	1.63184	399.654	401.962
La0.7Sr0.3Fe0.1Ni0.9	388.74	21.8152	357.074	444.298
La0.7Sr0.3Fe0.3Cu0.7	393.258	4.27078	386.529	398.837
La0.7Sr0.3Fe0.3Mn0.7	355.697	13.5328	334.55	399.892
La0.7Sr0.3Fe0.3Ni0.7	373.452	22.238	324.346	438.04
La0.7Sr0.3Fe0.5Cu0.5	385.141	15.9475	354.344	406.215
La0.7Sr0.3Fe0.5Ir0.5	388.339	4.05119	376.446	394.351
La0.7Sr0.3Fe0.5Mn0.5	371.644	20.598	325.98	398.39
La0.7Sr0.3Fe0.5Nb0.5	366.954	22.0016	329.526	382.77
La0.7Sr0.3Fe0.5Ni0.5	373.033	24.7762	329.319	444.378
La0.7Sr0.3Fe0.5Ru0.5	414.791	9.97389	399.552	427.377
La0.7Sr0.3Fe0.5Sn0.5	355.452	17.013	333.792	381.761
La0.7Sr0.3Fe0.5Zr0.5	333.428	4.85658	328.506	346.553
La0.7Sr0.3Fe0.7Cu0.3	387.414	17.2788	352.861	422.976
La0.7Sr0.3Fe0.7Ir0.3	385.544	11.8656	365.467	400.759
La0.7Sr0.3Fe0.7Mn0.3	371.804	21.0538	327.242	412.368
La0.7Sr0.3Fe0.7Nb0.3	395.345	7.51369	372.734	404.087
La0.7Sr0.3Fe0.7Ni0.3	379.928	26.8301	323.759	454.577
La0.7Sr0.3Fe0.7Ru0.3	394.147	11.8878	371.557	420.764
La0.7Sr0.3Fe0.7Sn0.3	395.386	8.84195	377.494	410.093
La0.7Sr0.3Fe0.7Zr0.3	379.043	17.0834	341.62	398.87
La0.7Sr0.3Fe0.9Cu0.1	388.578	22.9353	323.748	450.182
La0.7Sr0.3Fe0.9Ir0.1	384.408	17.3401	357.8	442.842
La0.7Sr0.3Fe0.9Mn0.1	397.241	21.362	339.981	448.968
La0.7Sr0.3Fe0.9Nb0.1	387.89	14.9083	360.218	422.528
La0.7Sr0.3Fe0.9Ni0.1	392.095	22.351	324.135	450.182
La0.7Sr0.3Fe0.9Ru0.1	391.054	22.2456	357.145	453.936
La0.7Sr0.3Fe0.9Sn0.1	385.905	16.3706	360.895	422.343
La0.7Sr0.3Fe0.9Zr0.1	386.924	14.3959	364.565	420.642
La0.7Sr0.3Mn0.1Cu0.9	383.739	7.86434	378.178	389.3
La0.7Sr0.3Mn0.1Ni0.9	383.142	15.3034	357.074	444.257
La0.7Sr0.3Mn0.3Cu0.7	391.81	1.52841	390.729	392.891
La0.7Sr0.3Mn0.3Ni0.7	384.603	21.4191	331.522	444.521
La0.7Sr0.3Mn0.5Cu0.5	384.86		384.86	384.86
La0.7Sr0.3Mn0.5Ni0.5	382.453	24.5879	332.242	441.463
La0.7Sr0.3Mn0.7Cu0.3	365.616		365.616	365.616
La0.7Sr0.3Mn0.7Ir0.3	378.179		378.179	378.179
La0.7Sr0.3Mn0.7Nb0.3	374.886		374.886	374.886
La0.7Sr0.3Mn0.7Ni0.3	367.695	19.4884	339.981	390.529
La0.7Sr0.3Mn0.7Ru0.3	400.554		400.554	400.554
La0.7Sr0.3Mn0.7Sn0.3	403.04		403.04	403.04
La0.7Sr0.3Mn0.7Zr0.3	391.446		391.446	391.446
La0.7Sr0.3Mn0.9Cu0.1	394.168		394.168	394.168
La0.7Sr0.3Mn0.9Ir0.1	399.312		399.312	399.312
La0.7Sr0.3Mn0.9Nb0.1	400.209		400.209	400.209
La0.7Sr0.3Mn0.9Ni0.1	408.351	13.6017	398.733	417.969
La0.7Sr0.3Mn0.9Ru0.1	402.709		402.709	402.709
La0.7Sr0.3Mn0.9Sn0.1	399.427		399.427	399.427
La0.7Sr0.3Mn0.9Zr0.1	398.578		398.578	398.578
La0.7Sr0.3Nb0.1Cu0.9	441.033	84.2093	381.489	500.578
La0.7Sr0.3Nb0.1Ni0.9	395.995	15.7324	344.927	429.182
La0.7Sr0.3Nb0.3Cu0.7	417.247	30.9865	395.336	439.157
La0.7Sr0.3Nb0.3Ni0.7	377.42	28.7383	335.909	476.231
La0.7Sr0.3Nb0.5Ni0.5	365.346	43.7154	337.533	446.799
La0.7Sr0.3Ni	371.652	23.3914	330.326	419.215
La0.7Sr0.3Ni0.1Cu0.9	390.571	8.94013	381.694	399.573
La0.7Sr0.3Ni0.3Cu0.7	392.184	8.53363	363.041	399.498
La0.7Sr0.3Ni0.5Cu0.5	382.257	19.9153	336.798	408.15
La0.7Sr0.3Ni0.5Ir0.5	389.791	39.9038	336.174	453.421
La0.7Sr0.3Ni0.5Ru0.5	373.276	2.58809	368.355	377.572
La0.7Sr0.3Ni0.5Sn0.5	458.609	17.4829	422.849	475.706
La0.7Sr0.3Ni0.7Cu0.3	378.005	17.0964	334.665	411.557
La0.7Sr0.3Ni0.7Ir0.3	391.068	12.1486	372.377	413.378
La0.7Sr0.3Ni0.7Ru0.3	381.399	12.2465	360.785	396.057
La0.7Sr0.3Ni0.7Sn0.3	412.926	19.5521	391.692	455.312
La0.7Sr0.3Ni0.9Cu0.1	384.362	16.6648	357.145	444.378
La0.7Sr0.3Ni0.9Ir0.1	389.81	13.8056	362.869	416.517
La0.7Sr0.3Ni0.9Ru0.1	387.014	21.199	345.21	442.699
La0.7Sr0.3Ni0.9Sn0.1	390.743	18.0674	343.487	444.331
La0.7Sr0.3Zr0.1Cu0.9	381.489		381.489	381.489
La0.7Sr0.3Zr0.1Ni0.9	398.2	13.2949	376.906	425.566
La0.7Sr0.3Zr0.3Cu0.7	399.213		399.213	399.213
La0.7Sr0.3Zr0.3Ni0.7	409.95	32.9748	361.307	465.83
La0.7Sr0.3Zr0.5Ni0.5	376.107	38.8559	328.632	427.714
La0.9Sr0.1Co	407.564	25.8432	354.099	449.671
La0.9Sr0.1Co0.1Cu0.9	441.2	71.7531	369.026	512.525
La0.9Sr0.1Co0.1Fe0.9	401.187	17.7334	367.075	428.888
La0.9Sr0.1Co0.1Mn0.9	409.704	0.826312	409.12	410.288
La0.9Sr0.1Co0.1Ni0.9	390.529	23.7316	356.454	453.028
La0.9Sr0.1Co0.3Cu0.7	395.659	47.2607	357.145	501.598
La0.9Sr0.1Co0.3Fe0.7	374.737	12.8601	358.141	413.226
La0.9Sr0.1Co0.3Mn0.7	371.067	11.0891	363.774	411.909
La0.9Sr0.1Co0.3Ni0.7	375.195	17.0951	345.02	432.922
La0.9Sr0.1Co0.5Cu0.5	399.08	29.2461	360.876	501.624
La0.9Sr0.1Co0.5Fe0.5	377.459	17.9899	351.127	427.377
La0.9Sr0.1Co0.5Ir0.5	328.349	0.634195	327.597	329.703
La0.9Sr0.1Co0.5Mn0.5	375.511	15.3136	356.33	410.328
La0.9Sr0.1Co0.5Nb0.5	395.754	0.268976	395.415	396.259
La0.9Sr0.1Co0.5Ni0.5	377.627	19.6529	340.894	454.352
La0.9Sr0.1Co0.5Ru0.5	422.595	5.3727	417.217	428.417
La0.9Sr0.1Co0.5Sn0.5	408.248	0.0771278	408.183	408.406
La0.9Sr0.1Co0.5Zr0.5	404.574	1.33535	402.626	405.601
La0.9Sr0.1Co0.7Cu0.3	383.918	23.3828	345.023	434.775
La0.9Sr0.1Co0.7Fe0.3	381.081	18.0924	357.257	428.328
La0.9Sr0.1Co0.7Ir0.3	395.559	43.808	337.371	483.09
La0.9Sr0.1Co0.7Mn0.3	382.542	17.799	360.591	412.815
La0.9Sr0.1Co0.7Nb0.3	370.263	27.706	327.822	425.197
La0.9Sr0.1Co0.7Ni0.3	374.408	13.793	353.797	426.062
La0.9Sr0.1Co0.7Ru0.3	413.456	23.4854	374.899	467.795
La0.9Sr0.1Co0.7Sn0.3	419.196	45.7812	328.066	475.414
La0.9Sr0.1Co0.7Zr0.3	353.313	23.2452	324.795	399.404
La0.9Sr0.1Co0.9Cu0.1	387.172	21.4753	341.464	428.657
La0.9Sr0.1Co0.9Fe0.1	393.791	22.1386	354.099	428.941
La0.9Sr0.1Co0.9Ir0.1	415.574	32.2448	358.498	483.128
La0.9Sr0.1Co0.9Mn0.1	394.284	23.2109	354.032	428.904
La0.9Sr0.1Co0.9Nb0.1	425.826	27.9281	361.966	482.206
La0.9Sr0.1Co0.9Ni0.1	391.991	21.9633	353.847	428.564
La0.9Sr0.1Co0.9Ru0.1	407.61	37.9684	356.639	508.5
La0.9Sr0.1Co0.9Sn0.1	435.395	27.3762	372.82	475.692
La0.9Sr0.1Co0.9Zr0.1	436.764	27.0194	361.966	482.433
La0.9Sr0.1Cu0.9Ir0.1	369.185		369.185	369.185
La0.9Sr0.1Cu0.9Ru0.1	375.306		375.306	375.306
La0.9Sr0.1Cu0.9Sn0.1	374.13		374.13	374.13
La0.9Sr0.1Fe	403.02	23.9753	354.049	447.459
La0.9Sr0.1Fe0.1Cu0.9	443.831	69.0983	374.463	512.657
La0.9Sr0.1Fe0.1Mn0.9	411.552	2.08251	410.079	413.024
La0.9Sr0.1Fe0.1Ni0.9	390.58	24.6163	353.56	453.099
La0.9Sr0.1Fe0.3Cu0.7	407.111	52.8652	358.141	528.407
La0.9Sr0.1Fe0.3Mn0.7	373.357	4.52216	365.028	379.574
La0.9Sr0.1Fe0.3Ni0.7	383.763	21.1295	353.812	482.433
La0.9Sr0.1Fe0.5Cu0.5	399.491	23.9775	350.93	454.017
La0.9Sr0.1Fe0.5Ir0.5	356.68	0.557309	356.133	357.296
La0.9Sr0.1Fe0.5Mn0.5	371.724	12.9262	357.727	405.68
La0.9Sr0.1Fe0.5Nb0.5	325.812	0.478826	325.104	326.369
La0.9Sr0.1Fe0.5Ni0.5	382.22	19.7878	352.655	454.352
La0.9Sr0.1Fe0.5Ru0.5	426.589	5.20761	412.017	429.182
La0.9Sr0.1Fe0.5Sn0.5	368.656	35.6832	327.08	396.368
La0.9Sr0.1Fe0.5Zr0.5	405.866	4.92431	395.3	408.564
La0.9Sr0.1Fe0.7Cu0.3	397.77	24.6727	351.127	452.872
La0.9Sr0.1Fe0.7Ir0.3	384.004	35.0901	336.887	429.318
La0.9Sr0.1Fe0.7Mn0.3	378.567	13.5339	363.505	404.087
La0.9Sr0.1Fe0.7Nb0.3	348.711	22.9856	332.452	438.297
La0.9Sr0.1Fe0.7Ni0.3	378.778	15.2183	354.209	426.217
La0.9Sr0.1Fe0.7Ru0.3	408.404	12.0373	376.984	429.182
La0.9Sr0.1Fe0.7Sn0.3	393.953	43.7336	347.273	478.543
La0.9Sr0.1Fe0.7Zr0.3	344.202	13.3882	325.299	377.006
La0.9Sr0.1Fe0.9Cu0.1	396.238	20.8698	359.932	428.657
La0.9Sr0.1Fe0.9Ir0.1	416.386	15.1156	359.625	428.951
La0.9Sr0.1Fe0.9Mn0.1	397.905	18.2807	358.928	428.105
La0.9Sr0.1Fe0.9Nb0.1	411.291	20.4773	361.393	430.031
La0.9Sr0.1Fe0.9Ni0.1	400.08	18.9873	359.932	428.442
La0.9Sr0.1Fe0.9Ru0.1	415.819	13.2778	375.117	428.754
La0.9Sr0.1Fe0.9Sn0.1	422.062	10.3949	380.869	465.134
La0.9Sr0.1Fe0.9Zr0.1	401.007	30.4621	342.06	452.135
La0.9Sr0.1Mn0.1Cu0.9	440.31	100.811	369.026	511.595
La0.9Sr0.1Mn0.1Ni0.9	397.073	27.9641	367.706	482.696
La0.9Sr0.1Mn0.3Cu0.7	498.318		498.318	498.318
La0.9Sr0.1Mn0.3Ni0.7	384.256	20.95	360.522	422.673
La0.9Sr0.1Mn0.5Cu0.5	414.866		414.866	414.866
La0.9Sr0.1Mn0.5Ni0.5	382.356	21.8864	352.655	428.366
La0.9Sr0.1Mn0.7Cu0.3	425.206		425.206	425.206
La0.9Sr0.1Mn0.7Ni0.3	377.889	16.2287	364.406	414.828
La0.9Sr0.1Mn0.9Cu0.1	425.766		425.766	425.766
La0.9Sr0.1Mn0.9Ir0.1	377.949		377.949	377.949
La0.9Sr0.1Mn0.9Nb0.1	428.672		428.672	428.672
La0.9Sr0.1Mn0.9Ni0.1	409.919	1.13076	409.12	410.719
La0.9Sr0.1Mn0.9Ru0.1	409.976		409.976	409.976
La0.9Sr0.1Mn0.9Sn0.1	421.183		421.183	421.183
La0.9Sr0.1Mn0.9Zr0.1	424.233		424.233	424.233
La0.9Sr0.1Nb0.1Cu0.9	468.114	132.645	374.32	561.908
La0.9Sr0.1Nb0.1Ni0.9	427.462	31.2581	361.367	478.974
La0.9Sr0.1Nb0.3Cu0.7	417.129		417.129	417.129
La0.9Sr0.1Nb0.3Ni0.7	385.287	45.7053	327.297	443.886
La0.9Sr0.1Nb0.5Ni0.5	405.285	0.199198	405.141	405.794
La0.9Sr0.1Ni	409.734	30.8636	369.107	451.458
La0.9Sr0.1Ni0.1Cu0.9	422.452	78.2795	365.867	511.788
La0.9Sr0.1Ni0.3Cu0.7	406.992	46.9636	357.074	504.834
La0.9Sr0.1Ni0.5Cu0.5	398.487	48.5583	340.899	505.116
La0.9Sr0.1Ni0.5Ir0.5	410.882	0.998909	409.767	412.369
La0.9Sr0.1Ni0.5Ru0.5	476.223	0.209146	475.752	476.367
La0.9Sr0.1Ni0.5Sn0.5	344.774	0.078395	344.556	344.81
La0.9Sr0.1Ni0.7Cu0.3	392.004	29.4678	357.51	505.657
La0.9Sr0.1Ni0.7Ir0.3	425.232	24.0436	355.452	468.637
La0.9Sr0.1Ni0.7Ru0.3	401.45	39.3261	354.828	465.086
La0.9Sr0.1Ni0.7Sn0.3	418.409	56.5054	326.918	474.748
La0.9Sr0.1Ni0.9Cu0.1	391.306	26.6825	354.403	505.473
La0.9Sr0.1Ni0.9Ir0.1	416.882	47.2788	354.705	476.767
La0.9Sr0.1Ni0.9Ru0.1	415.77	41.9604	354.405	466.597
La0.9Sr0.1Ni0.9Sn0.1	448.559	23.0066	407.148	476.546
La0.9Sr0.1Zr0.1Cu0.9	373.945		373.945	373.945
La0.9Sr0.1Zr0.1Ni0.9	438.254	23.8566	361.924	475.706
La0.9Sr0.1Zr0.3Ni0.7	382.291	29.3477	327.975	430.444
La0.9Sr0.1Zr0.5Ni0.5	359.316	0.148479	359.007	359.637

## Sheet: PrBa_12
ABO3	y_mean	y_std	y_min	y_max
Pr0.1Ba0.9Co	374.633	23.3773	355.383	416.134
Pr0.1Ba0.9Co0.1Cu0.9	373.525	31.3917	354.57	409.76
Pr0.1Ba0.9Co0.1Fe0.9	368.933	24.3494	355.547	459.82
Pr0.1Ba0.9Co0.1Ir0.9	395.646		395.646	395.646
Pr0.1Ba0.9Co0.1Mn0.9	363.754	10.4639	356.558	375.758
Pr0.1Ba0.9Co0.1Nb0.9	392.327		392.327	392.327
Pr0.1Ba0.9Co0.1Ni0.9	379.598	25.1692	349.93	427.216
Pr0.1Ba0.9Co0.1Ru0.9	382.348		382.348	382.348
Pr0.1Ba0.9Co0.1Sn0.9	418.522		418.522	418.522
Pr0.1Ba0.9Co0.1Zr0.9	380.151		380.151	380.151
Pr0.1Ba0.9Co0.3Cu0.7	344.904	17.6293	318.224	409.801
Pr0.1Ba0.9Co0.3Fe0.7	362.704	15.5418	338.718	419.103
Pr0.1Ba0.9Co0.3Ir0.7	396.523	14.2479	383.394	415.2
Pr0.1Ba0.9Co0.3Mn0.7	377.074	24.0896	343.903	422.627
Pr0.1Ba0.9Co0.3Nb0.7	411.879	17.3187	365.195	440.656
Pr0.1Ba0.9Co0.3Ni0.7	368.099	25.8895	327.648	420.263
Pr0.1Ba0.9Co0.3Ru0.7	399.335	14.8776	385.315	417.291
Pr0.1Ba0.9Co0.3Sn0.7	380.072	10.6247	361.91	389.648
Pr0.1Ba0.9Co0.3Zr0.7	378.535	12.4953	361.077	398.207
Pr0.1Ba0.9Co0.5Cu0.5	344.342	17.0892	318.097	434.62
Pr0.1Ba0.9Co0.5Fe0.5	343.15	17.6988	314.405	403.233
Pr0.1Ba0.9Co0.5Ir0.5	415.574	7.96141	393.759	433.309
Pr0.1Ba0.9Co0.5Mn0.5	349.18	23.752	314.719	408.018
Pr0.1Ba0.9Co0.5Nb0.5	403.921	35.1758	356.037	457.067
Pr0.1Ba0.9Co0.5Ni0.5	358.587	25.6464	314.407	419.295
Pr0.1Ba0.9Co0.5Ru0.5	365.771	12.068	355.495	416.991
Pr0.1Ba0.9Co0.5Sn0.5	421.024	21.578	394.008	450.855
Pr0.1Ba0.9Co0.5Zr0.5	405.332	17.2205	363.815	435.363
Pr0.1Ba0.9Co0.7Cu0.3	366.189	24.8426	327.825	450.249
Pr0.1Ba0.9Co0.7Fe0.3	361.33	13.5576	338.718	402.099
Pr0.1Ba0.9Co0.7Ir0.3	387.859	30.3182	354.212	453.997
Pr0.1Ba0.9Co0.7Mn0.3	364.434	17.9193	343.903	454.117
Pr0.1Ba0.9Co0.7Nb0.3	377.952	22.0633	354.906	414.36
Pr0.1Ba0.9Co0.7Ni0.3	362.206	20.312	327.693	450.195
Pr0.1Ba0.9Co0.7Ru0.3	373.053	25.1863	318.113	419.48
Pr0.1Ba0.9Co0.7Sn0.3	376.942	24.0736	354.713	414.602
Pr0.1Ba0.9Co0.7Zr0.3	380.405	23.6223	345.537	414.712
Pr0.1Ba0.9Co0.9Cu0.1	368.92	18.9658	355.523	414.504
Pr0.1Ba0.9Co0.9Fe0.1	372.308	21.3943	355.618	420.525
Pr0.1Ba0.9Co0.9Ir0.1	380.187	25.0011	355.863	438.857
Pr0.1Ba0.9Co0.9Mn0.1	374.638	22.7614	355.618	421.398
Pr0.1Ba0.9Co0.9Nb0.1	373.956	27.6071	355.618	464.241
Pr0.1Ba0.9Co0.9Ni0.1	372.784	22.0728	355.618	420.512
Pr0.1Ba0.9Co0.9Ru0.1	378.869	24.6436	355.523	419.906
Pr0.1Ba0.9Co0.9Sn0.1	374.086	26.2759	355.618	456.424
Pr0.1Ba0.9Co0.9Zr0.1	374.672	29.6978	355.618	464.241
Pr0.1Ba0.9Cu0.1Ir0.9	396.24		396.24	396.24
Pr0.1Ba0.9Cu0.1Ru0.9	360.5		360.5	360.5
Pr0.1Ba0.9Cu0.1Sn0.9	396.671		396.671	396.671
Pr0.1Ba0.9Cu0.3Ir0.7	417.187		417.187	417.187
Pr0.1Ba0.9Cu0.3Ru0.7	366.767		366.767	366.767
Pr0.1Ba0.9Cu0.3Sn0.7	369.622		369.622	369.622
Pr0.1Ba0.9Cu0.5Ir0.5	459.178		459.178	459.178
Pr0.1Ba0.9Cu0.5Ru0.5	396.61		396.61	396.61
Pr0.1Ba0.9Cu0.5Sn0.5	414.583		414.583	414.583
Pr0.1Ba0.9Cu0.7Ir0.3	410.085		410.085	410.085
Pr0.1Ba0.9Cu0.7Ru0.3	394.096		394.096	394.096
Pr0.1Ba0.9Cu0.7Sn0.3	406.972		406.972	406.972
Pr0.1Ba0.9Cu0.9Ir0.1	369.135		369.135	369.135
Pr0.1Ba0.9Cu0.9Ru0.1	369.402		369.402	369.402
Pr0.1Ba0.9Cu0.9Sn0.1	368.958		368.958	368.958
Pr0.1Ba0.9Fe	376.515	28.4532	349.993	434.518
Pr0.1Ba0.9Fe0.1Cu0.9	360.128	8.08487	354.92	369.442
Pr0.1Ba0.9Fe0.1Ir0.9	395.646		395.646	395.646
Pr0.1Ba0.9Fe0.1Mn0.9	363.349	9.44528	356.908	374.192
Pr0.1Ba0.9Fe0.1Nb0.9	392.327		392.327	392.327
Pr0.1Ba0.9Fe0.1Ni0.9	379.424	25.3178	349.76	427.116
Pr0.1Ba0.9Fe0.1Ru0.9	382.158		382.158	382.158
Pr0.1Ba0.9Fe0.1Sn0.9	376.915		376.915	376.915
Pr0.1Ba0.9Fe0.1Zr0.9	380.305		380.305	380.305
Pr0.1Ba0.9Fe0.3Cu0.7	343.597	16.8853	318.224	360.611
Pr0.1Ba0.9Fe0.3Ir0.7	421.705	1.88526	418.57	425.196
Pr0.1Ba0.9Fe0.3Mn0.7	366.972	17.0703	355.495	416.153
Pr0.1Ba0.9Fe0.3Nb0.7	413.31	23.9723	362.288	456.321
Pr0.1Ba0.9Fe0.3Ni0.7	364.878	21.3976	328.311	435.044
Pr0.1Ba0.9Fe0.3Ru0.7	404.207	9.04055	394.38	414.539
Pr0.1Ba0.9Fe0.3Sn0.7	400.584	16.5419	361.621	427.344
Pr0.1Ba0.9Fe0.3Zr0.7	363.304	7.87909	357.592	398.207
Pr0.1Ba0.9Fe0.5Cu0.5	343.44	18.4366	308.065	434.518
Pr0.1Ba0.9Fe0.5Ir0.5	411.833	9.76244	368.833	423.92
Pr0.1Ba0.9Fe0.5Mn0.5	346.871	22.0168	314.458	403.998
Pr0.1Ba0.9Fe0.5Nb0.5	394.132	37.039	355.308	453.077
Pr0.1Ba0.9Fe0.5Ni0.5	350.702	22.3905	314.407	414.645
Pr0.1Ba0.9Fe0.5Ru0.5	374.038	20.5325	357.252	414.544
Pr0.1Ba0.9Fe0.5Sn0.5	391.346	22.4639	356.708	432.139
Pr0.1Ba0.9Fe0.5Zr0.5	390.767	22.7077	361.435	417.154
Pr0.1Ba0.9Fe0.7Cu0.3	360.56	19.2977	338.134	434.709
Pr0.1Ba0.9Fe0.7Ir0.3	383.605	26.4148	348.712	423.35
Pr0.1Ba0.9Fe0.7Mn0.3	368.417	19.5366	327.648	416.743
Pr0.1Ba0.9Fe0.7Nb0.3	383.369	26.9226	356.131	444.662
Pr0.1Ba0.9Fe0.7Ni0.3	361.653	17.5554	338.718	419.302
Pr0.1Ba0.9Fe0.7Ru0.3	379.119	27.1405	340.108	418.024
Pr0.1Ba0.9Fe0.7Sn0.3	384.039	25.9454	355.495	417.154
Pr0.1Ba0.9Fe0.7Zr0.3	384.166	31.2557	356.022	452.942
Pr0.1Ba0.9Fe0.9Cu0.1	368.308	22.6327	353.093	453.077
Pr0.1Ba0.9Fe0.9Ir0.1	372.144	21.6872	356.118	422.391
Pr0.1Ba0.9Fe0.9Mn0.1	369.957	24.137	355.618	456.321
Pr0.1Ba0.9Fe0.9Nb0.1	372.02	21.8195	355.302	411.861
Pr0.1Ba0.9Fe0.9Ni0.1	369.151	24.0101	355.686	459.82
Pr0.1Ba0.9Fe0.9Ru0.1	371.219	19.75	356.114	416.66
Pr0.1Ba0.9Fe0.9Sn0.1	372.391	22.4702	355.978	412.216
Pr0.1Ba0.9Fe0.9Zr0.1	370.584	20.395	355.302	409.706
Pr0.1Ba0.9Mn0.1Cu0.9	362.747	9.68528	355.898	369.595
Pr0.1Ba0.9Mn0.1Ir0.9	438.799		438.799	438.799
Pr0.1Ba0.9Mn0.1Nb0.9	394.282		394.282	394.282
Pr0.1Ba0.9Mn0.1Ni0.9	381.484	25.0769	349.823	427.216
Pr0.1Ba0.9Mn0.1Ru0.9	384.768		384.768	384.768
Pr0.1Ba0.9Mn0.1Sn0.9	375.551		375.551	375.551
Pr0.1Ba0.9Mn0.1Zr0.9	380.44		380.44	380.44
Pr0.1Ba0.9Mn0.3Cu0.7	378.914	45.0207	347.079	410.748
Pr0.1Ba0.9Mn0.3Ir0.7	415.896		415.896	415.896
Pr0.1Ba0.9Mn0.3Nb0.7	371.727		371.727	371.727
Pr0.1Ba0.9Mn0.3Ni0.7	368.545	24.1704	338.759	420.46
Pr0.1Ba0.9Mn0.3Ru0.7	414.883		414.883	414.883
Pr0.1Ba0.9Mn0.3Sn0.7	397.378		397.378	397.378
Pr0.1Ba0.9Mn0.3Zr0.7	397.988		397.988	397.988
Pr0.1Ba0.9Mn0.5Cu0.5	377.379	30.1972	356.027	398.732
Pr0.1Ba0.9Mn0.5Ir0.5	414.711		414.711	414.711
Pr0.1Ba0.9Mn0.5Nb0.5	410.933		410.933	410.933
Pr0.1Ba0.9Mn0.5Ni0.5	351.634	24.9625	318.113	423.34
Pr0.1Ba0.9Mn0.5Ru0.5	412.523		412.523	412.523
Pr0.1Ba0.9Mn0.5Sn0.5	413.569		413.569	413.569
Pr0.1Ba0.9Mn0.5Zr0.5	413.585		413.585	413.585
Pr0.1Ba0.9Mn0.7Cu0.3	359.524	3.51899	357.035	362.012
Pr0.1Ba0.9Mn0.7Ir0.3	356.037		356.037	356.037
Pr0.1Ba0.9Mn0.7Nb0.3	358.7		358.7	358.7
Pr0.1Ba0.9Mn0.7Ni0.3	375.035	36.2091	343.945	452
Pr0.1Ba0.9Mn0.7Ru0.3	358.418		358.418	358.418
Pr0.1Ba0.9Mn0.7Sn0.3	359.04		359.04	359.04
Pr0.1Ba0.9Mn0.7Zr0.3	361.423		361.423	361.423
Pr0.1Ba0.9Mn0.9Cu0.1	367.976	13.2357	358.617	377.335
Pr0.1Ba0.9Mn0.9Ir0.1	356.754		356.754	356.754
Pr0.1Ba0.9Mn0.9Nb0.1	362.386		362.386	362.386
Pr0.1Ba0.9Mn0.9Ni0.1	362.306	8.25572	356.26	371.712
Pr0.1Ba0.9Mn0.9Ru0.1	360.295		360.295	360.295
Pr0.1Ba0.9Mn0.9Sn0.1	361.808		361.808	361.808
Pr0.1Ba0.9Mn0.9Zr0.1	361.808		361.808	361.808
Pr0.1Ba0.9Nb0.1Cu0.9	356.651	3.99517	353.826	359.476
Pr0.1Ba0.9Nb0.1Ni0.9	379.641	25.5191	354.07	432.634
Pr0.1Ba0.9Nb0.3Cu0.7	356.363	3.70095	353.746	358.98
Pr0.1Ba0.9Nb0.3Ni0.7	374.804	22.0031	352.96	417.242
Pr0.1Ba0.9Nb0.5Cu0.5	388.719	36.5156	362.899	414.539
Pr0.1Ba0.9Nb0.5Ni0.5	400.478	32.3031	359.254	452.803
Pr0.1Ba0.9Nb0.7Cu0.3	367.333		367.333	367.333
Pr0.1Ba0.9Nb0.7Ni0.3	388.456	13.9033	363.351	408.224
Pr0.1Ba0.9Nb0.9Cu0.1	392.246		392.246	392.246
Pr0.1Ba0.9Nb0.9Ni0.1	392.327		392.327	392.327
Pr0.1Ba0.9Ni	375.87	24.3895	354.155	417.064
Pr0.1Ba0.9Ni0.1Cu0.9	372.616	29.6039	354.813	406.79
Pr0.1Ba0.9Ni0.1Ir0.9	393.72		393.72	393.72
Pr0.1Ba0.9Ni0.1Ru0.9	382.239		382.239	382.239
Pr0.1Ba0.9Ni0.1Sn0.9	396.28		396.28	396.28
Pr0.1Ba0.9Ni0.3Cu0.7	346.585	20.7933	318.279	416.743
Pr0.1Ba0.9Ni0.3Ir0.7	396.698	14.1696	381.643	415.406
Pr0.1Ba0.9Ni0.3Ru0.7	398.666	16.8736	382.981	419.48
Pr0.1Ba0.9Ni0.3Sn0.7	383.339	18.6135	362.412	401.637
Pr0.1Ba0.9Ni0.5Cu0.5	340.445	24.4724	318.113	449.48
Pr0.1Ba0.9Ni0.5Ir0.5	408.491	21.0066	349.93	419.061
Pr0.1Ba0.9Ni0.5Ru0.5	366.054	14.6395	355.665	411.774
Pr0.1Ba0.9Ni0.5Sn0.5	409.565	19.8427	366.076	431.659
Pr0.1Ba0.9Ni0.7Cu0.3	363.714	25.8073	327.648	456.018
Pr0.1Ba0.9Ni0.7Ir0.3	387.066	31.2128	344.644	427.227
Pr0.1Ba0.9Ni0.7Ru0.3	374.162	19.8295	347.677	406.643
Pr0.1Ba0.9Ni0.7Sn0.3	380.119	26.737	348.487	420.376
Pr0.1Ba0.9Ni0.9Cu0.1	376.307	24.0344	349.671	427.216
Pr0.1Ba0.9Ni0.9Ir0.1	390.632	29.1117	349.93	446.982
Pr0.1Ba0.9Ni0.9Ru0.1	378.496	24.8485	353.382	426.55
Pr0.1Ba0.9Ni0.9Sn0.1	387.302	24.834	356.118	431.792
Pr0.1Ba0.9Zr0.1Cu0.9	358.7		358.7	358.7
Pr0.1Ba0.9Zr0.1Ni0.9	376.112	24.2882	347.809	431.122
Pr0.1Ba0.9Zr0.3Cu0.7	356.046		356.046	356.046
Pr0.1Ba0.9Zr0.3Ni0.7	380.209	25.435	347.178	412.523
Pr0.1Ba0.9Zr0.5Cu0.5	417.3		417.3	417.3
Pr0.1Ba0.9Zr0.5Ni0.5	419.578	18.6509	387.588	452.019
Pr0.1Ba0.9Zr0.7Cu0.3	398.026		398.026	398.026
Pr0.1Ba0.9Zr0.7Ni0.3	395.829	4.1316	389.337	399.927
Pr0.1Ba0.9Zr0.9Cu0.1	383.808		383.808	383.808
Pr0.1Ba0.9Zr0.9Ni0.1	380.191		380.191	380.191
Pr0.3Ba0.7Co	384.791	23.6131	357.162	434.61
Pr0.3Ba0.7Co0.1Cu0.9	382.752	29.8128	350.052	408.421
Pr0.3Ba0.7Co0.1Fe0.9	394.122	25.6425	357.17	442.788
Pr0.3Ba0.7Co0.1Mn0.9	400.394	38.9328	372.864	427.923
Pr0.3Ba0.7Co0.1Ni0.9	386.044	26.5123	350.398	442.365
Pr0.3Ba0.7Co0.3Cu0.7	367.911	14.1938	352.236	392.198
Pr0.3Ba0.7Co0.3Fe0.7	367.49	16.7202	345.786	434.696
Pr0.3Ba0.7Co0.3Ir0.7	380.972	1.75882	379.493	384.179
Pr0.3Ba0.7Co0.3Mn0.7	375.187	17.4349	357.286	434.522
Pr0.3Ba0.7Co0.3Nb0.7	362.476	1.98745	360.842	368.765
Pr0.3Ba0.7Co0.3Ni0.7	362.925	16.9626	340.787	450.608
Pr0.3Ba0.7Co0.3Ru0.7	374.953	3.11371	372.534	386.787
Pr0.3Ba0.7Co0.3Sn0.7	365.547	9.27745	360.248	401.906
Pr0.3Ba0.7Co0.3Zr0.7	371.664	1.61424	365.268	372.474
Pr0.3Ba0.7Co0.5Cu0.5	363.348	10.0871	342.657	401.042
Pr0.3Ba0.7Co0.5Fe0.5	359.003	10.732	341.05	409.421
Pr0.3Ba0.7Co0.5Ir0.5	395.713	4.39336	385.609	403.828
Pr0.3Ba0.7Co0.5Mn0.5	369.44	30.4618	341.863	454.393
Pr0.3Ba0.7Co0.5Nb0.5	380.827	25.3467	331.819	425.818
Pr0.3Ba0.7Co0.5Ni0.5	358.065	12.5478	340.787	423.331
Pr0.3Ba0.7Co0.5Ru0.5	361.895	5.68658	354.641	397.395
Pr0.3Ba0.7Co0.5Sn0.5	380.892	26.0005	330.326	420.424
Pr0.3Ba0.7Co0.5Zr0.5	384.387	30.2852	335.16	443.63
Pr0.3Ba0.7Co0.7Cu0.3	367.257	17.0927	341.57	402.058
Pr0.3Ba0.7Co0.7Fe0.3	364.757	14.6846	342.074	452.054
Pr0.3Ba0.7Co0.7Ir0.3	385.02	21.2024	355.649	420.406
Pr0.3Ba0.7Co0.7Mn0.3	373.031	25.1415	352.549	454.324
Pr0.3Ba0.7Co0.7Nb0.3	379.267	14.9945	352.779	399.136
Pr0.3Ba0.7Co0.7Ni0.3	362.506	15.7519	341.068	450.21
Pr0.3Ba0.7Co0.7Ru0.3	371.847	20.6504	349.906	420.586
Pr0.3Ba0.7Co0.7Sn0.3	379.809	14.5668	353.175	401.731
Pr0.3Ba0.7Co0.7Zr0.3	388.685	11.2667	351.545	399.512
Pr0.3Ba0.7Co0.9Cu0.1	385.173	25.1662	350.746	453.468
Pr0.3Ba0.7Co0.9Fe0.1	389.698	23.8092	353.818	450.013
Pr0.3Ba0.7Co0.9Ir0.1	382.626	29.5333	354.502	453.997
Pr0.3Ba0.7Co0.9Mn0.1	391.562	24.8216	358.262	450.013
Pr0.3Ba0.7Co0.9Nb0.1	370.064	11.5699	351.947	411.742
Pr0.3Ba0.7Co0.9Ni0.1	390.278	25.5872	354.124	450.013
Pr0.3Ba0.7Co0.9Ru0.1	381.241	19.2893	358.199	449.272
Pr0.3Ba0.7Co0.9Sn0.1	371.414	13.9736	350.012	408.903
Pr0.3Ba0.7Co0.9Zr0.1	368.475	11.6416	351.876	398.079
Pr0.3Ba0.7Cu0.3Ir0.7	380.328		380.328	380.328
Pr0.3Ba0.7Cu0.3Ru0.7	390.638		390.638	390.638
Pr0.3Ba0.7Cu0.3Sn0.7	399.168		399.168	399.168
Pr0.3Ba0.7Cu0.5Ir0.5	388.845		388.845	388.845
Pr0.3Ba0.7Cu0.5Ru0.5	398.085		398.085	398.085
Pr0.3Ba0.7Cu0.5Sn0.5	375.056		375.056	375.056
Pr0.3Ba0.7Cu0.7Ir0.3	372.257		372.257	372.257
Pr0.3Ba0.7Cu0.7Ru0.3	370.377		370.377	370.377
Pr0.3Ba0.7Cu0.7Sn0.3	377.282		377.282	377.282
Pr0.3Ba0.7Cu0.9Ir0.1	408.083		408.083	408.083
Pr0.3Ba0.7Cu0.9Ru0.1	408.254		408.254	408.254
Pr0.3Ba0.7Cu0.9Sn0.1	371.999		371.999	371.999
Pr0.3Ba0.7Fe	389.57	26.4607	345.293	434.572
Pr0.3Ba0.7Fe0.1Cu0.9	370.645	19.8929	350.074	389.782
Pr0.3Ba0.7Fe0.1Mn0.9	399.913	38.2477	372.868	426.958
Pr0.3Ba0.7Fe0.1Ni0.9	387.777	28.4426	350.359	454.393
Pr0.3Ba0.7Fe0.3Cu0.7	356.9	8.42898	341.791	374.088
Pr0.3Ba0.7Fe0.3Ir0.7	379.358	7.76152	373.665	396.919
Pr0.3Ba0.7Fe0.3Mn0.7	373.661	12.5777	353.383	388.807
Pr0.3Ba0.7Fe0.3Nb0.7	399.794	20.0925	368.595	443.608
Pr0.3Ba0.7Fe0.3Ni0.7	366.359	19.2272	341.926	455.068
Pr0.3Ba0.7Fe0.3Ru0.7	380.464	5.46159	376.495	391.721
Pr0.3Ba0.7Fe0.3Sn0.7	373.49	11.1263	363.299	394.529
Pr0.3Ba0.7Fe0.3Zr0.7	367.976	0.855822	366.119	368.984
Pr0.3Ba0.7Fe0.5Cu0.5	357.877	6.78896	341.739	397.653
Pr0.3Ba0.7Fe0.5Ir0.5	394.471	8.13536	376.646	402.519
Pr0.3Ba0.7Fe0.5Mn0.5	369.248	16.1907	349.941	454.989
Pr0.3Ba0.7Fe0.5Nb0.5	381.262	20.3491	355.536	442.522
Pr0.3Ba0.7Fe0.5Ni0.5	361.667	13.9611	341.068	445.593
Pr0.3Ba0.7Fe0.5Ru0.5	377.599	12.9971	360.078	399.892
Pr0.3Ba0.7Fe0.5Sn0.5	384.501	16.3159	353.602	405.72
Pr0.3Ba0.7Fe0.5Zr0.5	372.447	16.6423	340.298	408.929
Pr0.3Ba0.7Fe0.7Cu0.3	368.411	17.3454	341.471	402.664
Pr0.3Ba0.7Fe0.7Ir0.3	379.916	16.6583	351.121	408.168
Pr0.3Ba0.7Fe0.7Mn0.3	373.97	15.3984	352.915	401.234
Pr0.3Ba0.7Fe0.7Nb0.3	384.238	19.0235	338.241	422.976
Pr0.3Ba0.7Fe0.7Ni0.3	368.018	19.444	341.96	434.914
Pr0.3Ba0.7Fe0.7Ru0.3	379.823	18.0714	356.964	401.449
Pr0.3Ba0.7Fe0.7Sn0.3	376.295	20.3247	332.806	421.285
Pr0.3Ba0.7Fe0.7Zr0.3	373.038	22.8251	335.266	398.63
Pr0.3Ba0.7Fe0.9Cu0.1	389.413	24.9912	351.882	442.779
Pr0.3Ba0.7Fe0.9Ir0.1	374.882	16.6015	357.077	433.582
Pr0.3Ba0.7Fe0.9Mn0.1	397.508	27.1349	358.281	442.365
Pr0.3Ba0.7Fe0.9Nb0.1	373.92	15.2833	354.029	428.808
Pr0.3Ba0.7Fe0.9Ni0.1	391.235	25.062	354.704	442.788
Pr0.3Ba0.7Fe0.9Ru0.1	384.958	21.2972	357.676	434.464
Pr0.3Ba0.7Fe0.9Sn0.1	374.868	16.6623	356.003	428.391
Pr0.3Ba0.7Fe0.9Zr0.1	372.215	16.5981	354.379	406.806
Pr0.3Ba0.7Mn0.1Cu0.9	379.083	41.7326	349.574	408.593
Pr0.3Ba0.7Mn0.1Ni0.9	389.934	30.0437	351.115	449.719
Pr0.3Ba0.7Mn0.3Cu0.7	359.98	0.761131	359.441	360.518
Pr0.3Ba0.7Mn0.3Ir0.7	380.328		380.328	380.328
Pr0.3Ba0.7Mn0.3Nb0.7	370.465		370.465	370.465
Pr0.3Ba0.7Mn0.3Ni0.7	369.021	21.3286	350.746	432.165
Pr0.3Ba0.7Mn0.3Ru0.7	399.424		399.424	399.424
Pr0.3Ba0.7Mn0.3Sn0.7	372.894		372.894	372.894
Pr0.3Ba0.7Mn0.3Zr0.7	368.578		368.578	368.578
Pr0.3Ba0.7Mn0.5Cu0.5	362.388	0.274847	362.193	362.582
Pr0.3Ba0.7Mn0.5Ir0.5	381.642		381.642	381.642
Pr0.3Ba0.7Mn0.5Nb0.5	352.527		352.527	352.527
Pr0.3Ba0.7Mn0.5Ni0.5	372.204	29.8607	353.703	450.21
Pr0.3Ba0.7Mn0.5Ru0.5	393.422		393.422	393.422
Pr0.3Ba0.7Mn0.5Sn0.5	342.769		342.769	342.769
Pr0.3Ba0.7Mn0.5Zr0.5	413.104		413.104	413.104
Pr0.3Ba0.7Mn0.7Cu0.3	407.131	66.7111	359.959	454.302
Pr0.3Ba0.7Mn0.7Ir0.3	363.892		363.892	363.892
Pr0.3Ba0.7Mn0.7Nb0.3	367.962		367.962	367.962
Pr0.3Ba0.7Mn0.7Ni0.3	377.406	17.484	357.232	431.23
Pr0.3Ba0.7Mn0.7Ru0.3	365.626		365.626	365.626
Pr0.3Ba0.7Mn0.7Sn0.3	362.985		362.985	362.985
Pr0.3Ba0.7Mn0.7Zr0.3	370.36		370.36	370.36
Pr0.3Ba0.7Mn0.9Cu0.1	375.387		375.387	375.387
Pr0.3Ba0.7Mn0.9Ir0.1	370.764		370.764	370.764
Pr0.3Ba0.7Mn0.9Nb0.1	370.064		370.064	370.064
Pr0.3Ba0.7Mn0.9Ni0.1	392.459	26.6888	373.587	411.331
Pr0.3Ba0.7Mn0.9Ru0.1	370.41		370.41	370.41
Pr0.3Ba0.7Mn0.9Sn0.1	370.394		370.394	370.394
Pr0.3Ba0.7Mn0.9Zr0.1	361.231		361.231	361.231
Pr0.3Ba0.7Nb0.1Cu0.9	358.648	18.8869	345.293	372.003
Pr0.3Ba0.7Nb0.1Ni0.9	373.349	18.8129	349.906	454.393
Pr0.3Ba0.7Nb0.3Cu0.7	364.703	10.1273	357.542	371.864
Pr0.3Ba0.7Nb0.3Ni0.7	380.764	18.5649	338.176	420.187
Pr0.3Ba0.7Nb0.5Cu0.5	370.962	7.82418	365.429	376.495
Pr0.3Ba0.7Nb0.5Ni0.5	370.712	22.2622	331.551	398.81
Pr0.3Ba0.7Nb0.7Cu0.3	398.547		398.547	398.547
Pr0.3Ba0.7Nb0.7Ni0.3	364.863	1.14545	364.565	369.429
Pr0.3Ba0.7Ni	388.89	25.117	356.964	434.201
Pr0.3Ba0.7Ni0.1Cu0.9	382.728	29.8839	350.009	408.582
Pr0.3Ba0.7Ni0.3Cu0.7	369.02	15.8635	352.474	392.198
Pr0.3Ba0.7Ni0.3Ir0.7	394.322	2.28386	385.176	394.96
Pr0.3Ba0.7Ni0.3Ru0.7	372.004	6.17833	369.812	396.677
Pr0.3Ba0.7Ni0.3Sn0.7	365.968	1.88893	364.758	373.483
Pr0.3Ba0.7Ni0.5Cu0.5	373.762	19.2641	332.777	402.762
Pr0.3Ba0.7Ni0.5Ir0.5	386.167	13.031	352.05	396.595
Pr0.3Ba0.7Ni0.5Ru0.5	367.218	10.9709	356.409	397.623
Pr0.3Ba0.7Ni0.5Sn0.5	372.464	32.4565	332.353	420.764
Pr0.3Ba0.7Ni0.7Cu0.3	362.989	12.712	341.729	417.594
Pr0.3Ba0.7Ni0.7Ir0.3	377.001	21.2184	346.054	422.34
Pr0.3Ba0.7Ni0.7Ru0.3	382.319	26.3139	349.509	431.734
Pr0.3Ba0.7Ni0.7Sn0.3	381.279	24.5387	336.589	419.714
Pr0.3Ba0.7Ni0.9Cu0.1	382.389	25.5551	351.565	442.212
Pr0.3Ba0.7Ni0.9Ir0.1	373.854	25.3962	350.279	432.161
Pr0.3Ba0.7Ni0.9Ru0.1	379.514	30.7233	350.508	454.393
Pr0.3Ba0.7Ni0.9Sn0.1	378.774	31.2248	349.906	454.393
Pr0.3Ba0.7Zr0.1Cu0.9	372.028		372.028	372.028
Pr0.3Ba0.7Zr0.1Ni0.9	369.022	14.1521	352.177	407.469
Pr0.3Ba0.7Zr0.3Cu0.7	364.156		364.156	364.156
Pr0.3Ba0.7Zr0.3Ni0.7	377.356	22.3212	336.415	398.803
Pr0.3Ba0.7Zr0.5Cu0.5	340.044		340.044	340.044
Pr0.3Ba0.7Zr0.5Ni0.5	385.981	23.6656	345.35	414.292
Pr0.3Ba0.7Zr0.7Cu0.3	367.205		367.205	367.205
Pr0.3Ba0.7Zr0.7Ni0.3	378.917	3.71374	364.036	379.82
Pr0.5Ba0.5Co	378.509	28.6679	329.911	449.972
Pr0.5Ba0.5Co0.1Cu0.9	373.926	11.3833	362.983	385.703
Pr0.5Ba0.5Co0.1Fe0.9	383.438	17.7586	339.473	443.124
Pr0.5Ba0.5Co0.1Mn0.9	383.416	9.7887	376.495	390.338
Pr0.5Ba0.5Co0.1Ni0.9	372.733	20.2532	335.918	432.83
Pr0.5Ba0.5Co0.3Cu0.7	372.265	8.44913	354.297	399.573
Pr0.5Ba0.5Co0.3Fe0.7	382.726	18.2888	338.235	418.263
Pr0.5Ba0.5Co0.3Ir0.7	332.642	0.787587	331.498	333.668
Pr0.5Ba0.5Co0.3Mn0.7	392.1	10.7481	363.605	404.046
Pr0.5Ba0.5Co0.3Nb0.7	337.181	0.479346	336.529	337.667
Pr0.5Ba0.5Co0.3Ni0.7	379.292	21.872	333.978	454.286
Pr0.5Ba0.5Co0.3Ru0.7	397.332	0.977403	396.017	398.784
Pr0.5Ba0.5Co0.3Sn0.7	464.996	4.75103	462.473	475.086
Pr0.5Ba0.5Co0.3Zr0.7	395.539	28.4279	377.224	438.297
Pr0.5Ba0.5Co0.5Cu0.5	368.492	13.7244	343.925	399.315
Pr0.5Ba0.5Co0.5Fe0.5	384.8	16.4799	334.284	422.32
Pr0.5Ba0.5Co0.5Ir0.5	389.944	11.8046	366.451	403.324
Pr0.5Ba0.5Co0.5Mn0.5	391.688	11.8901	351.162	418.594
Pr0.5Ba0.5Co0.5Nb0.5	398.566	9.12987	368.424	412.055
Pr0.5Ba0.5Co0.5Ni0.5	377.054	18.8701	333.919	402.886
Pr0.5Ba0.5Co0.5Ru0.5	396.77	11.1825	381.73	418.466
Pr0.5Ba0.5Co0.5Sn0.5	387.267	16.8551	368.658	412.569
Pr0.5Ba0.5Co0.5Zr0.5	394.463	21.9004	373.139	428.033
Pr0.5Ba0.5Co0.7Cu0.3	371.043	17.8798	336.232	402.671
Pr0.5Ba0.5Co0.7Fe0.3	379.893	20.9806	333.997	420.806
Pr0.5Ba0.5Co0.7Ir0.3	386.93	13.1077	357.779	411.626
Pr0.5Ba0.5Co0.7Mn0.3	389.624	19.0076	336.463	420.025
Pr0.5Ba0.5Co0.7Nb0.3	391.644	13.0857	359.771	427.377
Pr0.5Ba0.5Co0.7Ni0.3	380.049	20.9147	330.419	423.565
Pr0.5Ba0.5Co0.7Ru0.3	376.572	13.9281	347.141	412.603
Pr0.5Ba0.5Co0.7Sn0.3	386.692	15.0521	357.864	420.899
Pr0.5Ba0.5Co0.7Zr0.3	389.748	14.7941	366.842	422.618
Pr0.5Ba0.5Co0.9Cu0.1	384.934	29.255	332.344	449.283
Pr0.5Ba0.5Co0.9Fe0.1	385.209	27.2692	331.326	441.759
Pr0.5Ba0.5Co0.9Ir0.1	380.028	27.325	330.326	420.512
Pr0.5Ba0.5Co0.9Mn0.1	385.079	26.9687	330.54	440.022
Pr0.5Ba0.5Co0.9Nb0.1	382.4	25.4711	332.318	440.565
Pr0.5Ba0.5Co0.9Ni0.1	386.199	27.7817	332.344	440.833
Pr0.5Ba0.5Co0.9Ru0.1	383.673	30.4398	326.619	440.918
Pr0.5Ba0.5Co0.9Sn0.1	382.501	27.7042	332.704	439.896
Pr0.5Ba0.5Co0.9Zr0.1	382.403	25.3513	332.706	442.276
Pr0.5Ba0.5Cu0.5Ir0.5	394.039		394.039	394.039
Pr0.5Ba0.5Cu0.5Ru0.5	388.704		388.704	388.704
Pr0.5Ba0.5Cu0.5Sn0.5	397.679		397.679	397.679
Pr0.5Ba0.5Cu0.7Ir0.3	388.935		388.935	388.935
Pr0.5Ba0.5Cu0.7Ru0.3	397.581		397.581	397.581
Pr0.5Ba0.5Cu0.7Sn0.3	388.91		388.91	388.91
Pr0.5Ba0.5Cu0.9Ir0.1	376.117		376.117	376.117
Pr0.5Ba0.5Cu0.9Ru0.1	372.941		372.941	372.941
Pr0.5Ba0.5Cu0.9Sn0.1	372.869		372.869	372.869
Pr0.5Ba0.5Fe	375.741	25.4144	329.619	418.785
Pr0.5Ba0.5Fe0.1Cu0.9	375.172	11.4569	363.786	386.698
Pr0.5Ba0.5Fe0.1Mn0.9	388.836	0.70158	388.34	389.332
Pr0.5Ba0.5Fe0.1Ni0.9	374.239	19.963	337.484	427.756
Pr0.5Ba0.5Fe0.3Cu0.7	371.436	8.60909	350.954	399.336
Pr0.5Ba0.5Fe0.3Ir0.7	327.306	0.507801	326.485	327.804
Pr0.5Ba0.5Fe0.3Mn0.7	395.041	10.857	362.5	417.794
Pr0.5Ba0.5Fe0.3Nb0.7	348.967	14.5915	336.84	365.9
Pr0.5Ba0.5Fe0.3Ni0.7	378.305	22.2361	330.244	454.117
Pr0.5Ba0.5Fe0.3Ru0.7	392.081	4.20207	380.94	393.967
Pr0.5Ba0.5Fe0.3Sn0.7	441.573	19.109	423.285	465.83
Pr0.5Ba0.5Fe0.3Zr0.7	359.475	0.515103	358.771	360.139
Pr0.5Ba0.5Fe0.5Cu0.5	369.39	13.5074	346.672	399.96
Pr0.5Ba0.5Fe0.5Ir0.5	392.304	8.20076	376.075	402.609
Pr0.5Ba0.5Fe0.5Mn0.5	392.046	12.4102	358.803	418.784
Pr0.5Ba0.5Fe0.5Nb0.5	393.12	10.7201	368.343	400.856
Pr0.5Ba0.5Fe0.5Ni0.5	379.072	19.5665	333.997	451.998
Pr0.5Ba0.5Fe0.5Ru0.5	385.316	15.0509	358.8	399.217
Pr0.5Ba0.5Fe0.5Sn0.5	386.598	12.1482	368.173	403.591
Pr0.5Ba0.5Fe0.5Zr0.5	389.956	13.1735	376.68	410.079
Pr0.5Ba0.5Fe0.7Cu0.3	365.512	21.8781	328.819	401.563
Pr0.5Ba0.5Fe0.7Ir0.3	385.226	26.8641	344.312	445.522
Pr0.5Ba0.5Fe0.7Mn0.3	386.807	15.673	353.668	407.659
Pr0.5Ba0.5Fe0.7Nb0.3	394.232	14.1782	353.984	448.968
Pr0.5Ba0.5Fe0.7Ni0.3	381.055	19.3724	329.679	420.187
Pr0.5Ba0.5Fe0.7Ru0.3	376.021	20.2454	327.317	399.446
Pr0.5Ba0.5Fe0.7Sn0.3	389.802	18.6529	353.043	446.796
Pr0.5Ba0.5Fe0.7Zr0.3	390.839	15.4914	363.538	417.123
Pr0.5Ba0.5Fe0.9Cu0.1	376.772	20.5413	330.326	442.842
Pr0.5Ba0.5Fe0.9Ir0.1	373.13	24.7375	324.426	418.369
Pr0.5Ba0.5Fe0.9Mn0.1	384.588	15.6283	351.948	442.58
Pr0.5Ba0.5Fe0.9Nb0.1	372.432	20.9374	326.891	416.996
Pr0.5Ba0.5Fe0.9Ni0.1	382.307	19.2948	330.54	442.922
Pr0.5Ba0.5Fe0.9Ru0.1	372.25	19.6973	328.138	416.996
Pr0.5Ba0.5Fe0.9Sn0.1	368.432	21.4675	331.165	406.443
Pr0.5Ba0.5Fe0.9Zr0.1	372.073	22.3646	325.98	414.893
Pr0.5Ba0.5Mn0.1Cu0.9	379.921	9.6577	373.092	386.75
Pr0.5Ba0.5Mn0.1Ni0.9	374.791	20.3049	337.484	422.128
Pr0.5Ba0.5Mn0.3Cu0.7	390.284	10.4622	382.886	397.682
Pr0.5Ba0.5Mn0.3Ni0.7	384.419	23.3864	335.916	422.428
Pr0.5Ba0.5Mn0.5Cu0.5	374.217	22.5561	358.267	390.166
Pr0.5Ba0.5Mn0.5Ir0.5	393.966		393.966	393.966
Pr0.5Ba0.5Mn0.5Nb0.5	399.995		399.995	399.995
Pr0.5Ba0.5Mn0.5Ni0.5	388.497	18.8681	334.972	414.588
Pr0.5Ba0.5Mn0.5Ru0.5	399.532		399.532	399.532
Pr0.5Ba0.5Mn0.5Sn0.5	382.364		382.364	382.364
Pr0.5Ba0.5Mn0.5Zr0.5	377.383		377.383	377.383
Pr0.5Ba0.5Mn0.7Cu0.3	351.651		351.651	351.651
Pr0.5Ba0.5Mn0.7Ir0.3	388.299		388.299	388.299
Pr0.5Ba0.5Mn0.7Nb0.3	385.83		385.83	385.83
Pr0.5Ba0.5Mn0.7Ni0.3	389.812	13.6227	341.567	402.664
Pr0.5Ba0.5Mn0.7Ru0.3	383.505		383.505	383.505
Pr0.5Ba0.5Mn0.7Sn0.3	388.159		388.159	388.159
Pr0.5Ba0.5Mn0.7Zr0.3	400.701		400.701	400.701
Pr0.5Ba0.5Mn0.9Cu0.1	372.079		372.079	372.079
Pr0.5Ba0.5Mn0.9Ir0.1	383.189		383.189	383.189
Pr0.5Ba0.5Mn0.9Nb0.1	382.752		382.752	382.752
Pr0.5Ba0.5Mn0.9Ni0.1	388.411	19.6819	374.494	402.328
Pr0.5Ba0.5Mn0.9Ru0.1	386.799		386.799	386.799
Pr0.5Ba0.5Mn0.9Sn0.1	382.706		382.706	382.706
Pr0.5Ba0.5Mn0.9Zr0.1	373.619		373.619	373.619
Pr0.5Ba0.5Nb0.1Cu0.9	378.864	13.3346	369.436	388.293
Pr0.5Ba0.5Nb0.1Ni0.9	380.896	27.0442	325.98	444.521
Pr0.5Ba0.5Nb0.3Cu0.7	385.949	5.02939	382.393	389.505
Pr0.5Ba0.5Nb0.3Ni0.7	394.056	14.7124	362.061	426.21
Pr0.5Ba0.5Nb0.5Cu0.5	402.018	29.758	380.976	423.06
Pr0.5Ba0.5Nb0.5Ni0.5	370.612	8.20755	358.535	397.843
Pr0.5Ba0.5Nb0.7Ni0.3	347.363	3.37112	334.485	349.03
Pr0.5Ba0.5Ni	376.728	20.1724	341.152	449.972
Pr0.5Ba0.5Ni0.1Cu0.9	374.677	11.5212	362.983	386.017
Pr0.5Ba0.5Ni0.3Cu0.7	372.482	7.27374	363.357	397.86
Pr0.5Ba0.5Ni0.3Ir0.7	352.844	7.54012	337.061	356.608
Pr0.5Ba0.5Ni0.3Ru0.7	389.781	2.34547	387.718	392.708
Pr0.5Ba0.5Ni0.3Sn0.7	457.088	2.21533	455.902	461.702
Pr0.5Ba0.5Ni0.5Cu0.5	369.03	13.4506	346.268	399.385
Pr0.5Ba0.5Ni0.5Ir0.5	383.53	7.43253	369.573	392.413
Pr0.5Ba0.5Ni0.5Ru0.5	393.656	18.8186	363.74	420.555
Pr0.5Ba0.5Ni0.5Sn0.5	413.892	9.56702	388.502	435.697
Pr0.5Ba0.5Ni0.7Cu0.3	376.806	17.6833	337.57	403.103
Pr0.5Ba0.5Ni0.7Ir0.3	387.895	12.1812	357.509	416.729
Pr0.5Ba0.5Ni0.7Ru0.3	364.466	7.73472	343.339	380.047
Pr0.5Ba0.5Ni0.7Sn0.3	384.304	15.3761	360.212	420.067
Pr0.5Ba0.5Ni0.9Cu0.1	375.388	20.0711	335.909	404.196
Pr0.5Ba0.5Ni0.9Ir0.1	381.293	27.6366	323.748	422.428
Pr0.5Ba0.5Ni0.9Ru0.1	376.832	24.3171	328.588	421.953
Pr0.5Ba0.5Ni0.9Sn0.1	375.595	27.9678	325.98	420.586
Pr0.5Ba0.5Zr0.1Cu0.9	372.869		372.869	372.869
Pr0.5Ba0.5Zr0.1Ni0.9	376.947	26.1739	324.124	420.401
Pr0.5Ba0.5Zr0.3Cu0.7	365.001		365.001	365.001
Pr0.5Ba0.5Zr0.3Ni0.7	380.543	12.0353	365.467	399.638
Pr0.5Ba0.5Zr0.5Cu0.5	388.21		388.21	388.21
Pr0.5Ba0.5Zr0.5Ni0.5	410.164	4.19614	387.418	414.991
Pr0.5Ba0.5Zr0.7Ni0.3	437.238	0.00928396	437.231	437.25
Pr0.7Ba0.3Co	381.47	12.8653	341.012	419.111
Pr0.7Ba0.3Co0.1Cu0.9	389.13	13.4642	374.99	401.798
Pr0.7Ba0.3Co0.1Fe0.9	387.507	23.3569	351.107	453.958
Pr0.7Ba0.3Co0.1Mn0.9	375.377	0.45399	375.056	375.698
Pr0.7Ba0.3Co0.1Ni0.9	386.72	21.1014	334.187	444.068
Pr0.7Ba0.3Co0.3Cu0.7	393.108	7.45599	385.568	410.666
Pr0.7Ba0.3Co0.3Fe0.7	383.213	19.3661	326.536	452.921
Pr0.7Ba0.3Co0.3Mn0.7	391.227	3.48376	386.79	399.513
Pr0.7Ba0.3Co0.3Ni0.7	381.293	15.9518	348.418	444.752
Pr0.7Ba0.3Co0.5Cu0.5	389.888	10.1942	357.536	406.952
Pr0.7Ba0.3Co0.5Fe0.5	379.399	20.3947	328.819	443.217
Pr0.7Ba0.3Co0.5Ir0.5	373.147	63.273	328.571	509.709
Pr0.7Ba0.3Co0.5Mn0.5	390.529	9.78734	357.51	410.546
Pr0.7Ba0.3Co0.5Nb0.5	405.845	54.2453	336.651	476.676
Pr0.7Ba0.3Co0.5Ni0.5	377.102	14.2667	339.981	410.903
Pr0.7Ba0.3Co0.5Ru0.5	395.406	9.13741	374.945	408.099
Pr0.7Ba0.3Co0.5Sn0.5	458.645	17.5876	436.471	476.45
Pr0.7Ba0.3Co0.5Zr0.5	355.828	42.5174	326.651	436.634
Pr0.7Ba0.3Co0.7Cu0.3	385.139	20.3039	337.6	450.269
Pr0.7Ba0.3Co0.7Fe0.3	383.396	19.3767	326.792	455.169
Pr0.7Ba0.3Co0.7Ir0.3	387.014	9.33488	374.115	404.018
Pr0.7Ba0.3Co0.7Mn0.3	386.76	11.444	356.77	410.97
Pr0.7Ba0.3Co0.7Nb0.3	391.636	19.6158	337.653	464.792
Pr0.7Ba0.3Co0.7Ni0.3	380.645	14.6754	347.881	450.182
Pr0.7Ba0.3Co0.7Ru0.3	382.329	13.0095	365.112	399.425
Pr0.7Ba0.3Co0.7Sn0.3	402.019	17.7669	366.3	428.595
Pr0.7Ba0.3Co0.7Zr0.3	395.375	34.7416	337.155	454.359
Pr0.7Ba0.3Co0.9Cu0.1	391.139	24.3096	356.927	444.691
Pr0.7Ba0.3Co0.9Fe0.1	391.795	27.5532	353.231	447.036
Pr0.7Ba0.3Co0.9Ir0.1	379.537	10.5225	361.508	403.923
Pr0.7Ba0.3Co0.9Mn0.1	388.977	24.0921	358.141	446.499
Pr0.7Ba0.3Co0.9Nb0.1	382.829	11.899	354.099	416.233
Pr0.7Ba0.3Co0.9Ni0.1	391.27	26.5556	357.145	444.835
Pr0.7Ba0.3Co0.9Ru0.1	381.82	13.1781	360.522	442.01
Pr0.7Ba0.3Co0.9Sn0.1	381.606	11.0372	341.464	405.282
Pr0.7Ba0.3Co0.9Zr0.1	384.307	13.2618	354.099	413.378
Pr0.7Ba0.3Cu0.7Ir0.3	398.137		398.137	398.137
Pr0.7Ba0.3Cu0.7Ru0.3	400.504		400.504	400.504
Pr0.7Ba0.3Cu0.7Sn0.3	394.131		394.131	394.131
Pr0.7Ba0.3Cu0.9Ir0.1	381.633		381.633	381.633
Pr0.7Ba0.3Cu0.9Ru0.1	374.526		374.526	374.526
Pr0.7Ba0.3Cu0.9Sn0.1	385.687		385.687	385.687
Pr0.7Ba0.3Fe	381.845	15.6526	357.074	424.873
Pr0.7Ba0.3Fe0.1Cu0.9	391.604	10.9504	380.887	402.774
Pr0.7Ba0.3Fe0.1Mn0.9	401.99	35.6922	376.752	427.228
Pr0.7Ba0.3Fe0.1Ni0.9	388.771	22.6866	334.449	445.522
Pr0.7Ba0.3Fe0.3Cu0.7	391.96	9.65725	380.001	453.198
Pr0.7Ba0.3Fe0.3Mn0.7	393.723	3.66313	389.579	412.925
Pr0.7Ba0.3Fe0.3Ni0.7	384.07	19.7725	333.603	444.922
Pr0.7Ba0.3Fe0.5Cu0.5	389.525	12.222	346.69	425.534
Pr0.7Ba0.3Fe0.5Ir0.5	359.027	19.3324	328.67	384.47
Pr0.7Ba0.3Fe0.5Mn0.5	391.951	9.77227	351.803	416.77
Pr0.7Ba0.3Fe0.5Nb0.5	343.079	8.28721	333.908	362.014
Pr0.7Ba0.3Fe0.5Ni0.5	382.115	18.9702	329.768	440.717
Pr0.7Ba0.3Fe0.5Ru0.5	395.386	9.72948	366.475	401.007
Pr0.7Ba0.3Fe0.5Sn0.5	428.018	42.7555	348.555	478.974
Pr0.7Ba0.3Fe0.5Zr0.5	385.56	40.459	327.975	437.094
Pr0.7Ba0.3Fe0.7Cu0.3	373.082	16.8387	336.298	420.596
Pr0.7Ba0.3Fe0.7Ir0.3	384.072	12.1486	363.774	399.637
Pr0.7Ba0.3Fe0.7Mn0.3	388.484	11.4746	351.894	423.648
Pr0.7Ba0.3Fe0.7Nb0.3	391.532	7.87145	373.57	410.729
Pr0.7Ba0.3Fe0.7Ni0.3	382.868	21.4255	326.336	454.101
Pr0.7Ba0.3Fe0.7Ru0.3	383.916	12.8429	364.576	405.68
Pr0.7Ba0.3Fe0.7Sn0.3	388.202	14.2327	355.845	412.74
Pr0.7Ba0.3Fe0.7Zr0.3	371.376	25.3957	336.933	428.548
Pr0.7Ba0.3Fe0.9Cu0.1	385.187	18.4937	352.625	444.835
Pr0.7Ba0.3Fe0.9Ir0.1	378.981	11.7239	362.988	400.43
Pr0.7Ba0.3Fe0.9Mn0.1	389.3	23.4048	351.25	455.05
Pr0.7Ba0.3Fe0.9Nb0.1	382.687	12.2437	363.538	400.823
Pr0.7Ba0.3Fe0.9Ni0.1	387.03	21.6482	350.919	452.718
Pr0.7Ba0.3Fe0.9Ru0.1	382.449	15.5656	357.173	416.321
Pr0.7Ba0.3Fe0.9Sn0.1	382.047	13.071	363.824	400.823
Pr0.7Ba0.3Fe0.9Zr0.1	383.815	12.7899	364.49	407.43
Pr0.7Ba0.3Mn0.1Cu0.9	382.286	12.7074	373.301	391.272
Pr0.7Ba0.3Mn0.1Ni0.9	389.842	19.3564	360.746	445.417
Pr0.7Ba0.3Mn0.3Cu0.7	394.074	6.42341	389.531	398.616
Pr0.7Ba0.3Mn0.3Ni0.7	387.076	14.2319	351.107	416.477
Pr0.7Ba0.3Mn0.5Cu0.5	379.828		379.828	379.828
Pr0.7Ba0.3Mn0.5Ni0.5	384.062	15.196	351.25	428.558
Pr0.7Ba0.3Mn0.7Cu0.3	374.182		374.182	374.182
Pr0.7Ba0.3Mn0.7Ir0.3	393.238		393.238	393.238
Pr0.7Ba0.3Mn0.7Nb0.3	391.106		391.106	391.106
Pr0.7Ba0.3Mn0.7Ni0.3	391.671	7.52487	365.387	419.58
Pr0.7Ba0.3Mn0.7Ru0.3	399.207		399.207	399.207
Pr0.7Ba0.3Mn0.7Sn0.3	388.502		388.502	388.502
Pr0.7Ba0.3Mn0.7Zr0.3	381.218		381.218	381.218
Pr0.7Ba0.3Mn0.9Cu0.1	373.314		373.314	373.314
Pr0.7Ba0.3Mn0.9Ir0.1	379.787		379.787	379.787
Pr0.7Ba0.3Mn0.9Nb0.1	381.377		381.377	381.377
Pr0.7Ba0.3Mn0.9Ni0.1	373.975	1.52913	372.894	375.056
Pr0.7Ba0.3Mn0.9Ru0.1	376.809		376.809	376.809
Pr0.7Ba0.3Mn0.9Sn0.1	384.179		384.179	384.179
Pr0.7Ba0.3Mn0.9Zr0.1	394.039		394.039	394.039
Pr0.7Ba0.3Nb0.1Cu0.9	442.63	96.0938	374.681	510.578
Pr0.7Ba0.3Nb0.1Ni0.9	386.479	24.3185	353.821	505.261
Pr0.7Ba0.3Nb0.3Cu0.7	393.383	13.1887	384.057	402.709
Pr0.7Ba0.3Nb0.3Ni0.7	390.921	25.0474	354.724	444.329
Pr0.7Ba0.3Nb0.5Ni0.5	435.939	62.2084	328.785	476.472
Pr0.7Ba0.3Ni	385.52	15.389	343.487	431.209
Pr0.7Ba0.3Ni0.1Cu0.9	388.463	13.0833	374.443	400.347
Pr0.7Ba0.3Ni0.3Cu0.7	392.901	8.62862	358.935	408.596
Pr0.7Ba0.3Ni0.5Cu0.5	382.227	14.8137	351.875	400.851
Pr0.7Ba0.3Ni0.5Ir0.5	367.05	42.8364	331.972	439.424
Pr0.7Ba0.3Ni0.5Ru0.5	395.059	18.0614	374.587	428.595
Pr0.7Ba0.3Ni0.5Sn0.5	440.488	47.9342	327.868	476.088
Pr0.7Ba0.3Ni0.7Cu0.3	384.166	16.7166	337.6	414.133
Pr0.7Ba0.3Ni0.7Ir0.3	397.236	38.96	354.099	501.581
Pr0.7Ba0.3Ni0.7Ru0.3	392.926	11.1226	375.785	405.68
Pr0.7Ba0.3Ni0.7Sn0.3	414.083	41.4609	373.3	531.153
Pr0.7Ba0.3Ni0.9Cu0.1	383.635	10.819	357.03	397.661
Pr0.7Ba0.3Ni0.9Ir0.1	383.804	29.9129	340.895	505.499
Pr0.7Ba0.3Ni0.9Ru0.1	387.796	25.9139	368.497	500.289
Pr0.7Ba0.3Ni0.9Sn0.1	381.743	29.7578	353.393	505.261
Pr0.7Ba0.3Zr0.1Cu0.9	360.402		360.402	360.402
Pr0.7Ba0.3Zr0.1Ni0.9	389.594	30.6501	354.705	505.305
Pr0.7Ba0.3Zr0.3Cu0.7	395.321		395.321	395.321
Pr0.7Ba0.3Zr0.3Ni0.7	392.287	43.6797	340.953	468.616
Pr0.7Ba0.3Zr0.5Ni0.5	349.618	36.8101	326.745	409.767
Pr0.9Ba0.1Co	411.791	21.083	373.14	502.075
Pr0.9Ba0.1Co0.1Cu0.9	378.307	24.4612	357.486	405.247
Pr0.9Ba0.1Co0.1Fe0.9	393.505	26.937	353.393	438.309
Pr0.9Ba0.1Co0.1Mn0.9	411.252	1.4635	410.217	412.287
Pr0.9Ba0.1Co0.1Ni0.9	412.991	39.7069	368.497	530.461
Pr0.9Ba0.1Co0.3Cu0.7	403.34	60.624	353.13	533.586
Pr0.9Ba0.1Co0.3Fe0.7	377.896	13.0459	340.827	413.461
Pr0.9Ba0.1Co0.3Mn0.7	382.289	13.2267	373.821	407.434
Pr0.9Ba0.1Co0.3Ni0.7	377.385	17.624	344.742	505.384
Pr0.9Ba0.1Co0.5Cu0.5	406.038	57.3526	356.333	505.384
Pr0.9Ba0.1Co0.5Fe0.5	370.914	6.38678	341.012	405.567
Pr0.9Ba0.1Co0.5Ir0.5	404.047	7.24437	397.049	411.67
Pr0.9Ba0.1Co0.5Mn0.5	372.881	5.00649	365.739	404.018
Pr0.9Ba0.1Co0.5Nb0.5	407.803	1.47774	405.708	410.459
Pr0.9Ba0.1Co0.5Ni0.5	372.467	10.3847	343.124	504.697
Pr0.9Ba0.1Co0.5Ru0.5	435.535	6.6282	426.504	441.167
Pr0.9Ba0.1Co0.5Sn0.5	364.077	27.0237	345.919	403.224
Pr0.9Ba0.1Co0.5Zr0.5	362.57	0.177179	362.233	362.788
Pr0.9Ba0.1Co0.7Cu0.3	382.916	37.5109	345.097	505.384
Pr0.9Ba0.1Co0.7Fe0.3	375.809	9.71521	340.666	434.637
Pr0.9Ba0.1Co0.7Ir0.3	438.642	17.3935	414.57	475.652
Pr0.9Ba0.1Co0.7Mn0.3	375.937	8.41316	354.19	409.731
Pr0.9Ba0.1Co0.7Nb0.3	428.236	52.0256	327.955	476.933
Pr0.9Ba0.1Co0.7Ni0.3	375.639	9.85263	361.019	504.472
Pr0.9Ba0.1Co0.7Ru0.3	420.388	13.4026	359.784	450.06
Pr0.9Ba0.1Co0.7Sn0.3	433.029	45.4672	328.505	476.831
Pr0.9Ba0.1Co0.7Zr0.3	415.767	55.2026	326.745	476.488
Pr0.9Ba0.1Co0.9Cu0.1	396.903	27.0566	362.129	505.105
Pr0.9Ba0.1Co0.9Fe0.1	400.673	27.0286	341.012	450.979
Pr0.9Ba0.1Co0.9Ir0.1	425.117	19.0232	378.994	454.485
Pr0.9Ba0.1Co0.9Mn0.1	398.676	25.4461	352.993	449.644
Pr0.9Ba0.1Co0.9Nb0.1	420.771	24.2428	354.629	454.603
Pr0.9Ba0.1Co0.9Ni0.1	402.399	26.5835	352.754	504.697
Pr0.9Ba0.1Co0.9Ru0.1	399.225	35.4137	353.393	454.099
Pr0.9Ba0.1Co0.9Sn0.1	421.569	14.8038	373.647	453.633
Pr0.9Ba0.1Co0.9Zr0.1	427.174	20.8928	357.701	468.524
Pr0.9Ba0.1Cu0.9Ir0.1	372.512		372.512	372.512
Pr0.9Ba0.1Cu0.9Ru0.1	368.126		368.126	368.126
Pr0.9Ba0.1Cu0.9Sn0.1	370.564		370.564	370.564
Pr0.9Ba0.1Fe	416.05	26.4486	348.906	454.34
Pr0.9Ba0.1Fe0.1Cu0.9	380.14	23.9975	357.531	405.319
Pr0.9Ba0.1Fe0.1Mn0.9	390.192	50.1865	354.705	425.679
Pr0.9Ba0.1Fe0.1Ni0.9	407.404	35.9096	341.169	529.537
Pr0.9Ba0.1Fe0.3Cu0.7	413.698	61.1842	355.532	535.74
Pr0.9Ba0.1Fe0.3Mn0.7	394.798	18.7998	374.208	413.285
Pr0.9Ba0.1Fe0.3Ni0.7	377.671	14.7612	345.097	505.511
Pr0.9Ba0.1Fe0.5Cu0.5	407.153	55.7577	351.127	528.444
Pr0.9Ba0.1Fe0.5Ir0.5	328.828	0.848363	327.438	329.99
Pr0.9Ba0.1Fe0.5Mn0.5	374.196	3.38934	366.093	379.735
Pr0.9Ba0.1Fe0.5Nb0.5	395.94	0.352445	395.561	396.368
Pr0.9Ba0.1Fe0.5Ni0.5	373.077	10.6352	340.715	438.613
Pr0.9Ba0.1Fe0.5Ru0.5	416.836	9.17212	392.649	424.574
Pr0.9Ba0.1Fe0.5Sn0.5	403.697	7.38713	396.404	412.001
Pr0.9Ba0.1Fe0.5Zr0.5	402.642	0.242711	402.126	402.947
Pr0.9Ba0.1Fe0.7Cu0.3	384.734	22.8576	353.393	449.491
Pr0.9Ba0.1Fe0.7Ir0.3	423.008	33.7537	360.867	465.086
Pr0.9Ba0.1Fe0.7Mn0.3	384.057	15.4652	366.368	412.908
Pr0.9Ba0.1Fe0.7Nb0.3	462.874	17.6649	416.737	486.845
Pr0.9Ba0.1Fe0.7Ni0.3	376.617	13.5121	340.666	425.431
Pr0.9Ba0.1Fe0.7Ru0.3	409.31	20.8955	354.88	425.929
Pr0.9Ba0.1Fe0.7Sn0.3	459.328	15.8034	428.399	482.047
Pr0.9Ba0.1Fe0.7Zr0.3	404.334	55.4823	327.123	475.721
Pr0.9Ba0.1Fe0.9Cu0.1	398.781	23.0356	341.012	438.823
Pr0.9Ba0.1Fe0.9Ir0.1	412.431	14.5035	337.749	428.466
Pr0.9Ba0.1Fe0.9Mn0.1	390.777	26.6003	352.754	438.28
Pr0.9Ba0.1Fe0.9Nb0.1	401.139	26.9523	341.93	436.587
Pr0.9Ba0.1Fe0.9Ni0.1	396.161	26.2369	352.754	438.694
Pr0.9Ba0.1Fe0.9Ru0.1	405.052	24.6368	354.88	437.875
Pr0.9Ba0.1Fe0.9Sn0.1	405.704	19.6206	341.913	427.932
Pr0.9Ba0.1Fe0.9Zr0.1	405.643	30.3256	342.364	507.806
Pr0.9Ba0.1Mn0.1Cu0.9	393.73	35.0589	368.939	418.52
Pr0.9Ba0.1Mn0.1Ni0.9	408.206	40.5958	368.497	531.153
Pr0.9Ba0.1Mn0.3Cu0.7	511.275		511.275	511.275
Pr0.9Ba0.1Mn0.3Ni0.7	376.309	14.495	340.739	437.84
Pr0.9Ba0.1Mn0.5Cu0.5	387.326		387.326	387.326
Pr0.9Ba0.1Mn0.5Ni0.5	370.534	9.90704	340.895	437.782
Pr0.9Ba0.1Mn0.7Cu0.3	417.398		417.398	417.398
Pr0.9Ba0.1Mn0.7Ni0.3	375.898	4.25467	374.663	411.814
Pr0.9Ba0.1Mn0.9Cu0.1	412.715		412.715	412.715
Pr0.9Ba0.1Mn0.9Ir0.1	428.946		428.946	428.946
Pr0.9Ba0.1Mn0.9Nb0.1	421.988		421.988	421.988
Pr0.9Ba0.1Mn0.9Ni0.1	410.961	1.24662	410.079	411.842
Pr0.9Ba0.1Mn0.9Ru0.1	429.124		429.124	429.124
Pr0.9Ba0.1Mn0.9Sn0.1	420.082		420.082	420.082
Pr0.9Ba0.1Mn0.9Zr0.1	417.4		417.4	417.4
Pr0.9Ba0.1Nb0.1Cu0.9	461.921	132.789	368.025	555.816
Pr0.9Ba0.1Nb0.1Ni0.9	424.104	30.9884	330.486	534.998
Pr0.9Ba0.1Nb0.3Cu0.7	448.904		448.904	448.904
Pr0.9Ba0.1Nb0.3Ni0.7	426.539	47.2547	326.139	481.755
Pr0.9Ba0.1Nb0.5Ni0.5	362.498	0.0985702	362.325	362.634
Pr0.9Ba0.1Ni	417.235	43.3784	354.049	535.294
Pr0.9Ba0.1Ni0.1Cu0.9	380.654	21.8603	363.673	405.319
Pr0.9Ba0.1Ni0.3Cu0.7	396.576	53.4654	352.99	512.512
Pr0.9Ba0.1Ni0.5Cu0.5	397.232	51.8356	351.264	512.799
Pr0.9Ba0.1Ni0.5Ir0.5	421.37	8.06872	418.478	444.33
Pr0.9Ba0.1Ni0.5Ru0.5	351.907	0.872239	351.274	354.281
Pr0.9Ba0.1Ni0.5Sn0.5	417.894	0.591081	417.038	418.272
Pr0.9Ba0.1Ni0.7Cu0.3	394.494	49.1139	360.825	505.384
Pr0.9Ba0.1Ni0.7Ir0.3	467.634	15.9984	451.034	507.296
Pr0.9Ba0.1Ni0.7Ru0.3	412.032	27.3884	331.54	447.392
Pr0.9Ba0.1Ni0.7Sn0.3	448.808	49.7707	328.315	576.899
Pr0.9Ba0.1Ni0.9Cu0.1	407.397	43.7914	341.446	512.473
Pr0.9Ba0.1Ni0.9Ir0.1	435.885	29.0597	409.497	533.205
Pr0.9Ba0.1Ni0.9Ru0.1	413.547	53.8897	353.797	539.885
Pr0.9Ba0.1Ni0.9Sn0.1	429.666	35.061	331.54	534.998
Pr0.9Ba0.1Zr0.1Cu0.9	370.669		370.669	370.669
Pr0.9Ba0.1Zr0.1Ni0.9	423.128	28.2837	389.805	510.95
Pr0.9Ba0.1Zr0.3Ni0.7	390.144	63.9087	326.56	576.868
Pr0.9Ba0.1Zr0.5Ni0.5	384.936	0.121477	384.646	384.991

## Sheet: PrCa_12
ABO3	y_mean	y_std	y_min	y_max
Pr0.1Ca0.9Co	373.436	21.0701	348.593	428.823
Pr0.1Ca0.9Co0.1Cu0.9	363.629	20.9791	351.022	387.847
Pr0.1Ca0.9Co0.1Fe0.9	376.311	29.2093	343.822	434.709
Pr0.1Ca0.9Co0.1Ir0.9	374.816		374.816	374.816
Pr0.1Ca0.9Co0.1Mn0.9	376.274	27.7724	358.477	408.275
Pr0.1Ca0.9Co0.1Nb0.9	393.012		393.012	393.012
Pr0.1Ca0.9Co0.1Ni0.9	402.421	33.303	356.534	434.763
Pr0.1Ca0.9Co0.1Ru0.9	362.89		362.89	362.89
Pr0.1Ca0.9Co0.1Sn0.9	389.107		389.107	389.107
Pr0.1Ca0.9Co0.1Zr0.9	375.249		375.249	375.249
Pr0.1Ca0.9Co0.3Cu0.7	372.108	30.4235	350.004	433.214
Pr0.1Ca0.9Co0.3Fe0.7	375.348	28.1797	346.554	443.456
Pr0.1Ca0.9Co0.3Ir0.7	393.284	3.95223	374.979	396.612
Pr0.1Ca0.9Co0.3Mn0.7	397.365	30.0003	360.673	434.549
Pr0.1Ca0.9Co0.3Nb0.7	383.805	14.2577	366.321	399.019
Pr0.1Ca0.9Co0.3Ni0.7	374.249	16.7685	346.814	433.965
Pr0.1Ca0.9Co0.3Ru0.7	354.927	9.60046	338.722	365.981
Pr0.1Ca0.9Co0.3Sn0.7	377.019	6.97759	368.695	389.287
Pr0.1Ca0.9Co0.3Zr0.7	369.341	8.69381	360.212	398.946
Pr0.1Ca0.9Co0.5Cu0.5	367.652	23.969	342.074	435.179
Pr0.1Ca0.9Co0.5Fe0.5	370.557	22.5963	346.582	449.661
Pr0.1Ca0.9Co0.5Ir0.5	400.404	19.6702	363.182	455.05
Pr0.1Ca0.9Co0.5Mn0.5	377.455	19.1548	354.002	434.464
Pr0.1Ca0.9Co0.5Nb0.5	372.165	25.6271	349.041	453.941
Pr0.1Ca0.9Co0.5Ni0.5	365.812	17.5747	346.725	400.187
Pr0.1Ca0.9Co0.5Ru0.5	364.282	14.7558	339.013	404.455
Pr0.1Ca0.9Co0.5Sn0.5	379.299	17.7321	353.851	408.744
Pr0.1Ca0.9Co0.5Zr0.5	379.394	22.7078	362.528	418.135
Pr0.1Ca0.9Co0.7Cu0.3	373.838	32.0707	347.178	456.006
Pr0.1Ca0.9Co0.7Fe0.3	375.894	22.2283	347.013	449.493
Pr0.1Ca0.9Co0.7Ir0.3	387.503	25.9695	351.795	428.327
Pr0.1Ca0.9Co0.7Mn0.3	383.68	25.6056	353.175	442.788
Pr0.1Ca0.9Co0.7Nb0.3	365.844	20.4755	338.942	429.434
Pr0.1Ca0.9Co0.7Ni0.3	370.25	18.8053	346.814	434.613
Pr0.1Ca0.9Co0.7Ru0.3	383.411	31.1408	336.242	430.356
Pr0.1Ca0.9Co0.7Sn0.3	370.107	21.6507	349.041	418.763
Pr0.1Ca0.9Co0.7Zr0.3	376.844	25.1085	343.125	427.243
Pr0.1Ca0.9Co0.9Cu0.1	389.763	29.7645	348.946	434.709
Pr0.1Ca0.9Co0.9Fe0.1	388.728	30.3286	349.017	434.709
Pr0.1Ca0.9Co0.9Ir0.1	392.924	31.9188	354.067	435.286
Pr0.1Ca0.9Co0.9Mn0.1	390.29	31.3079	349.417	434.709
Pr0.1Ca0.9Co0.9Nb0.1	374.251	22.6899	349.041	434.247
Pr0.1Ca0.9Co0.9Ni0.1	388.676	28.3414	349.485	442.365
Pr0.1Ca0.9Co0.9Ru0.1	390.884	32.1145	349.485	434.709
Pr0.1Ca0.9Co0.9Sn0.1	381.335	26.9575	349.041	429.937
Pr0.1Ca0.9Co0.9Zr0.1	374.622	21.7006	349.041	429.937
Pr0.1Ca0.9Cu0.1Ir0.9	377.871		377.871	377.871
Pr0.1Ca0.9Cu0.1Ru0.9	353.373		353.373	353.373
Pr0.1Ca0.9Cu0.1Sn0.9	390.73		390.73	390.73
Pr0.1Ca0.9Cu0.3Ir0.7	452.054		452.054	452.054
Pr0.1Ca0.9Cu0.3Ru0.7	366.039		366.039	366.039
Pr0.1Ca0.9Cu0.3Sn0.7	374.154		374.154	374.154
Pr0.1Ca0.9Cu0.5Ir0.5	365.225		365.225	365.225
Pr0.1Ca0.9Cu0.5Ru0.5	351.003		351.003	351.003
Pr0.1Ca0.9Cu0.5Sn0.5	408.293		408.293	408.293
Pr0.1Ca0.9Cu0.7Ir0.3	390.552		390.552	390.552
Pr0.1Ca0.9Cu0.7Ru0.3	377.983		377.983	377.983
Pr0.1Ca0.9Cu0.7Sn0.3	434.201		434.201	434.201
Pr0.1Ca0.9Cu0.9Ir0.1	389.782		389.782	389.782
Pr0.1Ca0.9Cu0.9Ru0.1	387.747		387.747	387.747
Pr0.1Ca0.9Cu0.9Sn0.1	387.747		387.747	387.747
Pr0.1Ca0.9Fe	374.497	27.5855	339.516	434.613
Pr0.1Ca0.9Fe0.1Cu0.9	363.392	21.1536	349.941	387.775
Pr0.1Ca0.9Fe0.1Ir0.9	378.43		378.43	378.43
Pr0.1Ca0.9Fe0.1Mn0.9	376.808	27.8261	359.453	408.903
Pr0.1Ca0.9Fe0.1Nb0.9	393.346		393.346	393.346
Pr0.1Ca0.9Fe0.1Ni0.9	398.755	32.9439	349.941	434.763
Pr0.1Ca0.9Fe0.1Ru0.9	364.195		364.195	364.195
Pr0.1Ca0.9Fe0.1Sn0.9	388.681		388.681	388.681
Pr0.1Ca0.9Fe0.1Zr0.9	375.077		375.077	375.077
Pr0.1Ca0.9Fe0.3Cu0.7	365.079	16.78	350.218	396.756
Pr0.1Ca0.9Fe0.3Ir0.7	373.911	8.22439	357.382	385.909
Pr0.1Ca0.9Fe0.3Mn0.7	392.451	30.4151	349.041	433.064
Pr0.1Ca0.9Fe0.3Nb0.7	382.973	16.2989	367.426	404.04
Pr0.1Ca0.9Fe0.3Ni0.7	379.458	26.2165	346.814	449.832
Pr0.1Ca0.9Fe0.3Ru0.7	366.975	5.33086	351.404	373.98
Pr0.1Ca0.9Fe0.3Sn0.7	376.126	12.5627	364.575	397.992
Pr0.1Ca0.9Fe0.3Zr0.7	384.599	15.6352	357.457	399.113
Pr0.1Ca0.9Fe0.5Cu0.5	376.341	32.0084	346.828	434.582
Pr0.1Ca0.9Fe0.5Ir0.5	381.25	16.5013	352.008	418.268
Pr0.1Ca0.9Fe0.5Mn0.5	382.664	28.7228	348.836	442.788
Pr0.1Ca0.9Fe0.5Nb0.5	372.311	25.4803	349.198	431.562
Pr0.1Ca0.9Fe0.5Ni0.5	372.452	25.795	346.725	454.086
Pr0.1Ca0.9Fe0.5Ru0.5	361.534	6.50593	349.194	373.597
Pr0.1Ca0.9Fe0.5Sn0.5	380.91	20.2407	353.662	403.87
Pr0.1Ca0.9Fe0.5Zr0.5	376.155	15.4618	354.305	419.899
Pr0.1Ca0.9Fe0.7Cu0.3	374.887	28.071	346.653	432.4
Pr0.1Ca0.9Fe0.7Ir0.3	388.645	29.5981	334.377	448.451
Pr0.1Ca0.9Fe0.7Mn0.3	378.784	30.5708	347.809	442.788
Pr0.1Ca0.9Fe0.7Nb0.3	363.34	12.5361	346.362	410.252
Pr0.1Ca0.9Fe0.7Ni0.3	376.639	29.4291	346.725	443.456
Pr0.1Ca0.9Fe0.7Ru0.3	380.46	32.3606	345.433	435.142
Pr0.1Ca0.9Fe0.7Sn0.3	366.21	15.4128	349.244	418.763
Pr0.1Ca0.9Fe0.7Zr0.3	380.706	24.4236	353.776	429.143
Pr0.1Ca0.9Fe0.9Cu0.1	377.012	29.1102	345.84	435.339
Pr0.1Ca0.9Fe0.9Ir0.1	383.201	32.3504	338.905	435.376
Pr0.1Ca0.9Fe0.9Mn0.1	378.968	30.066	345.84	434.709
Pr0.1Ca0.9Fe0.9Nb0.1	374.455	27.235	349.003	435.081
Pr0.1Ca0.9Fe0.9Ni0.1	375.712	28.8134	345.882	434.709
Pr0.1Ca0.9Fe0.9Ru0.1	381.442	31.7161	349.426	434.709
Pr0.1Ca0.9Fe0.9Sn0.1	378.788	30.137	349.408	435.044
Pr0.1Ca0.9Fe0.9Zr0.1	377.099	29.0097	349.326	435.372
Pr0.1Ca0.9Mn0.1Cu0.9	369.823	28.1175	349.941	389.705
Pr0.1Ca0.9Mn0.1Ir0.9	380.831		380.831	380.831
Pr0.1Ca0.9Mn0.1Nb0.9	393.392		393.392	393.392
Pr0.1Ca0.9Mn0.1Ni0.9	396.772	32.2083	350.928	434.559
Pr0.1Ca0.9Mn0.1Ru0.9	365.922		365.922	365.922
Pr0.1Ca0.9Mn0.1Sn0.9	388.8		388.8	388.8
Pr0.1Ca0.9Mn0.1Zr0.9	374.763		374.763	374.763
Pr0.1Ca0.9Mn0.3Cu0.7	375.584	21.1682	360.615	390.552
Pr0.1Ca0.9Mn0.3Ir0.7	367.277		367.277	367.277
Pr0.1Ca0.9Mn0.3Nb0.7	397.395		397.395	397.395
Pr0.1Ca0.9Mn0.3Ni0.7	392.073	25.4855	354.605	443.249
Pr0.1Ca0.9Mn0.3Ru0.7	365.626		365.626	365.626
Pr0.1Ca0.9Mn0.3Sn0.7	374.377		374.377	374.377
Pr0.1Ca0.9Mn0.3Zr0.7	397.852		397.852	397.852
Pr0.1Ca0.9Mn0.5Cu0.5	379.767	23.6831	363.02	396.513
Pr0.1Ca0.9Mn0.5Ir0.5	397.23		397.23	397.23
Pr0.1Ca0.9Mn0.5Nb0.5	363.892		363.892	363.892
Pr0.1Ca0.9Mn0.5Ni0.5	378.553	19.3486	353.122	434.46
Pr0.1Ca0.9Mn0.5Ru0.5	370.537		370.537	370.537
Pr0.1Ca0.9Mn0.5Sn0.5	396.221		396.221	396.221
Pr0.1Ca0.9Mn0.5Zr0.5	397.742		397.742	397.742
Pr0.1Ca0.9Mn0.7Cu0.3	400.515	48.2308	366.411	434.62
Pr0.1Ca0.9Mn0.7Ir0.3	373.151		373.151	373.151
Pr0.1Ca0.9Mn0.7Nb0.3	373.526		373.526	373.526
Pr0.1Ca0.9Mn0.7Ni0.3	395.18	30.3446	353.882	442.788
Pr0.1Ca0.9Mn0.7Ru0.3	363.205		363.205	363.205
Pr0.1Ca0.9Mn0.7Sn0.3	361.916		361.916	361.916
Pr0.1Ca0.9Mn0.7Zr0.3	398.061		398.061	398.061
Pr0.1Ca0.9Mn0.9Cu0.1	366.674	5.25386	362.959	370.389
Pr0.1Ca0.9Mn0.9Ir0.1	371.724		371.724	371.724
Pr0.1Ca0.9Mn0.9Nb0.1	371.582		371.582	371.582
Pr0.1Ca0.9Mn0.9Ni0.1	369.195	6.45492	361.777	373.528
Pr0.1Ca0.9Mn0.9Ru0.1	362.915		362.915	362.915
Pr0.1Ca0.9Mn0.9Sn0.1	372.605		372.605	372.605
Pr0.1Ca0.9Mn0.9Zr0.1	374.004		374.004	374.004
Pr0.1Ca0.9Nb0.1Cu0.9	381.125	9.36455	374.503	387.747
Pr0.1Ca0.9Nb0.1Ni0.9	364.234	6.04244	349.574	374.583
Pr0.1Ca0.9Nb0.3Cu0.7	412.41	20.6511	397.807	427.013
Pr0.1Ca0.9Nb0.3Ni0.7	370.159	22.9675	345.858	432.634
Pr0.1Ca0.9Nb0.5Cu0.5	385.45	18.3355	372.485	398.415
Pr0.1Ca0.9Nb0.5Ni0.5	369.371	23.9582	343.227	422.761
Pr0.1Ca0.9Nb0.7Cu0.3	372.439		372.439	372.439
Pr0.1Ca0.9Nb0.7Ni0.3	380.933	18.0262	364.825	401.135
Pr0.1Ca0.9Nb0.9Cu0.1	384.877		384.877	384.877
Pr0.1Ca0.9Nb0.9Ni0.1	393.012		393.012	393.012
Pr0.1Ca0.9Ni	362.642	4.88071	350.917	374.209
Pr0.1Ca0.9Ni0.1Cu0.9	364.186	21.9433	350.978	389.516
Pr0.1Ca0.9Ni0.1Ir0.9	379.864		379.864	379.864
Pr0.1Ca0.9Ni0.1Ru0.9	363.76		363.76	363.76
Pr0.1Ca0.9Ni0.1Sn0.9	389.107		389.107	389.107
Pr0.1Ca0.9Ni0.3Cu0.7	364.802	20.6151	347.026	442.374
Pr0.1Ca0.9Ni0.3Ir0.7	395.151	5.92926	388.131	420.016
Pr0.1Ca0.9Ni0.3Ru0.7	354.065	18.0632	336.85	374.448
Pr0.1Ca0.9Ni0.3Sn0.7	373.477	13.6083	360.612	388.681
Pr0.1Ca0.9Ni0.5Cu0.5	357.946	13.0827	346.955	398.663
Pr0.1Ca0.9Ni0.5Ir0.5	403.242	6.80609	369.165	416.517
Pr0.1Ca0.9Ni0.5Ru0.5	363.478	1.82758	360.688	369.933
Pr0.1Ca0.9Ni0.5Sn0.5	373.673	20.6047	339.366	398.536
Pr0.1Ca0.9Ni0.7Cu0.3	369.428	18.5506	347.178	398.935
Pr0.1Ca0.9Ni0.7Ir0.3	382.281	15.7146	360.412	414.736
Pr0.1Ca0.9Ni0.7Ru0.3	380.436	21.636	354.276	410.547
Pr0.1Ca0.9Ni0.7Sn0.3	373.485	26.7645	343.93	418.763
Pr0.1Ca0.9Ni0.9Cu0.1	402.321	32.6737	350.928	434.709
Pr0.1Ca0.9Ni0.9Ir0.1	377.327	19.5687	354.244	429.937
Pr0.1Ca0.9Ni0.9Ru0.1	374.779	19.5754	352.236	409.851
Pr0.1Ca0.9Ni0.9Sn0.1	364.171	5.57523	351.222	374.219
Pr0.1Ca0.9Zr0.1Cu0.9	387.747		387.747	387.747
Pr0.1Ca0.9Zr0.1Ni0.9	363.474	5.66896	349.417	373.254
Pr0.1Ca0.9Zr0.3Cu0.7	408.929		408.929	408.929
Pr0.1Ca0.9Zr0.3Ni0.7	377.182	29.1568	348.644	426.989
Pr0.1Ca0.9Zr0.5Cu0.5	365.339		365.339	365.339
Pr0.1Ca0.9Zr0.5Ni0.5	385.706	28.6582	349.69	420.401
Pr0.1Ca0.9Zr0.7Cu0.3	367.753		367.753	367.753
Pr0.1Ca0.9Zr0.7Ni0.3	373.616	7.83448	367.02	399.357
Pr0.1Ca0.9Zr0.9Cu0.1	372.534		372.534	372.534
Pr0.1Ca0.9Zr0.9Ni0.1	372.583		372.583	372.583
Pr0.3Ca0.7Co	369.473	12.4251	335.587	399.512
Pr0.3Ca0.7Co0.1Cu0.9	368.989	9.62838	360.127	379.234
Pr0.3Ca0.7Co0.1Fe0.9	359.746	8.87596	333.774	396.86
Pr0.3Ca0.7Co0.1Mn0.9	365.457	4.56427	362.23	368.685
Pr0.3Ca0.7Co0.1Ni0.9	374.905	16.7373	349.941	403.64
Pr0.3Ca0.7Co0.3Cu0.7	355.472	5.29175	344.81	365.785
Pr0.3Ca0.7Co0.3Fe0.7	358.401	6.06555	341.98	413.645
Pr0.3Ca0.7Co0.3Ir0.7	397.242	5.21837	376.646	399.546
Pr0.3Ca0.7Co0.3Mn0.7	358.484	8.78685	350.928	389.496
Pr0.3Ca0.7Co0.3Nb0.7	398.627	4.56014	388.529	404.372
Pr0.3Ca0.7Co0.3Ni0.7	365.621	14.2153	350.661	403.873
Pr0.3Ca0.7Co0.3Ru0.7	361.216	6.49643	354.49	375.28
Pr0.3Ca0.7Co0.3Sn0.7	397.463	14.7166	338.529	401.13
Pr0.3Ca0.7Co0.3Zr0.7	398.583	0.404219	397.912	399.654
Pr0.3Ca0.7Co0.5Cu0.5	360.335	13.3398	331.094	400.35
Pr0.3Ca0.7Co0.5Fe0.5	363.268	11.4464	342.819	410.751
Pr0.3Ca0.7Co0.5Ir0.5	386.566	16.9747	342.086	401.95
Pr0.3Ca0.7Co0.5Mn0.5	358.696	7.39005	343.937	398.14
Pr0.3Ca0.7Co0.5Nb0.5	377.812	18.8579	348.503	420.631
Pr0.3Ca0.7Co0.5Ni0.5	366.95	12.5554	352.64	403.873
Pr0.3Ca0.7Co0.5Ru0.5	381.847	22.5992	347.17	425.244
Pr0.3Ca0.7Co0.5Sn0.5	377.111	16.1413	358.685	401.202
Pr0.3Ca0.7Co0.5Zr0.5	384.588	15.2482	358.693	403.221
Pr0.3Ca0.7Co0.7Cu0.3	361.942	9.77707	350.482	400.467
Pr0.3Ca0.7Co0.7Fe0.3	361.547	10.4217	339.612	413.438
Pr0.3Ca0.7Co0.7Ir0.3	376.298	16.7441	353.014	399.327
Pr0.3Ca0.7Co0.7Mn0.3	362.759	11.6577	343.647	400.221
Pr0.3Ca0.7Co0.7Nb0.3	375.124	21.5043	335.587	430.984
Pr0.3Ca0.7Co0.7Ni0.3	362.887	9.42215	332.081	406.952
Pr0.3Ca0.7Co0.7Ru0.3	375.466	22.2131	352.635	421.127
Pr0.3Ca0.7Co0.7Sn0.3	384.461	26.5387	351.222	455.026
Pr0.3Ca0.7Co0.7Zr0.3	360.5	13.2565	332.344	387.771
Pr0.3Ca0.7Co0.9Cu0.1	365.173	16.4797	323.759	401.945
Pr0.3Ca0.7Co0.9Fe0.1	365.78	17.5774	326.265	401.333
Pr0.3Ca0.7Co0.9Ir0.1	384.109	17.6744	356.382	450.269
Pr0.3Ca0.7Co0.9Mn0.1	367.314	17.7725	325.98	401.388
Pr0.3Ca0.7Co0.9Nb0.1	373.994	22.1802	324.135	412.781
Pr0.3Ca0.7Co0.9Ni0.1	366.476	18.1884	324.124	401.696
Pr0.3Ca0.7Co0.9Ru0.1	370.168	16.66	325.11	401.009
Pr0.3Ca0.7Co0.9Sn0.1	376.356	20.2924	331.168	427.974
Pr0.3Ca0.7Co0.9Zr0.1	374.993	23.2178	326.721	412.697
Pr0.3Ca0.7Cu0.3Ir0.7	378.046		378.046	378.046
Pr0.3Ca0.7Cu0.3Ru0.7	385.199		385.199	385.199
Pr0.3Ca0.7Cu0.3Sn0.7	397.724		397.724	397.724
Pr0.3Ca0.7Cu0.5Ir0.5	398.629		398.629	398.629
Pr0.3Ca0.7Cu0.5Ru0.5	394.185		394.185	394.185
Pr0.3Ca0.7Cu0.5Sn0.5	364.561		364.561	364.561
Pr0.3Ca0.7Cu0.7Ir0.3	368.45		368.45	368.45
Pr0.3Ca0.7Cu0.7Ru0.3	365.765		365.765	365.765
Pr0.3Ca0.7Cu0.7Sn0.3	365.208		365.208	365.208
Pr0.3Ca0.7Cu0.9Ir0.1	374.241		374.241	374.241
Pr0.3Ca0.7Cu0.9Ru0.1	367.47		367.47	367.47
Pr0.3Ca0.7Cu0.9Sn0.1	367.406		367.406	367.406
Pr0.3Ca0.7Fe	362.715	15.8581	336.521	399.241
Pr0.3Ca0.7Fe0.1Cu0.9	372.508	15.6572	360.061	390.087
Pr0.3Ca0.7Fe0.1Mn0.9	369.009	4.6517	365.72	372.298
Pr0.3Ca0.7Fe0.1Ni0.9	374.53	16.86	349.906	402.717
Pr0.3Ca0.7Fe0.3Cu0.7	355.203	7.67908	344.59	398.651
Pr0.3Ca0.7Fe0.3Ir0.7	391.735	3.09101	386.888	397.815
Pr0.3Ca0.7Fe0.3Mn0.7	363.091	16.1972	352.83	399.742
Pr0.3Ca0.7Fe0.3Nb0.7	395.845	6.24727	372.683	400.591
Pr0.3Ca0.7Fe0.3Ni0.7	363.902	12.1725	326.891	404.793
Pr0.3Ca0.7Fe0.3Ru0.7	363.268	7.90547	331.604	365.372
Pr0.3Ca0.7Fe0.3Sn0.7	416.651	16.1626	352.413	422.854
Pr0.3Ca0.7Fe0.3Zr0.7	402.933	1.13441	398.415	403.317
Pr0.3Ca0.7Fe0.5Cu0.5	366.014	16.0964	330.838	400.115
Pr0.3Ca0.7Fe0.5Ir0.5	392.356	6.07595	367.833	398.336
Pr0.3Ca0.7Fe0.5Mn0.5	359.721	8.01273	339.981	397.992
Pr0.3Ca0.7Fe0.5Nb0.5	368.559	17.078	342.501	400.517
Pr0.3Ca0.7Fe0.5Ni0.5	361.295	9.82649	323.759	408.69
Pr0.3Ca0.7Fe0.5Ru0.5	354.529	10.9033	330.54	365.49
Pr0.3Ca0.7Fe0.5Sn0.5	391.129	11.9264	367.377	418.514
Pr0.3Ca0.7Fe0.5Zr0.5	385.379	8.9131	367.963	399.041
Pr0.3Ca0.7Fe0.7Cu0.3	362.424	12.4554	337.516	403.118
Pr0.3Ca0.7Fe0.7Ir0.3	377.832	18.2116	353.175	421.137
Pr0.3Ca0.7Fe0.7Mn0.3	362.099	13.5388	343.755	410.751
Pr0.3Ca0.7Fe0.7Nb0.3	367.833	20.6448	333.978	401.945
Pr0.3Ca0.7Fe0.7Ni0.3	359.348	6.91262	332.318	409.916
Pr0.3Ca0.7Fe0.7Ru0.3	362.424	10.0633	339.433	409.955
Pr0.3Ca0.7Fe0.7Sn0.3	375.802	18.5906	342.596	401.731
Pr0.3Ca0.7Fe0.7Zr0.3	371.857	13.5042	344.234	401.829
Pr0.3Ca0.7Fe0.9Cu0.1	359.641	9.03459	333.999	397.238
Pr0.3Ca0.7Fe0.9Ir0.1	366.053	12.5504	329.768	397.474
Pr0.3Ca0.7Fe0.9Mn0.1	359.962	9.24564	333.829	375.16
Pr0.3Ca0.7Fe0.9Nb0.1	365.198	15.4768	339.365	398.662
Pr0.3Ca0.7Fe0.9Ni0.1	359.5	9.29704	333.999	396.86
Pr0.3Ca0.7Fe0.9Ru0.1	360.629	11.4975	330.419	392.129
Pr0.3Ca0.7Fe0.9Sn0.1	362.547	14.8692	336.242	396.85
Pr0.3Ca0.7Fe0.9Zr0.1	367.246	17.1571	340.148	400.947
Pr0.3Ca0.7Mn0.1Cu0.9	363.581	5.91195	359.401	367.762
Pr0.3Ca0.7Mn0.1Ni0.9	376.718	16.0318	351.746	402.717
Pr0.3Ca0.7Mn0.3Cu0.7	364.146	2.12411	362.644	365.648
Pr0.3Ca0.7Mn0.3Ir0.7	374.357		374.357	374.357
Pr0.3Ca0.7Mn0.3Nb0.7	335.763		335.763	335.763
Pr0.3Ca0.7Mn0.3Ni0.7	367.452	16.8982	349.991	406.952
Pr0.3Ca0.7Mn0.3Ru0.7	353.19		353.19	353.19
Pr0.3Ca0.7Mn0.3Sn0.7	389.506		389.506	389.506
Pr0.3Ca0.7Mn0.3Zr0.7	402.658		402.658	402.658
Pr0.3Ca0.7Mn0.5Cu0.5	376.522	31.6918	354.113	398.932
Pr0.3Ca0.7Mn0.5Ir0.5	399.357		399.357	399.357
Pr0.3Ca0.7Mn0.5Nb0.5	391.251		391.251	391.251
Pr0.3Ca0.7Mn0.5Ni0.5	362.945	12.6713	350.49	396.887
Pr0.3Ca0.7Mn0.5Ru0.5	364.259		364.259	364.259
Pr0.3Ca0.7Mn0.5Sn0.5	353.631		353.631	353.631
Pr0.3Ca0.7Mn0.5Zr0.5	396.225		396.225	396.225
Pr0.3Ca0.7Mn0.7Cu0.3	373.632	9.69752	366.775	380.489
Pr0.3Ca0.7Mn0.7Ir0.3	354.146		354.146	354.146
Pr0.3Ca0.7Mn0.7Nb0.3	358.803		358.803	358.803
Pr0.3Ca0.7Mn0.7Ni0.3	360.362	11.8402	353.393	390.873
Pr0.3Ca0.7Mn0.7Ru0.3	349.574		349.574	349.574
Pr0.3Ca0.7Mn0.7Sn0.3	360.147		360.147	360.147
Pr0.3Ca0.7Mn0.7Zr0.3	377.437		377.437	377.437
Pr0.3Ca0.7Mn0.9Cu0.1	370.316		370.316	370.316
Pr0.3Ca0.7Mn0.9Ir0.1	370.61		370.61	370.61
Pr0.3Ca0.7Mn0.9Nb0.1	384.345		384.345	384.345
Pr0.3Ca0.7Mn0.9Ni0.1	364.901	2.99113	362.786	367.016
Pr0.3Ca0.7Mn0.9Ru0.1	363.075		363.075	363.075
Pr0.3Ca0.7Mn0.9Sn0.1	385.044		385.044	385.044
Pr0.3Ca0.7Mn0.9Zr0.1	392.918		392.918	392.918
Pr0.3Ca0.7Nb0.1Cu0.9	355.008	16.7409	343.171	366.846
Pr0.3Ca0.7Nb0.1Ni0.9	380.088	19.6821	324.05	406.385
Pr0.3Ca0.7Nb0.3Cu0.7	362.983	4.31404	359.932	366.033
Pr0.3Ca0.7Nb0.3Ni0.7	376.439	21.7613	341.438	419.419
Pr0.3Ca0.7Nb0.5Cu0.5	392.598	39.6035	364.594	420.602
Pr0.3Ca0.7Nb0.5Ni0.5	376.433	24.4145	336.589	398.938
Pr0.3Ca0.7Nb0.7Cu0.3	393.073		393.073	393.073
Pr0.3Ca0.7Nb0.7Ni0.3	418.449	10.3175	377.125	421.137
Pr0.3Ca0.7Ni	370.846	10.7214	354.067	393.688
Pr0.3Ca0.7Ni0.1Cu0.9	370.222	8.11764	361.024	376.387
Pr0.3Ca0.7Ni0.3Cu0.7	352.376	2.91957	331.037	362.449
Pr0.3Ca0.7Ni0.3Ir0.7	385.798	7.92559	374.357	397.333
Pr0.3Ca0.7Ni0.3Ru0.7	366.972	8.78699	331.992	370.608
Pr0.3Ca0.7Ni0.3Sn0.7	368.864	8.73191	333.879	370.996
Pr0.3Ca0.7Ni0.5Cu0.5	364.529	13.3509	340.584	386.785
Pr0.3Ca0.7Ni0.5Ir0.5	388.831	11.8638	356.97	401.731
Pr0.3Ca0.7Ni0.5Ru0.5	391.46	31.6701	353.625	452.135
Pr0.3Ca0.7Ni0.5Sn0.5	376.368	14.0328	360.794	394.344
Pr0.3Ca0.7Ni0.7Cu0.3	362.923	10.388	350.398	399.404
Pr0.3Ca0.7Ni0.7Ir0.3	370.625	15.4694	338.684	399.204
Pr0.3Ca0.7Ni0.7Ru0.3	363.689	23.5196	327.242	415.393
Pr0.3Ca0.7Ni0.7Sn0.3	377.067	27.1428	334.665	427.377
Pr0.3Ca0.7Ni0.9Cu0.1	372.368	16.6448	350.147	402.717
Pr0.3Ca0.7Ni0.9Ir0.1	375.858	13.6592	354.374	407.849
Pr0.3Ca0.7Ni0.9Ru0.1	378.832	16.3859	355.927	401.859
Pr0.3Ca0.7Ni0.9Sn0.1	384.262	16.6952	332.318	404.905
Pr0.3Ca0.7Zr0.1Cu0.9	366.846		366.846	366.846
Pr0.3Ca0.7Zr0.1Ni0.9	383.359	20.5273	324.124	404.669
Pr0.3Ca0.7Zr0.3Cu0.7	354.034		354.034	354.034
Pr0.3Ca0.7Zr0.3Ni0.7	366.14	25.9707	339.952	430.227
Pr0.3Ca0.7Zr0.5Cu0.5	372.402		372.402	372.402
Pr0.3Ca0.7Zr0.5Ni0.5	377.975	21.5562	353.505	399.427
Pr0.3Ca0.7Zr0.7Cu0.3	395.945		395.945	395.945
Pr0.3Ca0.7Zr0.7Ni0.3	396.232	0.86103	395.849	399.654
Pr0.5Ca0.5Co	363.69	20.5726	330.326	399.265
Pr0.5Ca0.5Co0.1Cu0.9	359.435	5.42467	353.19	362.983
Pr0.5Ca0.5Co0.1Fe0.9	378.266	23.9492	338.514	453.198
Pr0.5Ca0.5Co0.1Mn0.9	353.672	1.38904	352.69	354.654
Pr0.5Ca0.5Co0.1Ni0.9	373.569	22.6083	335.266	420.557
Pr0.5Ca0.5Co0.3Cu0.7	362.278	7.51765	349.439	373.872
Pr0.5Ca0.5Co0.3Fe0.7	364.098	11.0111	345.017	426.21
Pr0.5Ca0.5Co0.3Ir0.7	360.166	4.04377	356.964	370.346
Pr0.5Ca0.5Co0.3Mn0.7	373.308	18.9395	355.536	415.494
Pr0.5Ca0.5Co0.3Nb0.7	384.086	3.76523	382.382	392.038
Pr0.5Ca0.5Co0.3Ni0.7	364.385	16.5666	330.244	419.77
Pr0.5Ca0.5Co0.3Ru0.7	345.9	2.22334	344.302	350.363
Pr0.5Ca0.5Co0.3Sn0.7	375.514	4.17141	371.842	383.792
Pr0.5Ca0.5Co0.3Zr0.7	342.974	6.78851	335.049	349.203
Pr0.5Ca0.5Co0.5Cu0.5	358.834	13.6495	336.019	393.103
Pr0.5Ca0.5Co0.5Fe0.5	365.153	14.8792	338.865	451.409
Pr0.5Ca0.5Co0.5Ir0.5	389.805	14.8239	363.538	399.722
Pr0.5Ca0.5Co0.5Mn0.5	367.006	16.8727	349.417	394.125
Pr0.5Ca0.5Co0.5Nb0.5	395.277	6.49787	381.498	410.544
Pr0.5Ca0.5Co0.5Ni0.5	365.913	16.7698	336.318	401.95
Pr0.5Ca0.5Co0.5Ru0.5	380.807	19.4938	339.62	393.445
Pr0.5Ca0.5Co0.5Sn0.5	401.39	6.12499	389.664	412.044
Pr0.5Ca0.5Co0.5Zr0.5	379.472	24.1182	337.021	405.68
Pr0.5Ca0.5Co0.7Cu0.3	362.252	23.8913	328.588	452.918
Pr0.5Ca0.5Co0.7Fe0.3	367.641	17.279	341.287	427.377
Pr0.5Ca0.5Co0.7Ir0.3	386.647	18.8338	346.669	416.827
Pr0.5Ca0.5Co0.7Mn0.3	373.586	20.5212	339.087	426.21
Pr0.5Ca0.5Co0.7Nb0.3	380.191	28.0182	324.858	419.693
Pr0.5Ca0.5Co0.7Ni0.3	365.488	18.2594	331.246	426.21
Pr0.5Ca0.5Co0.7Ru0.3	391.149	26.3773	331.077	427.377
Pr0.5Ca0.5Co0.7Sn0.3	384.08	26.3618	345.107	439.961
Pr0.5Ca0.5Co0.7Zr0.3	382.311	22.5247	341.075	416.517
Pr0.5Ca0.5Co0.9Cu0.1	370.83	22.6821	335.805	421.389
Pr0.5Ca0.5Co0.9Fe0.1	378.962	23.3967	335.002	420.899
Pr0.5Ca0.5Co0.9Ir0.1	381.237	27.6453	331.458	426.21
Pr0.5Ca0.5Co0.9Mn0.1	379.146	23.2543	334.479	420.899
Pr0.5Ca0.5Co0.9Nb0.1	379.829	32.2266	330.54	453.958
Pr0.5Ca0.5Co0.9Ni0.1	376.633	23.9549	335.174	422.596
Pr0.5Ca0.5Co0.9Ru0.1	377.929	27.438	330.326	426.21
Pr0.5Ca0.5Co0.9Sn0.1	379.838	34.0903	331.77	452.918
Pr0.5Ca0.5Co0.9Zr0.1	381.028	30.5052	331.471	452.904
Pr0.5Ca0.5Cu0.5Ir0.5	395.224		395.224	395.224
Pr0.5Ca0.5Cu0.5Ru0.5	431.449		431.449	431.449
Pr0.5Ca0.5Cu0.5Sn0.5	349.126		349.126	349.126
Pr0.5Ca0.5Cu0.7Ir0.3	375.131		375.131	375.131
Pr0.5Ca0.5Cu0.7Ru0.3	339.329		339.329	339.329
Pr0.5Ca0.5Cu0.7Sn0.3	363.983		363.983	363.983
Pr0.5Ca0.5Cu0.9Ir0.1	353.138		353.138	353.138
Pr0.5Ca0.5Cu0.9Ru0.1	351.793		351.793	351.793
Pr0.5Ca0.5Cu0.9Sn0.1	352.451		352.451	352.451
Pr0.5Ca0.5Fe	355.048	16.6595	326.891	398.591
Pr0.5Ca0.5Fe0.1Cu0.9	359.654	5.50632	353.31	363.189
Pr0.5Ca0.5Fe0.1Mn0.9	370.909	27.4556	351.495	390.323
Pr0.5Ca0.5Fe0.1Ni0.9	375.177	22.2611	336.81	420.557
Pr0.5Ca0.5Fe0.3Cu0.7	360.663	8.49154	337.6	379.902
Pr0.5Ca0.5Fe0.3Ir0.7	378.32	1.44215	376.367	380.04
Pr0.5Ca0.5Fe0.3Mn0.7	367.882	14.2655	354.679	399.215
Pr0.5Ca0.5Fe0.3Nb0.7	387.014	0.173979	386.696	387.116
Pr0.5Ca0.5Fe0.3Ni0.7	364.138	18.3274	330.084	421.392
Pr0.5Ca0.5Fe0.3Ru0.7	383.806	10.5888	357.402	393.88
Pr0.5Ca0.5Fe0.3Sn0.7	378.374	0.363019	378.104	378.994
Pr0.5Ca0.5Fe0.3Zr0.7	335.474	0.927996	334.649	336.985
Pr0.5Ca0.5Fe0.5Cu0.5	351.879	9.17933	334.975	410.031
Pr0.5Ca0.5Fe0.5Ir0.5	401.743	17.6976	383.222	450.216
Pr0.5Ca0.5Fe0.5Mn0.5	365.243	13.4098	348.503	398.096
Pr0.5Ca0.5Fe0.5Nb0.5	393.212	11.9102	379.475	452.928
Pr0.5Ca0.5Fe0.5Ni0.5	365.226	16.1103	335.941	401.945
Pr0.5Ca0.5Fe0.5Ru0.5	387.114	9.0027	369.253	398.92
Pr0.5Ca0.5Fe0.5Sn0.5	396.736	5.4262	368.832	403.073
Pr0.5Ca0.5Fe0.5Zr0.5	387.639	6.58319	367.135	400.922
Pr0.5Ca0.5Fe0.7Cu0.3	356.815	10.8322	329.768	393.012
Pr0.5Ca0.5Fe0.7Ir0.3	383.4	19.0267	332.318	400.995
Pr0.5Ca0.5Fe0.7Mn0.3	371.445	15.8979	354.258	420.557
Pr0.5Ca0.5Fe0.7Nb0.3	381.304	24.3821	338.821	444.521
Pr0.5Ca0.5Fe0.7Ni0.3	363.662	11.9202	339.365	426.21
Pr0.5Ca0.5Fe0.7Ru0.3	400.636	25.13	350.586	452.872
Pr0.5Ca0.5Fe0.7Sn0.3	392.008	24.533	344.99	440.949
Pr0.5Ca0.5Fe0.7Zr0.3	378.45	21.4502	345.145	402.395
Pr0.5Ca0.5Fe0.9Cu0.1	367.886	25.0283	330.54	452.794
Pr0.5Ca0.5Fe0.9Ir0.1	370.968	22.6364	331.77	414.292
Pr0.5Ca0.5Fe0.9Mn0.1	380.932	22.5962	338.488	437.625
Pr0.5Ca0.5Fe0.9Nb0.1	357.329	20.5579	324.276	412.894
Pr0.5Ca0.5Fe0.9Ni0.1	375.608	24.5112	336.693	454.006
Pr0.5Ca0.5Fe0.9Ru0.1	368.776	23.0636	336.015	427.763
Pr0.5Ca0.5Fe0.9Sn0.1	356.466	20.322	328.588	412.691
Pr0.5Ca0.5Fe0.9Zr0.1	356.878	18.8778	323.815	410.751
Pr0.5Ca0.5Mn0.1Cu0.9	358.343	5.29255	354.6	362.085
Pr0.5Ca0.5Mn0.1Ni0.9	373.263	23.1761	337.484	420.557
Pr0.5Ca0.5Mn0.3Cu0.7	353.036	0.718894	352.527	353.544
Pr0.5Ca0.5Mn0.3Ni0.7	368.127	18.6239	336.85	415.574
Pr0.5Ca0.5Mn0.5Cu0.5	376.235	48.7508	341.763	410.707
Pr0.5Ca0.5Mn0.5Ir0.5	379.244		379.244	379.244
Pr0.5Ca0.5Mn0.5Nb0.5	401.13		401.13	401.13
Pr0.5Ca0.5Mn0.5Ni0.5	363.171	16.7355	349.475	401.002
Pr0.5Ca0.5Mn0.5Ru0.5	375.924		375.924	375.924
Pr0.5Ca0.5Mn0.5Sn0.5	378.16		378.16	378.16
Pr0.5Ca0.5Mn0.5Zr0.5	396.141		396.141	396.141
Pr0.5Ca0.5Mn0.7Cu0.3	352.69		352.69	352.69
Pr0.5Ca0.5Mn0.7Ir0.3	384.54		384.54	384.54
Pr0.5Ca0.5Mn0.7Nb0.3	334.069		334.069	334.069
Pr0.5Ca0.5Mn0.7Ni0.3	375.44	21.2597	363.622	419.693
Pr0.5Ca0.5Mn0.7Ru0.3	363.661		363.661	363.661
Pr0.5Ca0.5Mn0.7Sn0.3	333.12		333.12	333.12
Pr0.5Ca0.5Mn0.7Zr0.3	396.597		396.597	396.597
Pr0.5Ca0.5Mn0.9Cu0.1	352.027		352.027	352.027
Pr0.5Ca0.5Mn0.9Ir0.1	332.806		332.806	332.806
Pr0.5Ca0.5Mn0.9Nb0.1	343.49		343.49	343.49
Pr0.5Ca0.5Mn0.9Ni0.1	358.674	9.68364	351.826	365.521
Pr0.5Ca0.5Mn0.9Ru0.1	338.125		338.125	338.125
Pr0.5Ca0.5Mn0.9Sn0.1	341.629		341.629	341.629
Pr0.5Ca0.5Mn0.9Zr0.1	341.075		341.075	341.075
Pr0.5Ca0.5Nb0.1Cu0.9	364.713	18.2717	351.793	377.634
Pr0.5Ca0.5Nb0.1Ni0.9	377.536	32.0923	330.326	453.989
Pr0.5Ca0.5Nb0.3Cu0.7	386.961	27.8063	367.299	406.623
Pr0.5Ca0.5Nb0.3Ni0.7	390.121	26.4147	348.557	455.026
Pr0.5Ca0.5Nb0.5Cu0.5	366.743	16.546	355.043	378.443
Pr0.5Ca0.5Nb0.5Ni0.5	398.449	7.41903	375.536	408.304
Pr0.5Ca0.5Nb0.7Ni0.3	378.273	0.106168	378.235	378.555
Pr0.5Ca0.5Ni	366.202	19.6663	323.759	407.301
Pr0.5Ca0.5Ni0.1Cu0.9	361.35	6.71761	354.146	367.442
Pr0.5Ca0.5Ni0.3Cu0.7	361.18	7.84558	348.221	378.004
Pr0.5Ca0.5Ni0.3Ir0.7	328.487	1.71949	326.827	331.048
Pr0.5Ca0.5Ni0.3Ru0.7	361.147	10.4233	353.751	383.687
Pr0.5Ca0.5Ni0.3Sn0.7	364.099	14.6841	348.865	377.621
Pr0.5Ca0.5Ni0.5Cu0.5	361.93	12.7341	343.469	399.025
Pr0.5Ca0.5Ni0.5Ir0.5	399.663	14.3704	376.449	420.764
Pr0.5Ca0.5Ni0.5Ru0.5	402.228	20.4206	387.23	441.717
Pr0.5Ca0.5Ni0.5Sn0.5	367.438	6.42617	358.498	388.928
Pr0.5Ca0.5Ni0.7Cu0.3	356.815	9.65972	332.318	387.763
Pr0.5Ca0.5Ni0.7Ir0.3	377.408	21.5607	334.345	416.233
Pr0.5Ca0.5Ni0.7Ru0.3	377.041	21.7071	340.971	404.949
Pr0.5Ca0.5Ni0.7Sn0.3	410.306	28.1925	363.538	454.299
Pr0.5Ca0.5Ni0.9Cu0.1	369.85	23.2413	335.856	448.699
Pr0.5Ca0.5Ni0.9Ir0.1	379.8	24.1839	341.287	422.343
Pr0.5Ca0.5Ni0.9Ru0.1	381.253	26.8424	346.294	426.21
Pr0.5Ca0.5Ni0.9Sn0.1	378.474	27.5748	330.084	427.377
Pr0.5Ca0.5Zr0.1Cu0.9	351.965		351.965	351.965
Pr0.5Ca0.5Zr0.1Ni0.9	376.811	32.3504	329.768	441.687
Pr0.5Ca0.5Zr0.3Cu0.7	384.002		384.002	384.002
Pr0.5Ca0.5Zr0.3Ni0.7	391.43	15.8432	352.477	414.292
Pr0.5Ca0.5Zr0.5Cu0.5	376.791		376.791	376.791
Pr0.5Ca0.5Zr0.5Ni0.5	396.566	14.2607	378.625	420.822
Pr0.5Ca0.5Zr0.7Ni0.3	416.922	3.01617	415.726	425.197
Pr0.7Ca0.3Co	381.387	17.3276	355.733	429.446
Pr0.7Ca0.3Co0.1Cu0.9	369.594	24.4491	342.117	388.946
Pr0.7Ca0.3Co0.1Fe0.9	382.303	22.2472	351.699	443.564
Pr0.7Ca0.3Co0.1Mn0.9	363.375	11.8384	355.004	371.746
Pr0.7Ca0.3Co0.1Ni0.9	374.834	14.128	348.418	426.21
Pr0.7Ca0.3Co0.3Cu0.7	371.516	21.2946	341.629	390.86
Pr0.7Ca0.3Co0.3Fe0.7	358.97	19.9915	328.516	427.228
Pr0.7Ca0.3Co0.3Mn0.7	380.865	31.1357	344.803	430.609
Pr0.7Ca0.3Co0.3Ni0.7	361.74	15.3244	330.447	421.392
Pr0.7Ca0.3Co0.5Cu0.5	370.065	18.8751	337.209	406.533
Pr0.7Ca0.3Co0.5Fe0.5	359.616	28.7697	326.265	454.489
Pr0.7Ca0.3Co0.5Ir0.5	379.773	26.1071	337.736	425.697
Pr0.7Ca0.3Co0.5Mn0.5	371.38	42.9107	325.98	454.101
Pr0.7Ca0.3Co0.5Nb0.5	428.394	27.2449	373.622	475.23
Pr0.7Ca0.3Co0.5Ni0.5	364.065	32.3737	330.084	455.026
Pr0.7Ca0.3Co0.5Ru0.5	368.866	3.10829	364.584	375.554
Pr0.7Ca0.3Co0.5Sn0.5	429.364	9.16444	414.025	453.113
Pr0.7Ca0.3Co0.5Zr0.5	434.165	62.3704	327.393	478.531
Pr0.7Ca0.3Co0.7Cu0.3	363.073	18.3641	332.706	398.774
Pr0.7Ca0.3Co0.7Fe0.3	362.581	17.8188	328.819	427.377
Pr0.7Ca0.3Co0.7Ir0.3	385.453	13.1204	364.092	399.797
Pr0.7Ca0.3Co0.7Mn0.3	368.997	23.9436	330.316	428.423
Pr0.7Ca0.3Co0.7Nb0.3	376.715	15.0308	353.532	425.704
Pr0.7Ca0.3Co0.7Ni0.3	361.985	18.5612	329.679	426.21
Pr0.7Ca0.3Co0.7Ru0.3	397.324	29.6739	357.727	430.876
Pr0.7Ca0.3Co0.7Sn0.3	387.895	23.8536	363.847	427.678
Pr0.7Ca0.3Co0.7Zr0.3	381.681	26.1525	340.253	427.834
Pr0.7Ca0.3Co0.9Cu0.1	382.768	23.6101	333.97	424.994
Pr0.7Ca0.3Co0.9Fe0.1	384.045	20.2092	351.368	426.21
Pr0.7Ca0.3Co0.9Ir0.1	389.877	22.3394	360.43	444.521
Pr0.7Ca0.3Co0.9Mn0.1	383.165	19.5922	351.368	427.377
Pr0.7Ca0.3Co0.9Nb0.1	381.24	15.1849	354.099	413.378
Pr0.7Ca0.3Co0.9Ni0.1	382.4	20.8589	343.025	424.994
Pr0.7Ca0.3Co0.9Ru0.1	381.709	14.922	357.301	411.08
Pr0.7Ca0.3Co0.9Sn0.1	379.684	13.7368	357.074	410.547
Pr0.7Ca0.3Co0.9Zr0.1	375.744	12.5588	341.012	398.3
Pr0.7Ca0.3Cu0.7Ir0.3	374.575		374.575	374.575
Pr0.7Ca0.3Cu0.7Ru0.3	364.347		364.347	364.347
Pr0.7Ca0.3Cu0.7Sn0.3	361.025		361.025	361.025
Pr0.7Ca0.3Cu0.9Ir0.1	410.547		410.547	410.547
Pr0.7Ca0.3Cu0.9Ru0.1	381.502		381.502	381.502
Pr0.7Ca0.3Cu0.9Sn0.1	381.369		381.369	381.369
Pr0.7Ca0.3Fe	371.618	12.3364	352.397	422.009
Pr0.7Ca0.3Fe0.1Cu0.9	365.208	21.6121	352.246	390.157
Pr0.7Ca0.3Fe0.1Mn0.9	370.638	9.99215	363.572	377.703
Pr0.7Ca0.3Fe0.1Ni0.9	378.357	16.1858	339.981	426.21
Pr0.7Ca0.3Fe0.3Cu0.7	373.397	21.3664	340.719	392.439
Pr0.7Ca0.3Fe0.3Mn0.7	364.901	15.2326	347.881	409.937
Pr0.7Ca0.3Fe0.3Ni0.7	361.833	18.8232	330.084	426.21
Pr0.7Ca0.3Fe0.5Cu0.5	371.998	20.5526	330.447	401.651
Pr0.7Ca0.3Fe0.5Ir0.5	385.683	11.6029	364.846	409.9
Pr0.7Ca0.3Fe0.5Mn0.5	363.295	35.3395	333.251	454.101
Pr0.7Ca0.3Fe0.5Nb0.5	378.992	31.4661	333.735	429.661
Pr0.7Ca0.3Fe0.5Ni0.5	361.776	25.1931	326.536	454.352
Pr0.7Ca0.3Fe0.5Ru0.5	384.973	14.2766	367.259	405.68
Pr0.7Ca0.3Fe0.5Sn0.5	430.797	14.0705	413.301	454.359
Pr0.7Ca0.3Fe0.5Zr0.5	416.892	45.2566	355.389	476.033
Pr0.7Ca0.3Fe0.7Cu0.3	370.277	13.8801	344.574	441.604
Pr0.7Ca0.3Fe0.7Ir0.3	382.909	15.5347	364.483	399.705
Pr0.7Ca0.3Fe0.7Mn0.3	365.573	24.7039	324.966	416.77
Pr0.7Ca0.3Fe0.7Nb0.3	382.321	13.8693	363.774	411.79
Pr0.7Ca0.3Fe0.7Ni0.3	363.447	17.4511	326.265	427.377
Pr0.7Ca0.3Fe0.7Ru0.3	410.84	27.3366	358.704	453.032
Pr0.7Ca0.3Fe0.7Sn0.3	379.025	14.6161	365.333	412.147
Pr0.7Ca0.3Fe0.7Zr0.3	382.842	18.3895	337.021	428.841
Pr0.7Ca0.3Fe0.9Cu0.1	376.538	19.5694	345.402	441.717
Pr0.7Ca0.3Fe0.9Ir0.1	382.057	23.7264	357.074	454.101
Pr0.7Ca0.3Fe0.9Mn0.1	383.204	21.7349	351.25	442.681
Pr0.7Ca0.3Fe0.9Nb0.1	375.188	12.9228	357.06	403.794
Pr0.7Ca0.3Fe0.9Ni0.1	380.054	20.8996	350.999	444.242
Pr0.7Ca0.3Fe0.9Ru0.1	380.848	20.9537	357.074	443.397
Pr0.7Ca0.3Fe0.9Sn0.1	372.839	11.9096	357.06	398.717
Pr0.7Ca0.3Fe0.9Zr0.1	372.208	10.0377	357.159	399.665
Pr0.7Ca0.3Mn0.1Cu0.9	385.149	7.21457	380.048	390.251
Pr0.7Ca0.3Mn0.1Ni0.9	374.562	14.0128	352.397	426.21
Pr0.7Ca0.3Mn0.3Cu0.7	371.825	26.6433	352.985	390.665
Pr0.7Ca0.3Mn0.3Ni0.7	365.151	15.0327	337.6	401.252
Pr0.7Ca0.3Mn0.5Cu0.5	379.965		379.965	379.965
Pr0.7Ca0.3Mn0.5Ni0.5	365.048	39.2119	329.841	453.989
Pr0.7Ca0.3Mn0.7Cu0.3	357.705		357.705	357.705
Pr0.7Ca0.3Mn0.7Ir0.3	400.667		400.667	400.667
Pr0.7Ca0.3Mn0.7Nb0.3	365.551		365.551	365.551
Pr0.7Ca0.3Mn0.7Ni0.3	382.049	31.0812	348.418	412.715
Pr0.7Ca0.3Mn0.7Ru0.3	372.47		372.47	372.47
Pr0.7Ca0.3Mn0.7Sn0.3	366.735		366.735	366.735
Pr0.7Ca0.3Mn0.7Zr0.3	375.927		375.927	375.927
Pr0.7Ca0.3Mn0.9Cu0.1	357.301		357.301	357.301
Pr0.7Ca0.3Mn0.9Ir0.1	398.488		398.488	398.488
Pr0.7Ca0.3Mn0.9Nb0.1	369.874		369.874	369.874
Pr0.7Ca0.3Mn0.9Ni0.1	363.033	10.5634	355.563	370.502
Pr0.7Ca0.3Mn0.9Ru0.1	368.931		368.931	368.931
Pr0.7Ca0.3Mn0.9Sn0.1	371.451		371.451	371.451
Pr0.7Ca0.3Mn0.9Zr0.1	370.793		370.793	370.793
Pr0.7Ca0.3Nb0.1Cu0.9	446.915	92.695	381.369	512.46
Pr0.7Ca0.3Nb0.1Ni0.9	380.592	23.7942	352.993	505.261
Pr0.7Ca0.3Nb0.3Cu0.7	370.374	18.8091	357.074	383.674
Pr0.7Ca0.3Nb0.3Ni0.7	393.463	28.9786	364.565	450.185
Pr0.7Ca0.3Nb0.5Ni0.5	425.301	8.77028	417.278	440.294
Pr0.7Ca0.3Ni	370.888	20.6512	344.385	498.903
Pr0.7Ca0.3Ni0.1Cu0.9	369.476	26.2079	339.685	388.98
Pr0.7Ca0.3Ni0.3Cu0.7	366.825	20.0768	333.999	389.2
Pr0.7Ca0.3Ni0.5Cu0.5	366.175	21.0789	337.013	404.035
Pr0.7Ca0.3Ni0.5Ir0.5	366.758	46.8303	333.926	449.278
Pr0.7Ca0.3Ni0.5Ru0.5	367.977	4.88068	364.019	376.188
Pr0.7Ca0.3Ni0.5Sn0.5	445.559	35.5054	399.104	483.097
Pr0.7Ca0.3Ni0.7Cu0.3	363.066	19.0041	325.11	411.893
Pr0.7Ca0.3Ni0.7Ir0.3	401.117	38.0777	361.572	505.261
Pr0.7Ca0.3Ni0.7Ru0.3	393.688	20.1822	366.294	414.292
Pr0.7Ca0.3Ni0.7Sn0.3	382.977	21.3797	364.406	417.876
Pr0.7Ca0.3Ni0.9Cu0.1	371.587	15.7477	344.635	419.693
Pr0.7Ca0.3Ni0.9Ir0.1	382.997	16.0026	345.027	411.76
Pr0.7Ca0.3Ni0.9Ru0.1	382.977	14.3064	345.916	421.959
Pr0.7Ca0.3Ni0.9Sn0.1	381.987	29.1475	345.161	504.472
Pr0.7Ca0.3Zr0.1Cu0.9	381.369		381.369	381.369
Pr0.7Ca0.3Zr0.1Ni0.9	382.096	30.9009	340.923	504.486
Pr0.7Ca0.3Zr0.3Cu0.7	401.202		401.202	401.202
Pr0.7Ca0.3Zr0.3Ni0.7	427.543	23.5359	374.395	469.398
Pr0.7Ca0.3Zr0.5Ni0.5	451.097	31.8237	397.087	476.142
Pr0.9Ca0.1Co	421.963	56.6346	353.797	530.833
Pr0.9Ca0.1Co0.1Cu0.9	391.144	12.6007	381.297	405.344
Pr0.9Ca0.1Co0.1Fe0.9	396.807	23.8402	340.895	438.613
Pr0.9Ca0.1Co0.1Mn0.9	382.528	39.3091	354.733	410.324
Pr0.9Ca0.1Co0.1Ni0.9	397.051	39.4702	340.739	506.07
Pr0.9Ca0.1Co0.3Cu0.7	405.712	54.4593	356.568	512.19
Pr0.9Ca0.1Co0.3Fe0.7	371.815	7.23277	341.277	405.58
Pr0.9Ca0.1Co0.3Mn0.7	377.858	13.5529	367.911	404.018
Pr0.9Ca0.1Co0.3Ni0.7	381.167	28.0544	343.098	505.384
Pr0.9Ca0.1Co0.5Cu0.5	408.127	60.0026	345.169	504.819
Pr0.9Ca0.1Co0.5Fe0.5	372.838	7.28104	333.327	391.852
Pr0.9Ca0.1Co0.5Ir0.5	408.126	14.6376	397.23	429.108
Pr0.9Ca0.1Co0.5Mn0.5	371.003	5.06321	361.508	389.124
Pr0.9Ca0.1Co0.5Nb0.5	406.536	1.70369	404.834	408.257
Pr0.9Ca0.1Co0.5Ni0.5	375.596	15.8959	345.012	504.261
Pr0.9Ca0.1Co0.5Ru0.5	439.273	11.8661	426.281	453.176
Pr0.9Ca0.1Co0.5Sn0.5	375.006	29.6808	345.832	403.224
Pr0.9Ca0.1Co0.5Zr0.5	362.587	0.6574	361.341	362.949
Pr0.9Ca0.1Co0.7Cu0.3	386.907	41.2002	344.385	505.568
Pr0.9Ca0.1Co0.7Fe0.3	375.086	8.95296	341.446	412.12
Pr0.9Ca0.1Co0.7Ir0.3	440.858	27.8492	393.272	526.914
Pr0.9Ca0.1Co0.7Mn0.3	372.895	7.21423	364.42	410.012
Pr0.9Ca0.1Co0.7Nb0.3	426.302	52.5505	328.197	509.709
Pr0.9Ca0.1Co0.7Ni0.3	375.9	9.48684	344.385	502.844
Pr0.9Ca0.1Co0.7Ru0.3	404.26	28.1153	353.941	455.268
Pr0.9Ca0.1Co0.7Sn0.3	434.303	39.184	334.579	509.56
Pr0.9Ca0.1Co0.7Zr0.3	409.191	58.9592	326.651	476.811
Pr0.9Ca0.1Co0.9Cu0.1	390.105	27.2192	361.019	505.53
Pr0.9Ca0.1Co0.9Fe0.1	396.047	24.6422	368.614	502.844
Pr0.9Ca0.1Co0.9Ir0.1	425.05	27.4375	355.607	506.86
Pr0.9Ca0.1Co0.9Mn0.1	391.712	21.2794	341.446	504.33
Pr0.9Ca0.1Co0.9Nb0.1	413.465	27.656	353.802	468.637
Pr0.9Ca0.1Co0.9Ni0.1	392.248	23.5713	368.025	504.907
Pr0.9Ca0.1Co0.9Ru0.1	399.493	35.8747	353.543	455.385
Pr0.9Ca0.1Co0.9Sn0.1	411.576	34.8186	353.797	527.748
Pr0.9Ca0.1Co0.9Zr0.1	414.556	26.7873	353.878	452.143
Pr0.9Ca0.1Cu0.9Ir0.1	388.293		388.293	388.293
Pr0.9Ca0.1Cu0.9Ru0.1	389.649		389.649	389.649
Pr0.9Ca0.1Cu0.9Sn0.1	390.369		390.369	390.369
Pr0.9Ca0.1Fe	403.983	19.5199	348.865	447.697
Pr0.9Ca0.1Fe0.1Cu0.9	396.493	19.5723	381.1	418.52
Pr0.9Ca0.1Fe0.1Mn0.9	383.032	39.1559	355.344	410.719
Pr0.9Ca0.1Fe0.1Ni0.9	402.719	40.9231	340.666	527.274
Pr0.9Ca0.1Fe0.3Cu0.7	409.135	63.3482	357.136	535.28
Pr0.9Ca0.1Fe0.3Mn0.7	382.294	16.4348	367.911	413.378
Pr0.9Ca0.1Fe0.3Ni0.7	380.717	17.0653	343.098	505.499
Pr0.9Ca0.1Fe0.5Cu0.5	420.204	63.3206	351.685	530.989
Pr0.9Ca0.1Fe0.5Ir0.5	328.869	0.555238	328.277	330.347
Pr0.9Ca0.1Fe0.5Mn0.5	373.229	9.39757	364.643	405.58
Pr0.9Ca0.1Fe0.5Nb0.5	395.612	0.298947	395.301	396.331
Pr0.9Ca0.1Fe0.5Ni0.5	375.186	9.86522	344.742	437.38
Pr0.9Ca0.1Fe0.5Ru0.5	356.683	1.53669	353.87	358.462
Pr0.9Ca0.1Fe0.5Sn0.5	403.418	7.07898	396.112	411.104
Pr0.9Ca0.1Fe0.5Zr0.5	402.839	0.942157	402.251	405.288
Pr0.9Ca0.1Fe0.7Cu0.3	383.851	20.2937	341.464	449.804
Pr0.9Ca0.1Fe0.7Ir0.3	418.527	26.173	390.562	483.097
Pr0.9Ca0.1Fe0.7Mn0.3	374.126	7.49161	365.739	409.358
Pr0.9Ca0.1Fe0.7Nb0.3	459.726	17.2292	422.633	476.933
Pr0.9Ca0.1Fe0.7Ni0.3	372.009	7.73173	341.446	422.067
Pr0.9Ca0.1Fe0.7Ru0.3	388.214	26.1307	354.271	419.663
Pr0.9Ca0.1Fe0.7Sn0.3	457.726	16.2738	424.741	481.966
Pr0.9Ca0.1Fe0.7Zr0.3	416.333	62.2757	328.073	478.907
Pr0.9Ca0.1Fe0.9Cu0.1	397.484	23.7822	352.754	438.446
Pr0.9Ca0.1Fe0.9Ir0.1	415.72	9.45837	377.187	438.28
Pr0.9Ca0.1Fe0.9Mn0.1	393.878	25.2696	341.142	438.093
Pr0.9Ca0.1Fe0.9Nb0.1	408.366	21.9635	354.209	447.734
Pr0.9Ca0.1Fe0.9Ni0.1	397.775	24.258	341.464	438.417
Pr0.9Ca0.1Fe0.9Ru0.1	396.911	32.9112	353.393	438.702
Pr0.9Ca0.1Fe0.9Sn0.1	408.468	22.7845	354.629	449.558
Pr0.9Ca0.1Fe0.9Zr0.1	411.441	19.5386	355.346	453.028
Pr0.9Ca0.1Mn0.1Cu0.9	402.268	22.0887	386.649	417.887
Pr0.9Ca0.1Mn0.1Ni0.9	401.872	40.0717	354.857	528.753
Pr0.9Ca0.1Mn0.3Cu0.7	511.311		511.311	511.311
Pr0.9Ca0.1Mn0.3Ni0.7	379.312	17.6514	360.825	504.886
Pr0.9Ca0.1Mn0.5Cu0.5	504.796		504.796	504.796
Pr0.9Ca0.1Mn0.5Ni0.5	372.884	5.71168	364.946	410.714
Pr0.9Ca0.1Mn0.7Cu0.3	415.077		415.077	415.077
Pr0.9Ca0.1Mn0.7Ni0.3	372.727	8.53916	354.107	403.944
Pr0.9Ca0.1Mn0.9Cu0.1	418.976		418.976	418.976
Pr0.9Ca0.1Mn0.9Ir0.1	422.123		422.123	422.123
Pr0.9Ca0.1Mn0.9Nb0.1	422.123		422.123	422.123
Pr0.9Ca0.1Mn0.9Ni0.1	382.212	39.7754	354.087	410.338
Pr0.9Ca0.1Mn0.9Ru0.1	415.375		415.375	415.375
Pr0.9Ca0.1Mn0.9Sn0.1	421.714		421.714	421.714
Pr0.9Ca0.1Mn0.9Zr0.1	421.577		421.577	421.577
Pr0.9Ca0.1Nb0.1Cu0.9	471.476	115.726	389.646	553.307
Pr0.9Ca0.1Nb0.1Ni0.9	416.003	33.5464	334.626	535.043
Pr0.9Ca0.1Nb0.3Cu0.7	448.904		448.904	448.904
Pr0.9Ca0.1Nb0.3Ni0.7	417.935	42.9906	326.161	472.019
Pr0.9Ca0.1Nb0.5Ni0.5	362.984	0.153653	362.888	363.213
Pr0.9Ca0.1Ni	421.509	61.3559	354.705	534.943
Pr0.9Ca0.1Ni0.1Cu0.9	392.049	22.9821	376.108	418.393
Pr0.9Ca0.1Ni0.3Cu0.7	408.371	46.0758	373.534	512.751
Pr0.9Ca0.1Ni0.5Cu0.5	386.418	26.5698	353.264	504.123
Pr0.9Ca0.1Ni0.5Ir0.5	424.151	18.4913	399.425	444.975
Pr0.9Ca0.1Ni0.5Ru0.5	394.795	41.4605	333.816	443.087
Pr0.9Ca0.1Ni0.5Sn0.5	418.205	0.0870695	418.087	418.272
Pr0.9Ca0.1Ni0.7Cu0.3	398.458	52.2457	357.486	505.261
Pr0.9Ca0.1Ni0.7Ir0.3	459.458	22.8775	426.021	507.153
Pr0.9Ca0.1Ni0.7Ru0.3	407.114	32.8029	356.925	449.509
Pr0.9Ca0.1Ni0.7Sn0.3	451.486	44.696	413.225	576.899
Pr0.9Ca0.1Ni0.9Cu0.1	393.892	42.1961	340.827	512.494
Pr0.9Ca0.1Ni0.9Ir0.1	433.64	61.1705	354.049	534.777
Pr0.9Ca0.1Ni0.9Ru0.1	409.198	48.1977	354.099	538.222
Pr0.9Ca0.1Ni0.9Sn0.1	426.279	36.0337	361.299	535.043
Pr0.9Ca0.1Zr0.1Cu0.9	390.164		390.164	390.164
Pr0.9Ca0.1Zr0.1Ni0.9	416.25	37.1043	348.34	511.319
Pr0.9Ca0.1Zr0.3Ni0.7	386.919	75.8068	326.161	576.868
Pr0.9Ca0.1Zr0.5Ni0.5	394.693	15.8841	384.745	417.766

## Sheet: PrSr_12
ABO3	y_mean	y_std	y_min	y_max
Pr0.1Sr0.9Co	405.893	22.4251	358.038	464.126
Pr0.1Sr0.9Co0.1Cu0.9	368.34	27.0277	349.477	399.304
Pr0.1Sr0.9Co0.1Fe0.9	392.611	22.3219	349.616	455.689
Pr0.1Sr0.9Co0.1Ir0.9	381.786		381.786	381.786
Pr0.1Sr0.9Co0.1Mn0.9	404.074	13.8471	391.118	418.666
Pr0.1Sr0.9Co0.1Nb0.9	391.728		391.728	391.728
Pr0.1Sr0.9Co0.1Ni0.9	404.207	23.7553	353.703	442.788
Pr0.1Sr0.9Co0.1Ru0.9	386.941		386.941	386.941
Pr0.1Sr0.9Co0.1Sn0.9	349.924		349.924	349.924
Pr0.1Sr0.9Co0.1Zr0.9	398.416		398.416	398.416
Pr0.1Sr0.9Co0.3Cu0.7	351.991	6.76393	345.758	409.06
Pr0.1Sr0.9Co0.3Fe0.7	376.54	22.5413	330.084	434.613
Pr0.1Sr0.9Co0.3Ir0.7	398.26	9.75827	380.541	426.902
Pr0.1Sr0.9Co0.3Mn0.7	374.002	18.8275	349.528	407.764
Pr0.1Sr0.9Co0.3Nb0.7	370.813	10.0998	358.59	398.518
Pr0.1Sr0.9Co0.3Ni0.7	373.336	20.7241	346.574	417.088
Pr0.1Sr0.9Co0.3Ru0.7	361.275	6.21751	357.145	395.544
Pr0.1Sr0.9Co0.3Sn0.7	397.184	1.08503	396.133	401.637
Pr0.1Sr0.9Co0.3Zr0.7	398.237	6.65382	357.819	399.745
Pr0.1Sr0.9Co0.5Cu0.5	359.76	12.8581	337.876	397.786
Pr0.1Sr0.9Co0.5Fe0.5	365.788	18.937	340.807	416.959
Pr0.1Sr0.9Co0.5Ir0.5	383.36	21.7117	356.877	448.642
Pr0.1Sr0.9Co0.5Mn0.5	368.016	20.3453	349.76	402.158
Pr0.1Sr0.9Co0.5Nb0.5	367.689	11.6998	342.596	409.156
Pr0.1Sr0.9Co0.5Ni0.5	363.371	16.8887	346.51	415.862
Pr0.1Sr0.9Co0.5Ru0.5	392.75	32.6693	352.992	443.701
Pr0.1Sr0.9Co0.5Sn0.5	371.259	19.946	337.209	427.344
Pr0.1Sr0.9Co0.5Zr0.5	382.176	15.3587	356.086	404.046
Pr0.1Sr0.9Co0.7Cu0.3	371.371	22.1879	346.282	410.933
Pr0.1Sr0.9Co0.7Fe0.3	374.664	20.0286	346.482	417.047
Pr0.1Sr0.9Co0.7Ir0.3	404.403	19.7892	360.177	434.518
Pr0.1Sr0.9Co0.7Mn0.3	374.164	19.5433	348.971	409.61
Pr0.1Sr0.9Co0.7Nb0.3	384.941	34.044	340.245	464.241
Pr0.1Sr0.9Co0.7Ni0.3	373.97	19.3503	346.51	423.331
Pr0.1Sr0.9Co0.7Ru0.3	390.836	23.1264	354.002	417.52
Pr0.1Sr0.9Co0.7Sn0.3	394.255	34.1906	356.003	464.126
Pr0.1Sr0.9Co0.7Zr0.3	389.518	27.7101	349.574	432.832
Pr0.1Sr0.9Co0.9Cu0.1	401.079	17.655	347.013	434.613
Pr0.1Sr0.9Co0.9Fe0.1	400.694	16.0195	348.95	454.393
Pr0.1Sr0.9Co0.9Ir0.1	401.512	18.1344	354.605	443.701
Pr0.1Sr0.9Co0.9Mn0.1	401.682	15.4138	348.836	434.124
Pr0.1Sr0.9Co0.9Nb0.1	401.907	20.223	354.605	463.979
Pr0.1Sr0.9Co0.9Ni0.1	401.418	15.4504	347.013	434.613
Pr0.1Sr0.9Co0.9Ru0.1	400.718	21.8658	354.155	453.663
Pr0.1Sr0.9Co0.9Sn0.1	401.954	17.2685	354.605	434.886
Pr0.1Sr0.9Co0.9Zr0.1	399.544	20.1753	359.775	434.667
Pr0.1Sr0.9Cu0.1Ir0.9	386.313		386.313	386.313
Pr0.1Sr0.9Cu0.1Ru0.9	384.345		384.345	384.345
Pr0.1Sr0.9Cu0.1Sn0.9	346.44		346.44	346.44
Pr0.1Sr0.9Cu0.3Ir0.7	454.065		454.065	454.065
Pr0.1Sr0.9Cu0.3Ru0.7	396.273		396.273	396.273
Pr0.1Sr0.9Cu0.3Sn0.7	398.885		398.885	398.885
Pr0.1Sr0.9Cu0.5Ir0.5	370.429		370.429	370.429
Pr0.1Sr0.9Cu0.5Ru0.5	394.534		394.534	394.534
Pr0.1Sr0.9Cu0.5Sn0.5	368.177		368.177	368.177
Pr0.1Sr0.9Cu0.7Ir0.3	354.776		354.776	354.776
Pr0.1Sr0.9Cu0.7Ru0.3	353.746		353.746	353.746
Pr0.1Sr0.9Cu0.7Sn0.3	350.235		350.235	350.235
Pr0.1Sr0.9Cu0.9Ir0.1	369.647		369.647	369.647
Pr0.1Sr0.9Cu0.9Ru0.1	358.446		358.446	358.446
Pr0.1Sr0.9Cu0.9Sn0.1	358.879		358.879	358.879
Pr0.1Sr0.9Fe	394.332	26.3677	358.258	459.49
Pr0.1Sr0.9Fe0.1Cu0.9	370.949	24.67	356.33	399.432
Pr0.1Sr0.9Fe0.1Ir0.9	381.768		381.768	381.768
Pr0.1Sr0.9Fe0.1Mn0.9	407.573	17.3426	387.588	418.666
Pr0.1Sr0.9Fe0.1Nb0.9	392.93		392.93	392.93
Pr0.1Sr0.9Fe0.1Ni0.9	404.371	20.3902	354.002	442.788
Pr0.1Sr0.9Fe0.1Ru0.9	387.083		387.083	387.083
Pr0.1Sr0.9Fe0.1Sn0.9	351.728		351.728	351.728
Pr0.1Sr0.9Fe0.1Zr0.9	398.904		398.904	398.904
Pr0.1Sr0.9Fe0.3Cu0.7	355.453	15.6917	341.635	433.283
Pr0.1Sr0.9Fe0.3Ir0.7	400.525	5.6361	397.189	427.08
Pr0.1Sr0.9Fe0.3Mn0.7	373.453	22.4071	347.809	400.011
Pr0.1Sr0.9Fe0.3Nb0.7	369.3	8.80961	360.212	399.012
Pr0.1Sr0.9Fe0.3Ni0.7	372.857	21.6792	346.482	418.699
Pr0.1Sr0.9Fe0.3Ru0.7	358.504	9.81362	349.579	374.735
Pr0.1Sr0.9Fe0.3Sn0.7	395.904	3.67758	387.782	399.08
Pr0.1Sr0.9Fe0.3Zr0.7	398.246	5.47958	367.689	401.881
Pr0.1Sr0.9Fe0.5Cu0.5	356.828	9.77637	336.151	390.884
Pr0.1Sr0.9Fe0.5Ir0.5	394.146	18.4314	357.074	457.709
Pr0.1Sr0.9Fe0.5Mn0.5	370.57	19.9517	347.937	401.731
Pr0.1Sr0.9Fe0.5Nb0.5	371.122	25.0314	334.038	429.937
Pr0.1Sr0.9Fe0.5Ni0.5	367.051	20.7764	344.683	442.788
Pr0.1Sr0.9Fe0.5Ru0.5	383.999	25.1125	350.534	435.339
Pr0.1Sr0.9Fe0.5Sn0.5	391.203	32.818	351.458	450.587
Pr0.1Sr0.9Fe0.5Zr0.5	370.818	12.5769	360.117	401.932
Pr0.1Sr0.9Fe0.7Cu0.3	377.488	28.8889	346.966	456.321
Pr0.1Sr0.9Fe0.7Ir0.3	390.483	22.2887	357.746	434.351
Pr0.1Sr0.9Fe0.7Mn0.3	372.473	20.9636	347.809	434.549
Pr0.1Sr0.9Fe0.7Nb0.3	379.595	33.2849	337.422	455.667
Pr0.1Sr0.9Fe0.7Ni0.3	376.389	24.1726	346.51	434.559
Pr0.1Sr0.9Fe0.7Ru0.3	382.101	26.4188	347.966	416.959
Pr0.1Sr0.9Fe0.7Sn0.3	393.615	32.8363	348.644	464.126
Pr0.1Sr0.9Fe0.7Zr0.3	395.762	34.2253	350.195	453.139
Pr0.1Sr0.9Fe0.9Cu0.1	393.622	25.0837	349.93	455.992
Pr0.1Sr0.9Fe0.9Ir0.1	394.408	24.2558	331.369	434.809
Pr0.1Sr0.9Fe0.9Mn0.1	392.646	22.2458	351.793	455.667
Pr0.1Sr0.9Fe0.9Nb0.1	387.603	28.2348	339.473	460.554
Pr0.1Sr0.9Fe0.9Ni0.1	392.006	23.3506	349.723	456.006
Pr0.1Sr0.9Fe0.9Ru0.1	391.454	24.97	350.505	434.518
Pr0.1Sr0.9Fe0.9Sn0.1	386.128	24.9486	350.147	417.602
Pr0.1Sr0.9Fe0.9Zr0.1	383.153	28.5539	349.475	468.932
Pr0.1Sr0.9Mn0.1Cu0.9	356.765	0.694965	356.274	357.257
Pr0.1Sr0.9Mn0.1Ir0.9	392.956		392.956	392.956
Pr0.1Sr0.9Mn0.1Nb0.9	387.563		387.563	387.563
Pr0.1Sr0.9Mn0.1Ni0.9	401.019	22.6533	353.392	442.788
Pr0.1Sr0.9Mn0.1Ru0.9	398.026		398.026	398.026
Pr0.1Sr0.9Mn0.1Sn0.9	355.229		355.229	355.229
Pr0.1Sr0.9Mn0.1Zr0.9	399.67		399.67	399.67
Pr0.1Sr0.9Mn0.3Cu0.7	391.402	51.4316	355.034	427.769
Pr0.1Sr0.9Mn0.3Ir0.7	408.24		408.24	408.24
Pr0.1Sr0.9Mn0.3Nb0.7	397.735		397.735	397.735
Pr0.1Sr0.9Mn0.3Ni0.7	375.881	23.9356	347.013	419.295
Pr0.1Sr0.9Mn0.3Ru0.7	399.239		399.239	399.239
Pr0.1Sr0.9Mn0.3Sn0.7	395.083		395.083	395.083
Pr0.1Sr0.9Mn0.3Zr0.7	357.885		357.885	357.885
Pr0.1Sr0.9Mn0.5Cu0.5	355.894	9.7904	348.971	362.817
Pr0.1Sr0.9Mn0.5Ir0.5	458.135		458.135	458.135
Pr0.1Sr0.9Mn0.5Nb0.5	371.591		371.591	371.591
Pr0.1Sr0.9Mn0.5Ni0.5	370.296	21.6549	349.723	419.649
Pr0.1Sr0.9Mn0.5Ru0.5	362.783		362.783	362.783
Pr0.1Sr0.9Mn0.5Sn0.5	395.907		395.907	395.907
Pr0.1Sr0.9Mn0.5Zr0.5	397.74		397.74	397.74
Pr0.1Sr0.9Mn0.7Cu0.3	404.329	9.07744	397.911	410.748
Pr0.1Sr0.9Mn0.7Ir0.3	417.602		417.602	417.602
Pr0.1Sr0.9Mn0.7Nb0.3	372.596		372.596	372.596
Pr0.1Sr0.9Mn0.7Ni0.3	379.365	28.384	348.769	418.804
Pr0.1Sr0.9Mn0.7Ru0.3	434.582		434.582	434.582
Pr0.1Sr0.9Mn0.7Sn0.3	427.693		427.693	427.693
Pr0.1Sr0.9Mn0.7Zr0.3	361.73		361.73	361.73
Pr0.1Sr0.9Mn0.9Cu0.1	414.513	4.97236	410.997	418.029
Pr0.1Sr0.9Mn0.9Ir0.1	402.373		402.373	402.373
Pr0.1Sr0.9Mn0.9Nb0.1	455.992		455.992	455.992
Pr0.1Sr0.9Mn0.9Ni0.1	391.623	33.5632	354.002	418.495
Pr0.1Sr0.9Mn0.9Ru0.1	393.294		393.294	393.294
Pr0.1Sr0.9Mn0.9Sn0.1	416.179		416.179	416.179
Pr0.1Sr0.9Mn0.9Zr0.1	452.019		452.019	452.019
Pr0.1Sr0.9Nb0.1Cu0.9	360.929	2.50104	359.16	362.697
Pr0.1Sr0.9Nb0.1Ni0.9	413.59	17.7777	354.605	468.021
Pr0.1Sr0.9Nb0.3Cu0.7	362.142	7.15092	357.085	367.198
Pr0.1Sr0.9Nb0.3Ni0.7	377.668	26.2838	332.706	443.634
Pr0.1Sr0.9Nb0.5Cu0.5	382.609	14.924	372.056	393.162
Pr0.1Sr0.9Nb0.5Ni0.5	367.349	10.9834	349.468	399.856
Pr0.1Sr0.9Nb0.7Cu0.3	362.056		362.056	362.056
Pr0.1Sr0.9Nb0.7Ni0.3	372.744	5.03739	368.861	397.682
Pr0.1Sr0.9Nb0.9Cu0.1	390.596		390.596	390.596
Pr0.1Sr0.9Nb0.9Ni0.1	391.712		391.712	391.712
Pr0.1Sr0.9Ni	407.351	19.6927	362.942	464.468
Pr0.1Sr0.9Ni0.1Cu0.9	371.118	24.0325	356.344	398.848
Pr0.1Sr0.9Ni0.1Ir0.9	380.961		380.961	380.961
Pr0.1Sr0.9Ni0.1Ru0.9	387.497		387.497	387.497
Pr0.1Sr0.9Ni0.1Sn0.9	351.585		351.585	351.585
Pr0.1Sr0.9Ni0.3Cu0.7	359.254	19.2437	349.716	429.043
Pr0.1Sr0.9Ni0.3Ir0.7	386.657	18.4923	364.994	454.302
Pr0.1Sr0.9Ni0.3Ru0.7	379.411	17.9609	362.431	399.361
Pr0.1Sr0.9Ni0.3Sn0.7	388.162	8.25895	359.684	407.994
Pr0.1Sr0.9Ni0.5Cu0.5	365.732	26.2082	346.774	434.518
Pr0.1Sr0.9Ni0.5Ir0.5	386.092	20.6479	362.122	443.248
Pr0.1Sr0.9Ni0.5Ru0.5	397.296	22.7973	361.182	434.201
Pr0.1Sr0.9Ni0.5Sn0.5	380.26	17.2161	351.967	399.438
Pr0.1Sr0.9Ni0.7Cu0.3	375.765	27.9443	341.926	434.518
Pr0.1Sr0.9Ni0.7Ir0.3	387.232	17.9637	365.964	418.206
Pr0.1Sr0.9Ni0.7Ru0.3	390.894	27.4901	351.001	454.393
Pr0.1Sr0.9Ni0.7Sn0.3	395.211	36.6237	354.628	452.942
Pr0.1Sr0.9Ni0.9Cu0.1	403.864	22.1599	353.566	442.788
Pr0.1Sr0.9Ni0.9Ir0.1	404.937	13.6086	370.084	427.19
Pr0.1Sr0.9Ni0.9Ru0.1	403.391	14.7259	363.265	433.582
Pr0.1Sr0.9Ni0.9Sn0.1	407.652	13.8949	373.726	434.613
Pr0.1Sr0.9Zr0.1Cu0.9	362.041		362.041	362.041
Pr0.1Sr0.9Zr0.1Ni0.9	413.107	14.9593	372.807	434.613
Pr0.1Sr0.9Zr0.3Cu0.7	390.277		390.277	390.277
Pr0.1Sr0.9Zr0.3Ni0.7	371.676	14.5576	355.738	410.521
Pr0.1Sr0.9Zr0.5Cu0.5	371.449		371.449	371.449
Pr0.1Sr0.9Zr0.5Ni0.5	381.524	18.0167	352.202	404.04
Pr0.1Sr0.9Zr0.7Cu0.3	402.635		402.635	402.635
Pr0.1Sr0.9Zr0.7Ni0.3	398.626	2.77507	381.885	399.374
Pr0.1Sr0.9Zr0.9Cu0.1	391.545		391.545	391.545
Pr0.1Sr0.9Zr0.9Ni0.1	397.655		397.655	397.655
Pr0.3Sr0.7Co	376.364	20.5759	354.244	454.393
Pr0.3Sr0.7Co0.1Cu0.9	386.882	36.3166	360.626	428.327
Pr0.3Sr0.7Co0.1Fe0.9	367.61	18.3969	332.608	420.555
Pr0.3Sr0.7Co0.1Mn0.9	365.27	3.17279	363.026	367.513
Pr0.3Sr0.7Co0.1Ni0.9	377.631	24.3177	350.482	432.62
Pr0.3Sr0.7Co0.3Cu0.7	366.103	19.326	345.009	402.157
Pr0.3Sr0.7Co0.3Fe0.7	364.214	14.6952	350.359	406.142
Pr0.3Sr0.7Co0.3Ir0.7	386.061	6.52922	377.78	394.427
Pr0.3Sr0.7Co0.3Mn0.7	363.357	17.6305	351.806	417.644
Pr0.3Sr0.7Co0.3Nb0.7	395.476	0.913823	394.437	398.652
Pr0.3Sr0.7Co0.3Ni0.7	367.314	16.3087	350.398	450.608
Pr0.3Sr0.7Co0.3Ru0.7	398.06	3.57312	383.861	399.404
Pr0.3Sr0.7Co0.3Sn0.7	377.542	10.5942	374.575	419.95
Pr0.3Sr0.7Co0.3Zr0.7	388.289	2.78187	379.754	392.708
Pr0.3Sr0.7Co0.5Cu0.5	371.548	14.0951	351.244	402.059
Pr0.3Sr0.7Co0.5Fe0.5	364.952	14.5355	349.265	421.127
Pr0.3Sr0.7Co0.5Ir0.5	399.985	31.2235	335.584	451.843
Pr0.3Sr0.7Co0.5Mn0.5	360.326	9.69395	350.398	419.971
Pr0.3Sr0.7Co0.5Nb0.5	377.095	15.798	347.277	429.446
Pr0.3Sr0.7Co0.5Ni0.5	366.698	12.9964	349.906	409.688
Pr0.3Sr0.7Co0.5Ru0.5	377.281	13.4938	357.403	397.239
Pr0.3Sr0.7Co0.5Sn0.5	387.862	13.87	344.939	402.109
Pr0.3Sr0.7Co0.5Zr0.5	381.191	11.3802	364.565	412.646
Pr0.3Sr0.7Co0.7Cu0.3	364.435	9.98644	350.398	402.241
Pr0.3Sr0.7Co0.7Fe0.3	365.955	15.1603	350.359	409.688
Pr0.3Sr0.7Co0.7Ir0.3	382.257	23.1192	339.783	450.608
Pr0.3Sr0.7Co0.7Mn0.3	368.161	18.7269	350.359	409.688
Pr0.3Sr0.7Co0.7Nb0.3	375.824	16.1895	331.858	409.453
Pr0.3Sr0.7Co0.7Ni0.3	365.091	12.5487	350.359	408.924
Pr0.3Sr0.7Co0.7Ru0.3	378.291	20.2543	353.393	402.071
Pr0.3Sr0.7Co0.7Sn0.3	381.483	23.4391	330.326	398.626
Pr0.3Sr0.7Co0.7Zr0.3	372.802	18.1442	336.526	414.198
Pr0.3Sr0.7Co0.9Cu0.1	369.63	19.8032	349.906	419.906
Pr0.3Sr0.7Co0.9Fe0.1	370.268	18.6236	349.941	419.899
Pr0.3Sr0.7Co0.9Ir0.1	384.018	18.8678	362.23	443.669
Pr0.3Sr0.7Co0.9Mn0.1	372.008	19.4943	349.941	419.899
Pr0.3Sr0.7Co0.9Nb0.1	382.187	14.9769	354.715	445.778
Pr0.3Sr0.7Co0.9Ni0.1	371.108	20.7484	350.147	420.512
Pr0.3Sr0.7Co0.9Ru0.1	380.015	15.4818	353.017	408.457
Pr0.3Sr0.7Co0.9Sn0.1	379.862	13.916	362.065	399.809
Pr0.3Sr0.7Co0.9Zr0.1	381.92	13.077	354.381	399.676
Pr0.3Sr0.7Cu0.3Ir0.7	382.44		382.44	382.44
Pr0.3Sr0.7Cu0.3Ru0.7	386.652		386.652	386.652
Pr0.3Sr0.7Cu0.3Sn0.7	403.982		403.982	403.982
Pr0.3Sr0.7Cu0.5Ir0.5	361.756		361.756	361.756
Pr0.3Sr0.7Cu0.5Ru0.5	398.675		398.675	398.675
Pr0.3Sr0.7Cu0.5Sn0.5	398.124		398.124	398.124
Pr0.3Sr0.7Cu0.7Ir0.3	362.443		362.443	362.443
Pr0.3Sr0.7Cu0.7Ru0.3	371.776		371.776	371.776
Pr0.3Sr0.7Cu0.7Sn0.3	359.51		359.51	359.51
Pr0.3Sr0.7Cu0.9Ir0.1	363.351		363.351	363.351
Pr0.3Sr0.7Cu0.9Ru0.1	371.641		371.641	371.641
Pr0.3Sr0.7Cu0.9Sn0.1	371.294		371.294	371.294
Pr0.3Sr0.7Fe	363.658	7.84679	339.115	377.393
Pr0.3Sr0.7Fe0.1Cu0.9	386.912	36.3357	360.384	428.327
Pr0.3Sr0.7Fe0.1Mn0.9	362.692	13.0298	353.478	371.905
Pr0.3Sr0.7Fe0.1Ni0.9	376.789	23.5332	350.849	431.122
Pr0.3Sr0.7Fe0.3Cu0.7	368.135	23.3313	344.257	404.992
Pr0.3Sr0.7Fe0.3Ir0.7	378.635	2.70738	375.727	383.707
Pr0.3Sr0.7Fe0.3Mn0.7	363.593	16.8402	350.661	401.932
Pr0.3Sr0.7Fe0.3Nb0.7	403.875	6.88441	388.432	416.77
Pr0.3Sr0.7Fe0.3Ni0.7	366.674	15.3147	350.359	454.393
Pr0.3Sr0.7Fe0.3Ru0.7	397.709	3.78403	382.553	398.687
Pr0.3Sr0.7Fe0.3Sn0.7	377.756	10.8818	373.016	420.642
Pr0.3Sr0.7Fe0.3Zr0.7	393.394	3.55877	380.726	395.13
Pr0.3Sr0.7Fe0.5Cu0.5	369.046	15.5313	340.14	404.204
Pr0.3Sr0.7Fe0.5Ir0.5	398.184	18.3548	375.13	452.054
Pr0.3Sr0.7Fe0.5Mn0.5	361.785	10.7802	350.928	396.677
Pr0.3Sr0.7Fe0.5Nb0.5	359.141	21.3297	327.242	396.942
Pr0.3Sr0.7Fe0.5Ni0.5	364.905	13.7344	348.468	416.77
Pr0.3Sr0.7Fe0.5Ru0.5	377.414	14.3714	354.934	396.668
Pr0.3Sr0.7Fe0.5Sn0.5	384.4	20.0605	345.489	410.862
Pr0.3Sr0.7Fe0.5Zr0.5	396.113	3.91338	374.507	404.949
Pr0.3Sr0.7Fe0.7Cu0.3	364.105	11.7616	349.019	420.546
Pr0.3Sr0.7Fe0.7Ir0.3	382.159	16.3361	354.067	408.09
Pr0.3Sr0.7Fe0.7Mn0.3	367.664	20.2138	350.359	420.78
Pr0.3Sr0.7Fe0.7Nb0.3	375.713	18.1971	326.536	398.991
Pr0.3Sr0.7Fe0.7Ni0.3	365.879	14.0927	345.84	416.355
Pr0.3Sr0.7Fe0.7Ru0.3	383.451	23.2061	353.662	421.137
Pr0.3Sr0.7Fe0.7Sn0.3	382.68	18.0842	331.11	398.991
Pr0.3Sr0.7Fe0.7Zr0.3	365.403	11.2539	333.429	394.138
Pr0.3Sr0.7Fe0.9Cu0.1	366.275	16.7988	332.608	420.555
Pr0.3Sr0.7Fe0.9Ir0.1	379.747	12.922	359.453	399.436
Pr0.3Sr0.7Fe0.9Mn0.1	368.49	17.3861	341.921	420.555
Pr0.3Sr0.7Fe0.9Nb0.1	369.709	16.4529	338.712	421.127
Pr0.3Sr0.7Fe0.9Ni0.1	368.033	17.7658	333.046	420.204
Pr0.3Sr0.7Fe0.9Ru0.1	370.906	18.1499	332.267	420.642
Pr0.3Sr0.7Fe0.9Sn0.1	369.047	16.5235	338.684	421.137
Pr0.3Sr0.7Fe0.9Zr0.1	371.645	16.0782	349.019	415.56
Pr0.3Sr0.7Mn0.1Cu0.9	365.322	8.52216	359.296	371.349
Pr0.3Sr0.7Mn0.1Ni0.9	378.707	24.7406	350.516	431.122
Pr0.3Sr0.7Mn0.3Cu0.7	362.34	17.949	349.649	375.032
Pr0.3Sr0.7Mn0.3Ir0.7	378.767		378.767	378.767
Pr0.3Sr0.7Mn0.3Nb0.7	387.095		387.095	387.095
Pr0.3Sr0.7Mn0.3Ni0.7	371.809	21.8322	353.945	449.719
Pr0.3Sr0.7Mn0.3Ru0.7	386.787		386.787	386.787
Pr0.3Sr0.7Mn0.3Sn0.7	420.69		420.69	420.69
Pr0.3Sr0.7Mn0.3Zr0.7	398.274		398.274	398.274
Pr0.3Sr0.7Mn0.5Cu0.5	377.265	28.8163	356.888	397.641
Pr0.3Sr0.7Mn0.5Ir0.5	372.49		372.49	372.49
Pr0.3Sr0.7Mn0.5Nb0.5	392.269		392.269	392.269
Pr0.3Sr0.7Mn0.5Ni0.5	359.999	6.89852	350.279	409.61
Pr0.3Sr0.7Mn0.5Ru0.5	368.45		368.45	368.45
Pr0.3Sr0.7Mn0.5Sn0.5	374.534		374.534	374.534
Pr0.3Sr0.7Mn0.5Zr0.5	397.906		397.906	397.906
Pr0.3Sr0.7Mn0.7Cu0.3	364.964	1.51264	363.894	366.033
Pr0.3Sr0.7Mn0.7Ir0.3	396.51		396.51	396.51
Pr0.3Sr0.7Mn0.7Nb0.3	364.253		364.253	364.253
Pr0.3Sr0.7Mn0.7Ni0.3	364.305	17.2426	354.904	406.465
Pr0.3Sr0.7Mn0.7Ru0.3	366.115		366.115	366.115
Pr0.3Sr0.7Mn0.7Sn0.3	354.283		354.283	354.283
Pr0.3Sr0.7Mn0.7Zr0.3	393.196		393.196	393.196
Pr0.3Sr0.7Mn0.9Cu0.1	371.35		371.35	371.35
Pr0.3Sr0.7Mn0.9Ir0.1	367.321		367.321	367.321
Pr0.3Sr0.7Mn0.9Nb0.1	360.612		360.612	360.612
Pr0.3Sr0.7Mn0.9Ni0.1	364.13	5.13754	360.497	367.763
Pr0.3Sr0.7Mn0.9Ru0.1	367.564		367.564	367.564
Pr0.3Sr0.7Mn0.9Sn0.1	357.676		357.676	357.676
Pr0.3Sr0.7Mn0.9Zr0.1	369.078		369.078	369.078
Pr0.3Sr0.7Nb0.1Cu0.9	356.858	20.4162	342.421	371.294
Pr0.3Sr0.7Nb0.1Ni0.9	381.685	16.7181	351.764	420.512
Pr0.3Sr0.7Nb0.3Cu0.7	371.152	14.9498	360.581	381.723
Pr0.3Sr0.7Nb0.3Ni0.7	378.276	18.7394	340.155	399.638
Pr0.3Sr0.7Nb0.5Cu0.5	384.973	19.467	371.208	398.739
Pr0.3Sr0.7Nb0.5Ni0.5	380.637	16.643	343.804	399.989
Pr0.3Sr0.7Nb0.7Cu0.3	386.738		386.738	386.738
Pr0.3Sr0.7Nb0.7Ni0.3	398.613	0.610432	396.173	398.848
Pr0.3Sr0.7Ni	377.562	24.6205	354.216	426.906
Pr0.3Sr0.7Ni0.1Cu0.9	386.303	35.7824	360.47	427.146
Pr0.3Sr0.7Ni0.3Cu0.7	355.27	3.99244	329.692	362.056
Pr0.3Sr0.7Ni0.3Ir0.7	389.103	3.15308	379.441	392.308
Pr0.3Sr0.7Ni0.3Ru0.7	395.938	3.75385	380.909	396.991
Pr0.3Sr0.7Ni0.3Sn0.7	375.838	9.98758	371.838	415.556
Pr0.3Sr0.7Ni0.5Cu0.5	367.925	12.1405	330.461	398.622
Pr0.3Sr0.7Ni0.5Ir0.5	392.744	21.692	372.738	443.16
Pr0.3Sr0.7Ni0.5Ru0.5	373.809	14.5886	351.444	398.346
Pr0.3Sr0.7Ni0.5Sn0.5	392.232	14.1927	356.841	402.888
Pr0.3Sr0.7Ni0.7Cu0.3	367.761	14.5014	348.349	402.671
Pr0.3Sr0.7Ni0.7Ir0.3	379.101	22.5454	335.546	408.18
Pr0.3Sr0.7Ni0.7Ru0.3	377.542	19.5702	351.158	399.019
Pr0.3Sr0.7Ni0.7Sn0.3	383.643	21.1531	342.442	401.315
Pr0.3Sr0.7Ni0.9Cu0.1	377.546	26.225	351.023	453.997
Pr0.3Sr0.7Ni0.9Ir0.1	380.574	16.3592	360.908	418.369
Pr0.3Sr0.7Ni0.9Ru0.1	381.856	21.6693	354.216	420.418
Pr0.3Sr0.7Ni0.9Sn0.1	382.123	17.5027	357.351	419.82
Pr0.3Sr0.7Zr0.1Cu0.9	363.036		363.036	363.036
Pr0.3Sr0.7Zr0.1Ni0.9	383.955	15.9615	356.427	419.899
Pr0.3Sr0.7Zr0.3Cu0.7	373.165		373.165	373.165
Pr0.3Sr0.7Zr0.3Ni0.7	373.935	20.8807	331.299	412.929
Pr0.3Sr0.7Zr0.5Cu0.5	399.573		399.573	399.573
Pr0.3Sr0.7Zr0.5Ni0.5	375.096	28.0071	337.877	419.466
Pr0.3Sr0.7Zr0.7Cu0.3	402.796		402.796	402.796
Pr0.3Sr0.7Zr0.7Ni0.3	391.86	0.90392	388.298	392.363
Pr0.5Sr0.5Co	381.459	21.2818	330.304	454.365
Pr0.5Sr0.5Co0.1Cu0.9	385.331	13.5488	371.208	398.221
Pr0.5Sr0.5Co0.1Fe0.9	384.484	19.2672	326.265	403.317
Pr0.5Sr0.5Co0.1Mn0.9	382.565	11.3575	374.534	390.596
Pr0.5Sr0.5Co0.1Ni0.9	379.778	20.5871	330.233	408.056
Pr0.5Sr0.5Co0.3Cu0.7	371.604	15.4902	351.821	397.724
Pr0.5Sr0.5Co0.3Fe0.7	384.942	16.9198	330.419	452.742
Pr0.5Sr0.5Co0.3Ir0.7	328.651	1.68302	326.694	330.651
Pr0.5Sr0.5Co0.3Mn0.7	395.271	5.93138	356.559	406.032
Pr0.5Sr0.5Co0.3Nb0.7	372.402	6.66993	366.379	380.256
Pr0.5Sr0.5Co0.3Ni0.7	372.722	19.0174	333.978	402.97
Pr0.5Sr0.5Co0.3Ru0.7	399.005	0.205782	398.601	399.193
Pr0.5Sr0.5Co0.3Sn0.7	361.951	0.517857	361.367	362.849
Pr0.5Sr0.5Co0.3Zr0.7	358.682	0.278326	358.259	358.943
Pr0.5Sr0.5Co0.5Cu0.5	361.919	16.9157	340.588	403.283
Pr0.5Sr0.5Co0.5Fe0.5	373.152	14.6522	336.581	401.651
Pr0.5Sr0.5Co0.5Ir0.5	380.916	12.6685	367.837	442.255
Pr0.5Sr0.5Co0.5Mn0.5	378.545	16.494	354.549	399.278
Pr0.5Sr0.5Co0.5Nb0.5	392.871	9.17772	376.905	399.78
Pr0.5Sr0.5Co0.5Ni0.5	370.774	16.5969	336.85	401.263
Pr0.5Sr0.5Co0.5Ru0.5	388.785	4.33557	384.707	401.962
Pr0.5Sr0.5Co0.5Sn0.5	394.813	9.68226	373.302	410.338
Pr0.5Sr0.5Co0.5Zr0.5	390.409	19.6392	366.402	421.492
Pr0.5Sr0.5Co0.7Cu0.3	370.522	18.9526	335.883	401.585
Pr0.5Sr0.5Co0.7Fe0.3	381	18.2494	333.711	420.424
Pr0.5Sr0.5Co0.7Ir0.3	387.39	18.6963	357.532	428.483
Pr0.5Sr0.5Co0.7Mn0.3	383.745	15.2462	337.867	406.215
Pr0.5Sr0.5Co0.7Nb0.3	388.212	10.2926	359.109	400.701
Pr0.5Sr0.5Co0.7Ni0.3	377.631	18.47	335.174	406.215
Pr0.5Sr0.5Co0.7Ru0.3	386	20.146	332.706	412.368
Pr0.5Sr0.5Co0.7Sn0.3	387.611	14.925	364.511	421.127
Pr0.5Sr0.5Co0.7Zr0.3	389.717	9.7366	367.706	404.282
Pr0.5Sr0.5Co0.9Cu0.1	382.031	22.333	329.768	408.304
Pr0.5Sr0.5Co0.9Fe0.1	381.122	21.5361	332.268	408.596
Pr0.5Sr0.5Co0.9Ir0.1	373.706	18.8823	331.019	427.754
Pr0.5Sr0.5Co0.9Mn0.1	383.053	20.0766	331.895	408.11
Pr0.5Sr0.5Co0.9Nb0.1	384.805	18.7451	324.789	450.182
Pr0.5Sr0.5Co0.9Ni0.1	381.876	22.0496	329.768	408.304
Pr0.5Sr0.5Co0.9Ru0.1	380.843	18.5425	331.168	412.888
Pr0.5Sr0.5Co0.9Sn0.1	382.328	19.863	332.03	443.564
Pr0.5Sr0.5Co0.9Zr0.1	382.992	19.8365	344.382	444.189
Pr0.5Sr0.5Cu0.5Ir0.5	379.701		379.701	379.701
Pr0.5Sr0.5Cu0.5Ru0.5	396.131		396.131	396.131
Pr0.5Sr0.5Cu0.5Sn0.5	396.65		396.65	396.65
Pr0.5Sr0.5Cu0.7Ir0.3	389.221		389.221	389.221
Pr0.5Sr0.5Cu0.7Ru0.3	394.38		394.38	394.38
Pr0.5Sr0.5Cu0.7Sn0.3	399.019		399.019	399.019
Pr0.5Sr0.5Cu0.9Ir0.1	398.518		398.518	398.518
Pr0.5Sr0.5Cu0.9Ru0.1	399.099		399.099	399.099
Pr0.5Sr0.5Cu0.9Sn0.1	398.896		398.896	398.896
Pr0.5Sr0.5Fe	370.712	21.4751	328.138	424.296
Pr0.5Sr0.5Fe0.1Cu0.9	385.108	13.3032	371.137	397.624
Pr0.5Sr0.5Fe0.1Mn0.9	381.842	6.44071	377.288	386.396
Pr0.5Sr0.5Fe0.1Ni0.9	380.253	19.6603	330.326	408.056
Pr0.5Sr0.5Fe0.3Cu0.7	372.129	13.9677	352.255	391.309
Pr0.5Sr0.5Fe0.3Ir0.7	358.559	1.88097	355.699	361.613
Pr0.5Sr0.5Fe0.3Mn0.7	394.221	6.0366	375.431	399.08
Pr0.5Sr0.5Fe0.3Nb0.7	389.591	3.60834	382.055	391.643
Pr0.5Sr0.5Fe0.3Ni0.7	375.099	20.2837	334.975	416.321
Pr0.5Sr0.5Fe0.3Ru0.7	398.601	0.184778	398.504	398.978
Pr0.5Sr0.5Fe0.3Sn0.7	337.648	3.85683	335.994	352.187
Pr0.5Sr0.5Fe0.3Zr0.7	341.967	8.34239	332.718	358.597
Pr0.5Sr0.5Fe0.5Cu0.5	363.715	14.8464	345.687	400.341
Pr0.5Sr0.5Fe0.5Ir0.5	389.87	13.7181	374.545	442.922
Pr0.5Sr0.5Fe0.5Mn0.5	379.447	13.5201	360.411	399.433
Pr0.5Sr0.5Fe0.5Nb0.5	395.515	2.94532	390.867	399.873
Pr0.5Sr0.5Fe0.5Ni0.5	370.065	15.9895	334.284	401.755
Pr0.5Sr0.5Fe0.5Ru0.5	386.99	7.83949	359.789	394.832
Pr0.5Sr0.5Fe0.5Sn0.5	392.163	10.3181	374.62	400.946
Pr0.5Sr0.5Fe0.5Zr0.5	384.054	10.7445	366.557	398.519
Pr0.5Sr0.5Fe0.7Cu0.3	366.009	21.0624	335.097	422.618
Pr0.5Sr0.5Fe0.7Ir0.3	377.765	17.6838	344.27	419.82
Pr0.5Sr0.5Fe0.7Mn0.3	393.163	9.29437	355.882	420.555
Pr0.5Sr0.5Fe0.7Nb0.3	391.56	9.65153	357.727	420.544
Pr0.5Sr0.5Fe0.7Ni0.3	382.115	18.0662	333.999	447.894
Pr0.5Sr0.5Fe0.7Ru0.3	386.624	13.4508	347.309	406.215
Pr0.5Sr0.5Fe0.7Sn0.3	387.877	13.9572	361.408	420.687
Pr0.5Sr0.5Fe0.7Zr0.3	389.174	10.7984	360.402	400.094
Pr0.5Sr0.5Fe0.9Cu0.1	378.723	23.9207	329.305	406.492
Pr0.5Sr0.5Fe0.9Ir0.1	374.281	21.7494	326.891	405.93
Pr0.5Sr0.5Fe0.9Mn0.1	386.066	16.793	323.748	403.206
Pr0.5Sr0.5Fe0.9Nb0.1	379.346	18.4732	323.748	427.377
Pr0.5Sr0.5Fe0.9Ni0.1	382.666	20.7754	326.619	404.514
Pr0.5Sr0.5Fe0.9Ru0.1	376.808	22.3974	328.588	407.301
Pr0.5Sr0.5Fe0.9Sn0.1	378.883	19.7294	332.318	429.446
Pr0.5Sr0.5Fe0.9Zr0.1	383.283	23.9103	338.497	451.146
Pr0.5Sr0.5Mn0.1Cu0.9	392.653	8.45095	386.677	398.629
Pr0.5Sr0.5Mn0.1Ni0.9	381.817	20.513	329.319	406.215
Pr0.5Sr0.5Mn0.3Cu0.7	391.146	12.676	382.183	400.11
Pr0.5Sr0.5Mn0.3Ni0.7	374.549	17.109	343.008	402.17
Pr0.5Sr0.5Mn0.5Cu0.5	368.124	7.51351	362.811	373.437
Pr0.5Sr0.5Mn0.5Ir0.5	377.979		377.979	377.979
Pr0.5Sr0.5Mn0.5Nb0.5	398.519		398.519	398.519
Pr0.5Sr0.5Mn0.5Ni0.5	372.689	17.4905	343.275	401.651
Pr0.5Sr0.5Mn0.5Ru0.5	394.713		394.713	394.713
Pr0.5Sr0.5Mn0.5Sn0.5	399.494		399.494	399.494
Pr0.5Sr0.5Mn0.5Zr0.5	387.563		387.563	387.563
Pr0.5Sr0.5Mn0.7Cu0.3	346.743		346.743	346.743
Pr0.5Sr0.5Mn0.7Ir0.3	367.187		367.187	367.187
Pr0.5Sr0.5Mn0.7Nb0.3	375.909		375.909	375.909
Pr0.5Sr0.5Mn0.7Ni0.3	395.181	7.1318	330.431	402.17
Pr0.5Sr0.5Mn0.7Ru0.3	387.771		387.771	387.771
Pr0.5Sr0.5Mn0.7Sn0.3	372.58		372.58	372.58
Pr0.5Sr0.5Mn0.7Zr0.3	395.995		395.995	395.995
Pr0.5Sr0.5Mn0.9Cu0.1	338.529		338.529	338.529
Pr0.5Sr0.5Mn0.9Ir0.1	387.103		387.103	387.103
Pr0.5Sr0.5Mn0.9Nb0.1	371.901		371.901	371.901
Pr0.5Sr0.5Mn0.9Ni0.1	382.972	16.6042	371.232	394.713
Pr0.5Sr0.5Mn0.9Ru0.1	386.941		386.941	386.941
Pr0.5Sr0.5Mn0.9Sn0.1	371.901		371.901	371.901
Pr0.5Sr0.5Mn0.9Zr0.1	344.818		344.818	344.818
Pr0.5Sr0.5Nb0.1Cu0.9	395.666	4.56794	392.436	398.896
Pr0.5Sr0.5Nb0.1Ni0.9	378.439	16.5653	332.318	426.394
Pr0.5Sr0.5Nb0.3Cu0.7	406.346	10.7871	398.719	413.974
Pr0.5Sr0.5Nb0.3Ni0.7	390.747	9.36518	355.219	400.642
Pr0.5Sr0.5Nb0.5Cu0.5	356.436	26.2611	337.866	375.005
Pr0.5Sr0.5Nb0.5Ni0.5	401.596	5.78133	380.714	410.644
Pr0.5Sr0.5Nb0.7Ni0.3	337.756	0.147079	337.612	337.999
Pr0.5Sr0.5Ni	377.038	17.9601	351.912	420.355
Pr0.5Sr0.5Ni0.1Cu0.9	385.972	13.4756	372.257	399.194
Pr0.5Sr0.5Ni0.3Cu0.7	370.144	15.6488	351.66	401.817
Pr0.5Sr0.5Ni0.3Ir0.7	338.4	3.46129	335.816	343.807
Pr0.5Sr0.5Ni0.3Ru0.7	399.29	7.06108	380.555	402.085
Pr0.5Sr0.5Ni0.3Sn0.7	465.157	0.37176	464.478	465.83
Pr0.5Sr0.5Ni0.5Cu0.5	365.88	14.9122	347.752	398.514
Pr0.5Sr0.5Ni0.5Ir0.5	393.966	4.16036	375.551	398.898
Pr0.5Sr0.5Ni0.5Ru0.5	373.652	6.79051	363.496	393.571
Pr0.5Sr0.5Ni0.5Sn0.5	389.572	19.6254	366.3	422.055
Pr0.5Sr0.5Ni0.7Cu0.3	369.841	18.0445	341.07	405.771
Pr0.5Sr0.5Ni0.7Ir0.3	384.67	11.8338	356.59	398.39
Pr0.5Sr0.5Ni0.7Ru0.3	395.557	8.67695	375.431	410.675
Pr0.5Sr0.5Ni0.7Sn0.3	393.676	15.717	366.577	420.603
Pr0.5Sr0.5Ni0.9Cu0.1	379.094	20.0212	337.385	408.048
Pr0.5Sr0.5Ni0.9Ir0.1	377.514	15.912	325.686	410.491
Pr0.5Sr0.5Ni0.9Ru0.1	379.832	12.186	343.82	419.215
Pr0.5Sr0.5Ni0.9Sn0.1	369.609	17.9278	332.318	399.991
Pr0.5Sr0.5Zr0.1Cu0.9	398.798		398.798	398.798
Pr0.5Sr0.5Zr0.1Ni0.9	375.819	15.0549	343.025	410.791
Pr0.5Sr0.5Zr0.3Cu0.7	398.457		398.457	398.457
Pr0.5Sr0.5Zr0.3Ni0.7	394.01	8.45104	372.531	409.358
Pr0.5Sr0.5Zr0.5Cu0.5	388.461		388.461	388.461
Pr0.5Sr0.5Zr0.5Ni0.5	376.951	29.4081	337.749	426.532
Pr0.5Sr0.5Zr0.7Ni0.3	441.692	10.7088	419.277	447.699
Pr0.7Sr0.3Co	389.832	17.6502	351.107	452.872
Pr0.7Sr0.3Co0.1Cu0.9	394.09	17.0464	379.171	412.669
Pr0.7Sr0.3Co0.1Fe0.9	391.654	23.9548	351.368	450.115
Pr0.7Sr0.3Co0.1Mn0.9	377.106	22.953	360.876	393.336
Pr0.7Sr0.3Co0.1Ni0.9	389.897	17.2506	334.136	429.489
Pr0.7Sr0.3Co0.3Cu0.7	377.348	24.3059	334.61	401.271
Pr0.7Sr0.3Co0.3Fe0.7	375.585	22.0955	324.202	440.051
Pr0.7Sr0.3Co0.3Mn0.7	403.473	6.91165	393.445	413.015
Pr0.7Sr0.3Co0.3Ni0.7	378.804	24.4378	326.265	422.618
Pr0.7Sr0.3Co0.5Cu0.5	389.389	18.1335	350.96	440.894
Pr0.7Sr0.3Co0.5Fe0.5	366.193	25.67	323.748	421.249
Pr0.7Sr0.3Co0.5Ir0.5	367.309	32.3713	330.189	428.958
Pr0.7Sr0.3Co0.5Mn0.5	368.966	31.8227	324.966	420.648
Pr0.7Sr0.3Co0.5Nb0.5	425.854	38.5964	348.906	476.472
Pr0.7Sr0.3Co0.5Ni0.5	365.506	21.552	326.521	422.854
Pr0.7Sr0.3Co0.5Ru0.5	384.091	14.8234	363.774	401.031
Pr0.7Sr0.3Co0.5Sn0.5	447.647	19.5134	416.829	476.894
Pr0.7Sr0.3Co0.5Zr0.5	386.258	57.8946	326.517	465.016
Pr0.7Sr0.3Co0.7Cu0.3	381.238	20.5612	335.587	419.868
Pr0.7Sr0.3Co0.7Fe0.3	378.344	21.9184	323.748	422.343
Pr0.7Sr0.3Co0.7Ir0.3	385.628	10.2609	372.375	403.363
Pr0.7Sr0.3Co0.7Mn0.3	382.108	18.8643	339.952	416.321
Pr0.7Sr0.3Co0.7Nb0.3	384.111	21.9826	337.075	440.095
Pr0.7Sr0.3Co0.7Ni0.3	375.687	23.6768	323.759	422.618
Pr0.7Sr0.3Co0.7Ru0.3	394.154	24.51	364.453	424.873
Pr0.7Sr0.3Co0.7Sn0.3	395.944	25.2198	366.045	436.587
Pr0.7Sr0.3Co0.7Zr0.3	394.989	40.2309	341.683	466.157
Pr0.7Sr0.3Co0.9Cu0.1	388.049	15.452	349.939	440.717
Pr0.7Sr0.3Co0.9Fe0.1	392.205	19.6558	356.841	444.633
Pr0.7Sr0.3Co0.9Ir0.1	386.515	16.0511	361.352	422.618
Pr0.7Sr0.3Co0.9Mn0.1	393.852	20.5549	357.06	444.521
Pr0.7Sr0.3Co0.9Nb0.1	383.402	16.1283	341.358	419.111
Pr0.7Sr0.3Co0.9Ni0.1	391.465	16.852	354.478	440.717
Pr0.7Sr0.3Co0.9Ru0.1	386.706	18.1559	358.124	447.894
Pr0.7Sr0.3Co0.9Sn0.1	384.069	16.8069	341.464	421.295
Pr0.7Sr0.3Co0.9Zr0.1	379.921	15.5857	354.099	409.316
Pr0.7Sr0.3Cu0.7Ir0.3	397.721		397.721	397.721
Pr0.7Sr0.3Cu0.7Ru0.3	375.362		375.362	375.362
Pr0.7Sr0.3Cu0.7Sn0.3	397.016		397.016	397.016
Pr0.7Sr0.3Cu0.9Ir0.1	398.81		398.81	398.81
Pr0.7Sr0.3Cu0.9Ru0.1	409.453		409.453	409.453
Pr0.7Sr0.3Cu0.9Sn0.1	393.664		393.664	393.664
Pr0.7Sr0.3Fe	380.31	17.3036	341.446	420.546
Pr0.7Sr0.3Fe0.1Cu0.9	404.538	21.7648	390.441	429.605
Pr0.7Sr0.3Fe0.1Mn0.9	393.581	2.68738	391.681	395.482
Pr0.7Sr0.3Fe0.1Ni0.9	391.858	19.9555	346.797	444.079
Pr0.7Sr0.3Fe0.3Cu0.7	373.113	28.1029	332.081	401.156
Pr0.7Sr0.3Fe0.3Mn0.7	399.948	14.5556	375.062	413.015
Pr0.7Sr0.3Fe0.3Ni0.7	377.245	18.2504	324.135	420.764
Pr0.7Sr0.3Fe0.5Cu0.5	384.289	15.074	333.046	442.049
Pr0.7Sr0.3Fe0.5Ir0.5	379.233	13.4292	364.147	414.444
Pr0.7Sr0.3Fe0.5Mn0.5	366.064	25.895	333.246	425.818
Pr0.7Sr0.3Fe0.5Nb0.5	358.656	23.0343	334.51	429.265
Pr0.7Sr0.3Fe0.5Ni0.5	369.092	22.6522	324.202	421.295
Pr0.7Sr0.3Fe0.5Ru0.5	391.131	12.1402	371.618	400.689
Pr0.7Sr0.3Fe0.5Sn0.5	431.394	28.891	362.635	469.618
Pr0.7Sr0.3Fe0.5Zr0.5	404.817	40.9662	330.35	459.999
Pr0.7Sr0.3Fe0.7Cu0.3	372.578	14.62	336.587	427.332
Pr0.7Sr0.3Fe0.7Ir0.3	381.09	12.6127	365.333	403.249
Pr0.7Sr0.3Fe0.7Mn0.3	388.404	17.8612	344.681	412.781
Pr0.7Sr0.3Fe0.7Nb0.3	391.514	10.4816	367.075	410.079
Pr0.7Sr0.3Fe0.7Ni0.3	376.436	23.3167	324.05	443.18
Pr0.7Sr0.3Fe0.7Ru0.3	392.532	25.055	360.218	421.137
Pr0.7Sr0.3Fe0.7Sn0.3	392.471	18.0675	358.803	424.223
Pr0.7Sr0.3Fe0.7Zr0.3	372.056	27.1894	336.622	428.442
Pr0.7Sr0.3Fe0.9Cu0.1	388.098	20.6549	349.808	442.418
Pr0.7Sr0.3Fe0.9Ir0.1	383.262	18.5308	359.125	422.618
Pr0.7Sr0.3Fe0.9Mn0.1	392.52	24.8246	350.999	454.101
Pr0.7Sr0.3Fe0.9Nb0.1	382.635	15.0105	363.896	426.21
Pr0.7Sr0.3Fe0.9Ni0.1	391.045	23.3833	351.127	450.872
Pr0.7Sr0.3Fe0.9Ru0.1	382.148	18.6553	357.307	419.157
Pr0.7Sr0.3Fe0.9Sn0.1	379.396	14.8883	364.565	426.062
Pr0.7Sr0.3Fe0.9Zr0.1	379.977	13.388	365.017	404.354
Pr0.7Sr0.3Mn0.1Cu0.9	401.499	14.277	391.404	411.595
Pr0.7Sr0.3Mn0.1Ni0.9	394.274	18.7811	356.227	444.079
Pr0.7Sr0.3Mn0.3Cu0.7	415.944	36.4476	390.172	441.717
Pr0.7Sr0.3Mn0.3Ni0.7	381.831	22.3696	337.801	420.291
Pr0.7Sr0.3Mn0.5Cu0.5	378.476		378.476	378.476
Pr0.7Sr0.3Mn0.5Ni0.5	368.95	26.7869	329.768	424.994
Pr0.7Sr0.3Mn0.7Cu0.3	364.588		364.588	364.588
Pr0.7Sr0.3Mn0.7Ir0.3	394.796		394.796	394.796
Pr0.7Sr0.3Mn0.7Nb0.3	372.659		372.659	372.659
Pr0.7Sr0.3Mn0.7Ni0.3	403.281	8.68168	360.251	412.507
Pr0.7Sr0.3Mn0.7Ru0.3	398.739		398.739	398.739
Pr0.7Sr0.3Mn0.7Sn0.3	391.446		391.446	391.446
Pr0.7Sr0.3Mn0.7Zr0.3	377.419		377.419	377.419
Pr0.7Sr0.3Mn0.9Cu0.1	360.281		360.281	360.281
Pr0.7Sr0.3Mn0.9Ir0.1	380.726		380.726	380.726
Pr0.7Sr0.3Mn0.9Nb0.1	398.695		398.695	398.695
Pr0.7Sr0.3Mn0.9Ni0.1	376.233	25.489	358.21	394.256
Pr0.7Sr0.3Mn0.9Ru0.1	395.321		395.321	395.321
Pr0.7Sr0.3Mn0.9Sn0.1	398.743		398.743	398.743
Pr0.7Sr0.3Mn0.9Zr0.1	397.471		397.471	397.471
Pr0.7Sr0.3Nb0.1Cu0.9	452.158	84.2147	392.609	511.707
Pr0.7Sr0.3Nb0.1Ni0.9	391.121	25.0772	354.099	504.484
Pr0.7Sr0.3Nb0.3Cu0.7	389.889	13.8425	380.101	399.677
Pr0.7Sr0.3Nb0.3Ni0.7	402.5	34.712	358.823	465.932
Pr0.7Sr0.3Nb0.5Ni0.5	416.412	51.8873	328.251	463.752
Pr0.7Sr0.3Ni	399.323	22.0592	346.402	498.894
Pr0.7Sr0.3Ni0.1Cu0.9	393.495	18.0636	377.159	412.894
Pr0.7Sr0.3Ni0.3Cu0.7	376.569	26.0374	331.255	428.786
Pr0.7Sr0.3Ni0.5Cu0.5	380.283	18.8592	345.919	414.198
Pr0.7Sr0.3Ni0.5Ir0.5	365.654	42.815	334.343	438.338
Pr0.7Sr0.3Ni0.5Ru0.5	373.981	4.00291	368.198	379.574
Pr0.7Sr0.3Ni0.5Sn0.5	440.29	6.14176	437.208	466.642
Pr0.7Sr0.3Ni0.7Cu0.3	372.463	22.8292	336.219	449.8
Pr0.7Sr0.3Ni0.7Ir0.3	406.202	33.2913	377.432	504.361
Pr0.7Sr0.3Ni0.7Ru0.3	399.593	18.7326	373.855	422.976
Pr0.7Sr0.3Ni0.7Sn0.3	394.816	39.7145	366.283	527.487
Pr0.7Sr0.3Ni0.9Cu0.1	388.663	14.0223	347.336	410.626
Pr0.7Sr0.3Ni0.9Ir0.1	389.372	30.5994	343.487	505.499
Pr0.7Sr0.3Ni0.9Ru0.1	396.334	25.4661	368.939	500.076
Pr0.7Sr0.3Ni0.9Sn0.1	385.041	30.9131	354.099	505.291
Pr0.7Sr0.3Zr0.1Cu0.9	393.206		393.206	393.206
Pr0.7Sr0.3Zr0.1Ni0.9	387.114	32.6646	353.434	505.568
Pr0.7Sr0.3Zr0.3Cu0.7	398.617		398.617	398.617
Pr0.7Sr0.3Zr0.3Ni0.7	425.399	26.5428	373.668	482.602
Pr0.7Sr0.3Zr0.5Ni0.5	349.614	35.5699	328.197	411.67
Pr0.9Sr0.1Co	411.703	32.8217	355.822	528.311
Pr0.9Sr0.1Co0.1Cu0.9	382.661	20.3674	365.875	405.319
Pr0.9Sr0.1Co0.1Fe0.9	395.911	26.2412	340.923	438.442
Pr0.9Sr0.1Co0.1Mn0.9	382.252	39.5719	354.271	410.234
Pr0.9Sr0.1Co0.1Ni0.9	405.648	40.5192	368.614	506.443
Pr0.9Sr0.1Co0.3Cu0.7	403.136	55.1741	353.538	512.302
Pr0.9Sr0.1Co0.3Fe0.7	375.579	12.6305	341.464	413.421
Pr0.9Sr0.1Co0.3Mn0.7	382.117	12.8459	373.312	407.923
Pr0.9Sr0.1Co0.3Ni0.7	381.803	27.8051	344.385	505.473
Pr0.9Sr0.1Co0.5Cu0.5	409.042	62.4614	345.02	505.18
Pr0.9Sr0.1Co0.5Fe0.5	371.185	6.32363	341.446	403.969
Pr0.9Sr0.1Co0.5Ir0.5	404.463	7.62779	397.085	412.354
Pr0.9Sr0.1Co0.5Mn0.5	372.346	5.45241	364.643	405.58
Pr0.9Sr0.1Co0.5Nb0.5	407.967	2.1641	404.773	410.523
Pr0.9Sr0.1Co0.5Ni0.5	374.676	14.9494	345.012	504.4
Pr0.9Sr0.1Co0.5Ru0.5	434.741	8.194	426.536	447.436
Pr0.9Sr0.1Co0.5Sn0.5	369.323	29.1411	345.269	403.224
Pr0.9Sr0.1Co0.5Zr0.5	362.718	0.199474	362.383	362.894
Pr0.9Sr0.1Co0.7Cu0.3	385.524	41.4425	344.742	505.384
Pr0.9Sr0.1Co0.7Fe0.3	373.599	10.2282	341.012	411.696
Pr0.9Sr0.1Co0.7Ir0.3	439.409	23.7223	399.61	527.748
Pr0.9Sr0.1Co0.7Mn0.3	374.123	8.74153	354.099	410.012
Pr0.9Sr0.1Co0.7Nb0.3	423.85	52.6816	328.028	476.831
Pr0.9Sr0.1Co0.7Ni0.3	375.208	9.22738	344.742	504.472
Pr0.9Sr0.1Co0.7Ru0.3	406.791	29.7602	354.828	455.312
Pr0.9Sr0.1Co0.7Sn0.3	436.786	45.2824	330.714	509.56
Pr0.9Sr0.1Co0.7Zr0.3	415.387	55.6827	326.651	476.472
Pr0.9Sr0.1Co0.9Cu0.1	393.04	26.7538	367.568	505.261
Pr0.9Sr0.1Co0.9Fe0.1	398.657	24.2269	340.739	502.761
Pr0.9Sr0.1Co0.9Ir0.1	426.413	21.3112	373.644	506.86
Pr0.9Sr0.1Co0.9Mn0.1	398.697	23.8864	354.216	504.447
Pr0.9Sr0.1Co0.9Nb0.1	416.782	25.0009	353.254	468.616
Pr0.9Sr0.1Co0.9Ni0.1	398.21	25.7304	368.429	505.009
Pr0.9Sr0.1Co0.9Ru0.1	397.616	35.8857	353.885	455.312
Pr0.9Sr0.1Co0.9Sn0.1	411.219	29.1295	353.821	451.285
Pr0.9Sr0.1Co0.9Zr0.1	420.07	24.7853	354.209	454.017
Pr0.9Sr0.1Cu0.9Ir0.1	369.347		369.347	369.347
Pr0.9Sr0.1Cu0.9Ru0.1	388.335		388.335	388.335
Pr0.9Sr0.1Cu0.9Sn0.1	388.656		388.656	388.656
Pr0.9Sr0.1Fe	408.073	22.2337	348.906	450.951
Pr0.9Sr0.1Fe0.1Cu0.9	389.209	28.5843	361.412	418.52
Pr0.9Sr0.1Fe0.1Mn0.9	382.963	39.0915	355.321	410.605
Pr0.9Sr0.1Fe0.1Ni0.9	405.466	41.2244	341.277	527.57
Pr0.9Sr0.1Fe0.3Cu0.7	411.169	62.5228	356.227	535.338
Pr0.9Sr0.1Fe0.3Mn0.7	395.224	18.7755	373.766	413.024
Pr0.9Sr0.1Fe0.3Ni0.7	377.898	17.5779	344.742	505.511
Pr0.9Sr0.1Fe0.5Cu0.5	416.514	62.6585	351.368	529.475
Pr0.9Sr0.1Fe0.5Ir0.5	328.993	0.710122	328.197	330.084
Pr0.9Sr0.1Fe0.5Mn0.5	372.804	7.0215	367.018	404.426
Pr0.9Sr0.1Fe0.5Nb0.5	395.749	0.252097	395.452	396.368
Pr0.9Sr0.1Fe0.5Ni0.5	373.77	9.33969	341.149	437.534
Pr0.9Sr0.1Fe0.5Ru0.5	374.752	17.6505	357.331	392.186
Pr0.9Sr0.1Fe0.5Sn0.5	404.942	7.10704	396.404	412.001
Pr0.9Sr0.1Fe0.5Zr0.5	402.519	0.372715	401.992	402.94
Pr0.9Sr0.1Fe0.7Cu0.3	383.465	22.1775	352.754	449.321
Pr0.9Sr0.1Fe0.7Ir0.3	422.061	25.6924	361.724	469.398
Pr0.9Sr0.1Fe0.7Mn0.3	383.682	16.1212	366.093	412.989
Pr0.9Sr0.1Fe0.7Nb0.3	460.307	17.5181	417.03	478.907
Pr0.9Sr0.1Fe0.7Ni0.3	375.331	12.4963	340.845	422.817
Pr0.9Sr0.1Fe0.7Ru0.3	392.957	30.6155	354.56	424.238
Pr0.9Sr0.1Fe0.7Sn0.3	459.573	16.1662	424.475	488.399
Pr0.9Sr0.1Fe0.7Zr0.3	409.315	59.7631	327.393	478.543
Pr0.9Sr0.1Fe0.9Cu0.1	399.938	23.0057	341.029	438.823
Pr0.9Sr0.1Fe0.9Ir0.1	414.847	11.9013	341.874	436.36
Pr0.9Sr0.1Fe0.9Mn0.1	392.214	28.0379	352.865	438.245
Pr0.9Sr0.1Fe0.9Nb0.1	407.25	21.592	349.431	447.491
Pr0.9Sr0.1Fe0.9Ni0.1	398.169	25.5233	341.277	438.823
Pr0.9Sr0.1Fe0.9Ru0.1	400.657	28.5094	354.209	438.702
Pr0.9Sr0.1Fe0.9Sn0.1	410.761	17.7776	357.285	447.697
Pr0.9Sr0.1Fe0.9Zr0.1	408.6	24.5025	349.431	452.8
Pr0.9Sr0.1Mn0.1Cu0.9	397.85	28.5163	377.686	418.014
Pr0.9Sr0.1Mn0.1Ni0.9	406.206	42.4722	368.429	529.208
Pr0.9Sr0.1Mn0.3Cu0.7	511.032		511.032	511.032
Pr0.9Sr0.1Mn0.3Ni0.7	379.007	19.8051	341.149	505.473
Pr0.9Sr0.1Mn0.5Cu0.5	504.331		504.331	504.331
Pr0.9Sr0.1Mn0.5Ni0.5	372.067	5.34414	367.359	411.596
Pr0.9Sr0.1Mn0.7Cu0.3	415.054		415.054	415.054
Pr0.9Sr0.1Mn0.7Ni0.3	378.059	9.34956	354.018	404.196
Pr0.9Sr0.1Mn0.9Cu0.1	420.266		420.266	420.266
Pr0.9Sr0.1Mn0.9Ir0.1	420.795		420.795	420.795
Pr0.9Sr0.1Mn0.9Nb0.1	421.492		421.492	421.492
Pr0.9Sr0.1Mn0.9Ni0.1	410.535	0.435114	410.228	410.843
Pr0.9Sr0.1Mn0.9Ru0.1	428.644		428.644	428.644
Pr0.9Sr0.1Mn0.9Sn0.1	420.822		420.822	420.822
Pr0.9Sr0.1Mn0.9Zr0.1	418.934		418.934	418.934
Pr0.9Sr0.1Nb0.1Cu0.9	471.026	116.645	388.546	553.507
Pr0.9Sr0.1Nb0.1Ni0.9	419.245	32.4642	331.54	533.375
Pr0.9Sr0.1Nb0.3Cu0.7	448.904		448.904	448.904
Pr0.9Sr0.1Nb0.3Ni0.7	425.512	42.3696	326.161	476.894
Pr0.9Sr0.1Nb0.5Ni0.5	362.888	0.234437	362.625	363.245
Pr0.9Sr0.1Ni	410.565	49.9012	353.773	535.294
Pr0.9Sr0.1Ni0.1Cu0.9	392.894	22.2055	379.34	418.52
Pr0.9Sr0.1Ni0.3Cu0.7	400.747	51.4619	356.507	512.414
Pr0.9Sr0.1Ni0.5Cu0.5	389.279	37.4431	353.043	504.42
Pr0.9Sr0.1Ni0.5Ir0.5	431.56	9.75526	418.852	445.122
Pr0.9Sr0.1Ni0.5Ru0.5	347.519	9.00191	334.55	354.898
Pr0.9Sr0.1Ni0.5Sn0.5	418.235	0.0781101	418.087	418.272
Pr0.9Sr0.1Ni0.7Cu0.3	398.243	52.6095	361.849	505.261
Pr0.9Sr0.1Ni0.7Ir0.3	454.587	26.8271	426.281	508.61
Pr0.9Sr0.1Ni0.7Ru0.3	412.585	28.872	355.777	449.601
Pr0.9Sr0.1Ni0.7Sn0.3	453.181	44.7108	413.225	576.875
Pr0.9Sr0.1Ni0.9Cu0.1	398.083	42.0716	341.012	512.557
Pr0.9Sr0.1Ni0.9Ir0.1	442.5	37.0911	410.079	535.01
Pr0.9Sr0.1Ni0.9Ru0.1	408.285	51.1089	352.754	539.678
Pr0.9Sr0.1Ni0.9Sn0.1	428.623	28.9434	331.54	533.375
Pr0.9Sr0.1Zr0.1Cu0.9	390.69		390.69	390.69
Pr0.9Sr0.1Zr0.1Ni0.9	417.427	35.1058	349.136	511.171
Pr0.9Sr0.1Zr0.3Ni0.7	393.04	74.9716	326.231	576.868
Pr0.9Sr0.1Zr0.5Ni0.5	388.275	10.3404	384.927	417.704

[truncated: 3 more sheets: PrSr_123, Cif-Pr0.1Sr0.9Co0.5Fe0.5O3, Cif-Pr0.1Sr0.9Co0.5Fe0.3Mn0.2O3]
