# Supplementary material for: Transfer learning guided discovery of efficient perovskite oxide for alkaline water oxidation
Source: Nat Commun. 2024 Jul 26;15:6301. doi: 10.1038/s41467-024-50605-5 (PMC11282268; doi:10.1038/s41467-024-50605-5)
Supplement: Supplementary file 5 — Source Data [file 41467_2024_50605_MOESM5_ESM.xlsx]

## Sheet: Figure 2a
x	y		op
	OER	Non-OER
0.14299	-0.39514		650
0.068	-0.29622		590
-0.11942	-0.04152		540
-0.22141	0.41661		520
-0.25769	0.48422		510
0.10794	-0.1464		506
0.0379	0.1268		500
-0.20864	0.45805		500
-0.12096	-0.04035		500
0.67108	-0.53125		500
-0.17323	0.06971		493
-0.0403	0.01297		488
-0.15296	0.20824		480
-0.12847	0.5377		476
0.15173	-0.33729		475
-0.14224	0.90099		470
0.09347	-0.27882		470
-0.23755	0.84717		465										2
0.02358	-0.15348		460
-0.29048	0.44752		460
0.01205	0.00468		456
0.13065	-0.41326		450
0.08187	-0.30556		450
-0.10757	-0.02246		450
-0.06758	-0.04018		448
0.16778	-0.34251		448
-0.15092	0.02177		440
-0.14443	0.0233		440
-0.15031	-0.00176		440
0.09753	-0.18316		440
-0.22531	0.45732		440
0.07529	-0.2912		440
-0.1138	-0.033		440
-0.25665	0.52443		438
-0.25629	0.88064		437
-0.09869	-0.21177		430
0.04637	-0.26726		430
0.00414	0.02266		430
0.13639	-0.29729		429
-0.2697	0.90289		428
-0.21486	0.91746		420
0.05279	-0.05314		420
0.08254	-0.0079		420
0.12443	-0.3262		420
-0.24027	0.46279		420
0.16307	-0.29946		420
0.15492	-0.29454		416
0.01963	0.02527		415
-0.31291	0.86426		414
0.18149	-0.34945		413
0.00837	0.28894		410
-0.00341	-0.18099		410
0.69409	-0.55085		410
-0.25129	0.91174		404
0.01696	-0.12767		400
0.11145	-0.254		400
0.7039	-0.59023		399
-0.27045	0.89972		395
0.0361	0.13584		390
0.67182	-0.52367		390
-0.05868	0.11656		387
-0.23154	0.88141		384
0.02088	0.01682		384
0.07316	-0.32281		384
0.09117	-0.29248		381
0.07459	-0.29736		377
0.20482	-0.36375		373
-0.05135	0.32441		370
0.03331	-0.29119		370
-0.0695	0.1463		369
-0.08106	-0.10026		365
-0.13179	0.88546		362
0.04252	0.1437		360
0.15753	0.11908		360
-0.00904	-0.02024		360
-0.05385	0.65429		357
-0.07888	0.1603		350
0.04467	-0.00474		343
0.04524	-0.33148		343
-0.00851	-0.24469		322
-0.03382	-0.27018		321
0.17722	0.13229		320
0.01719	0.2127		320
0.07969	-0.35003		318
0.0031	0.02793		316
-0.04108	-0.26707		312
0.061	-0.31086		306
-0.05938	-0.03677		305
0.19545	-0.35858		305
-0.04146	0.67532		304
-0.22347	0.89609		300
-0.03613	0.698		297
0.05535	-0.27447		287
-0.04513	0.74553		278
-0.26219		0.08543
-0.14673		0.91118
-0.26932		0.85881
-0.27595		0.92301
-0.08283		0.19494
-0.01295		0.20441
0.14873		-0.48685
0.12806		-0.38598
-0.03773		-0.06731
-0.00848		-0.12843
0.02455		-0.19285
0.14762		-0.35084
-0.0302		0.00943
0.70142		-0.5999
-0.18274		0.19088
1.02921		-0.68635
0.12626		0.21703
0.06803		0.18906
-0.27131		0.18567
0.02627		-0.04618
-0.01113		-0.10665
-0.15242		-0.23123
-0.02238		-0.07427
-0.03955		-0.16046
-0.181		-0.1079
-0.21278		-0.11413
-0.19837		-0.19577
-0.20811		0.03654
-0.26906		0.2258
-0.13975		-0.29372
0.63828		-1.03614
0.88035		-1.77503
-0.03675		-0.19832
0.0469		0.02883
0.02081		-0.00455
0.0785		0.06373
-0.35384		0.26243
0.21035		-0.49757
0.07124		-0.363
0.19672		-0.52192
0.22899		-0.60044
0.25863		-0.59777
-0.09874		-0.23016
-0.03032		-0.05782
0.7214		-0.69359
0.72437		-0.77326

## Sheet: Figure 2b
x	y (valence)										op
	4.2	4.4	4.6	4.8	5	5.2	5.4	5.6	5.8	6
-0.0592	0.53077										346.782
-0.0585	0.53016										347.227
-0.05888	0.53										347.227
-0.05792	0.52957										347.227
-0.05822	0.52936										347.227
-0.05851	0.52945										347.227
-0.05728	0.52875										347.187
-0.05763	0.52875										347.187
-0.05794	0.52885										347.187
-0.05745	0.52841										347.187
-0.05822	0.52872										347.107
-0.05669	0.52813										347.187
-0.05694	0.52815										347.187
-0.0573	0.52803										347.187
-0.05686	0.52781										347.566
-0.05763	0.52812										347.187
-0.05709	0.5279										347.187
-0.05794	0.52822										347.107
-0.05745	0.52778										347.107
-0.05605	0.52741										347.566
-0.05638	0.52749										347.566
-0.05671	0.52743										347.566
-0.05694	0.52752										347.566
-0.05648	0.52701										347.566
-0.05728	0.52739										347.485
-0.05686	0.52717										347.485
-0.05634	0.52688										347.566
-0.05765	0.52741										347.485
-0.05662	0.52673										347.485
-0.05545	0.52678										347.566
-0.05573	0.52663										347.566
-0.05608	0.52671										347.566
-0.05638	0.52687										347.566
-0.05671	0.52679										347.485
-0.05619	0.52651										347.566
-0.05569	0.52603										347.566
-0.05696	0.52681										347.485
-0.05605	0.52606										347.485
-0.05729	0.52675										347.485
-0.05634	0.52624										347.485
-0.05485	0.52615										347.566
-0.05516	0.52596										347.566
-0.05547	0.52608										347.566
-0.05494	0.52564										347.566
-0.05573	0.52601										347.566
-0.05608	0.52609										347.485
-0.05563	0.52583										347.566
-0.05509	0.5254										347.566
-0.0564	0.52616										347.485
-0.0559	0.52569										347.485
-0.05672	0.52608										347.485
-0.0552	0.52499										347.485
-0.05696	0.52617										347.485
-0.0565	0.52568										347.485
-0.05605	0.52544										347.485
-0.0555	0.52519										347.485
-0.0542	0.52529										347.566
-0.05445	0.52533										347.366
-0.05479	0.52527										347.366
-0.05437	0.52497										347.366
-0.05516	0.52534										347.566
-0.05548	0.52546										347.485
-0.05494	0.52502										347.566
-0.05439	0.52476										347.366
-0.05575	0.52532										347.485
-0.05478	0.52476										347.286
-0.05607	0.52544										347.485
-0.05451	0.52438										347.286
-0.0564	0.52552										347.485
-0.05591	0.52507										347.485
-0.05535	0.52481										347.485
-0.05492	0.52438										347.485
-0.05572	0.52471										347.485
-0.05521	0.52437										347.485
-0.05468	0.52409										347.162
-0.05349	0.52465										347.566
-0.05389	0.52465										347.366
-0.05422	0.52459										347.366
-0.05367	0.52434										347.366
-0.05446	0.52471										347.366
-0.05391	0.52426										347.242
-0.05488	0.52483										347.286
-0.05437	0.52435										347.366
-0.05519	0.52465										347.485
-0.05413	0.52389										347.162
-0.05548	0.52483										347.485
-0.05391	0.52381										347.242
-0.05576	0.52469										347.485
-0.0552	0.52444										347.485
-0.05478	0.52414										347.162
-0.05428	0.52366										347.162
-0.0561	0.52475										347.485
-0.05566	0.52452										347.485
-0.05512	0.52408										347.361
-0.05642	0.52481										347.485
-0.05593	0.52436										347.485
-0.05494	0.52368										347.361
-0.05297	0.52398										347.242
-0.05321	0.52386										347.242
-0.05352	0.52396										347.242
-0.05389	0.52403										347.242
-0.0534	0.52358										347.242
-0.05423	0.52398										347.162
-0.05367	0.52372										347.242
-0.05318	0.52333										347.242
-0.05448	0.52401										347.162
-0.05353	0.52333										347.242
-0.05479	0.52402										347.162
-0.05333	0.5231										347.242
-0.05519	0.52403										347.361
-0.05359	0.52311										347.162
-0.05551	0.52414										347.485
-0.05497	0.52371										347.361
-0.05442	0.52345										347.162
-0.05578	0.52398										347.361
-0.05523	0.52375										347.361
-0.05481	0.52344										347.162
-0.05612	0.52404										347.485
-0.05514	0.52339										347.361
-0.05456	0.52299										347.162
-0.05358	0.52252										347.162
-0.05299	0.52328										347.242
-0.05321	0.52324										347.242
-0.05352	0.52334										347.242
-0.05311	0.52309										347.242
-0.05262	0.52273										347.242
-0.05392	0.52334										347.162
-0.05288	0.52273										347.242
-0.05423	0.52334										347.162
-0.0533	0.52269										347.162
-0.05449	0.5234										347.162
-0.05303	0.52251										347.162
-0.05388	0.52273										347.162
-0.05336	0.52241										347.162
-0.05285	0.5222										347.162
-0.05522	0.52333										347.361
-0.05466	0.52307										347.162
-0.05416	0.52258										347.162
-0.05552	0.52343										347.361
-0.05444	0.52276										347.162
-0.05396	0.5224										347.162
-0.05293	0.52191										347.162
-0.05578	0.52335										347.361
-0.05481	0.52283										347.162
-0.05376	0.52219										347.162
-0.05335	0.52189										347.162
-0.05248	0.5223										347.242
-0.05323	0.52254										347.162
-0.05228	0.52217										347.242
-0.05352	0.52271										347.162
-0.05262	0.52208										347.162
-0.05392	0.52272										347.162
-0.05245	0.52197										347.162
-0.05216	0.52165										347.242
-0.05253	0.52149										347.162
-0.05485	0.52264										347.162
-0.05391	0.52203										347.162
-0.05338	0.52169										347.162
-0.05236	0.52132										347.162
-0.05522	0.5227										347.361
-0.05416	0.52196										347.162
-0.05317	0.52164										347.162
-0.05264	0.52133										347.162
-0.05553	0.5228										347.361
-0.05397	0.52176										347.162
-0.05348	0.5214										347.162
-0.05293	0.52128										347.162
-0.05299	0.52201										347.162
-0.05151	0.52135										347.242
-0.05324	0.52192										347.162
-0.05285	0.52168										347.162
-0.05229	0.52153										347.162
-0.05176	0.52123										347.242
-0.05265	0.52138										347.162
-0.05211	0.52125										347.162
-0.05155	0.52082										347.162
-0.05395	0.52203										347.162
-0.05345	0.52155										347.162
-0.05291	0.52137										347.162
-0.05428	0.52197										347.162
-0.05324	0.52129										347.162
-0.05218	0.52094										347.162
-0.05172	0.52053										347.162
-0.05452	0.52209										347.162
-0.05306	0.52116										347.162
-0.05253	0.52086										347.162
-0.052	0.52067										347.162
-0.05493	0.52219										347.361
-0.05443	0.52173										347.162
-0.05391	0.52141										347.162
-0.05339	0.52106										347.162
-0.05288	0.52085										347.162
-0.05237	0.52068										347.162
-0.05184	0.52037										347.162
-0.05524	0.52199										347.361
-0.05419	0.52127										347.162
-0.05364	0.52106										347.162
-0.05319	0.52093										347.162
-0.05302	0.52133										347.162
-0.0525	0.52097										347.162
-0.05196	0.52082										347.162
-0.05326	0.52122										347.162
-0.05287	0.52098										347.162
-0.05178	0.52052										347.162
-0.05358	0.52134										347.162
-0.05268	0.52067										347.162
-0.05213	0.52054										347.162
-0.05112	0.51999										347.162
-0.05395	0.52141										347.162
-0.05239	0.52043										347.162
-0.05197	0.52026										347.162
-0.05142	0.52013										347.162
-0.05429	0.52136										347.162
-0.05373	0.52109										347.162
-0.05324	0.52066										347.162
-0.0528	0.52051										347.162
-0.05219	0.5203										347.162
-0.05173	0.51989										347.162
-0.05117	0.51977										347.162
-0.05454	0.52138										347.162
-0.05399	0.52095										347.162
-0.05359	0.52067										347.162
-0.05202	0.51996										347.162
-0.05159	0.51984										347.162
-0.05495	0.52148										347.361
-0.05446	0.52103										347.162
-0.05341	0.52035										347.162
-0.05239	0.51997										347.162
-0.05186	0.51966										347.162
-0.05305	0.52063										347.162
-0.05198	0.52011										347.162
-0.05157	0.51994										347.162
-0.05043	0.51941										347.162
-0.05327	0.5206										347.162
-0.05179	0.51988										347.162
-0.05131	0.51965										347.162
-0.05089	0.51936										347.162
-0.05358	0.52072										347.162
-0.05214	0.5199										347.162
-0.05158	0.51947										347.162
-0.05113	0.51934										347.162
-0.05398	0.52072										347.162
-0.05347	0.52023										347.162
-0.05293	0.52005										347.162
-0.05144	0.51941										347.162
-0.05091	0.51911										347.162
-0.05431	0.52065										347.162
-0.05376	0.5204										347.162
-0.05338	0.51997										347.162
-0.05175	0.51918										347.162
-0.0512	0.51905										347.162
-0.05075	0.51894										347.162
-0.05454	0.52075										347.162
-0.0536	0.52005										347.162
-0.05309	0.51982										347.162
-0.05203	0.51933										347.162
-0.051	0.51882										347.162
-0.05305	0.52001										347.162
-0.05157	0.5193										347.162
-0.05099	0.51891										347.162
-0.05043	0.5188										347.162
-0.05329	0.51991										347.162
-0.05234	0.51948										347.162
-0.05181	0.51917										347.162
-0.05133	0.51894										347.162
-0.05361	0.52003										347.162
-0.05319	0.51975										347.162
-0.05271	0.51934										347.162
-0.05116	0.51863										347.162
-0.0506	0.51851										347.162
-0.05013	0.51812										347.162
-0.05398	0.5201										347.162
-0.05294	0.51943										347.162
-0.05251	0.51927										347.162
-0.05145	0.51878										347.162
-0.05052	0.5183										347.162
-0.05431	0.52002										347.162
-0.05338	0.51935										347.162
-0.05222	0.51895										347.162
-0.05176	0.51855										347.162
-0.05075	0.5183										347.162
-0.05308	0.51931										347.162
-0.05256	0.51896										347.162
-0.05202	0.51877										347.162
-0.05046	0.51808										347.162
-0.04998	0.51772										347.162
-0.04959	0.51751										347.162
-0.0533	0.51929										347.162
-0.0529	0.51904										347.162
-0.05182	0.51853										347.162
-0.05092	0.518										347.162
-0.05035	0.51788										347.162
-0.05372	0.51941										347.162
-0.05217	0.51856										347.162
-0.05169	0.51831										347.162
-0.05116	0.51799										347.162
-0.04968	0.51734										347.162
-0.054	0.51939										347.162
-0.0535	0.51892										347.162
-0.05296	0.51873										347.162
-0.05254	0.51856										347.162
-0.05148	0.51807										347.162
-0.05095	0.51776										347.162
-0.05054	0.5176										347.162
-0.04996	0.51731										347.162
-0.05308	0.5187										347.162
-0.05161	0.51796										347.162
-0.05102	0.51757										347.162
-0.05047	0.51744										347.162
-0.04903	0.51673										347.162
-0.05333	0.5186										347.162
-0.05293	0.51835										347.162
-0.05237	0.51815										347.162
-0.05185	0.51782										347.162
-0.05095	0.51729										347.162
-0.05038	0.51716										347.162
-0.04987	0.51699										347.162
-0.04929	0.51657										347.162
-0.05271	0.51809										347.162
-0.05217	0.51791										347.162
-0.05164	0.51741										347.162
-0.05119	0.51728										347.162
-0.05013	0.51682										347.162
-0.0496	0.51666										347.162
-0.04918	0.51645										347.162
-0.05311	0.518										347.162
-0.05259	0.51764										347.162
-0.05212	0.51751										347.162
-0.05049	0.51673										347.162
-0.05007	0.51657										347.162
-0.04959	0.51621										347.162
-0.05333	0.51798										347.162
-0.05293	0.51773										347.162
-0.05185	0.51719										347.162
-0.05096	0.51666										347.162
-0.05039	0.51652										347.162
-0.04929	0.51595										347.162
-0.05311	0.51738										347.162
-0.05205	0.51683										347.162
-0.05164	0.51662										347.162
-0.0505	0.51609										347.162
-0.04958	0.5156										347.162
-0.04904	0.51543										347.162
-0.04799	0.51486										347.234
-0.09798		0.57895									352.311
-0.09771		0.57817									352.788
-0.09791		0.57805									352.788
-0.09732		0.57732									351.89
-0.09755		0.57723									351.89
-0.09786		0.57748									351.89
-0.09756		0.57686									351.89
-0.09749		0.57664									351.623
-0.09769		0.57662									351.623
-0.09666		0.57541									351.623
-0.09688		0.57568									351.623
-0.09716		0.5757									351.623
-0.09687		0.57518									351.623
-0.09737		0.57584									351.623
-0.09764		0.57601									351.623
-0.09732		0.57537									351.623
-0.09627		0.57455									351.623
-0.09683		0.57474									351.623
-0.09649		0.57431									351.623
-0.09702		0.57506									351.623
-0.09704		0.5745									351.623
-0.09754		0.57515									351.623
-0.09694		0.57399									351.623
-0.09596		0.57377									351.623
-0.09623		0.57378									351.623
-0.09644		0.57388									351.623
-0.09619		0.57347									351.623
-0.09674		0.57419									351.623
-0.09664		0.57368									351.623
-0.09662		0.57314									351.623
-0.0974		0.57436									351.623
-0.09685		0.57343									351.623
-0.0956		0.5727									351.623
-0.09594		0.57295									351.623
-0.09613		0.5731									351.623
-0.09584		0.5724									351.623
-0.09637		0.57317									351.623
-0.09633		0.57285									351.623
-0.09691		0.5735									351.623
-0.09623		0.57233									351.623
-0.09715		0.57342									351.623
-0.0965		0.57229									351.623
-0.09733		0.57376									351.623
-0.09701		0.57299									351.623
-0.09676		0.57253									351.623
-0.09647		0.57206									351.623
-0.09577		0.57202									351.623
-0.09608		0.57234									351.623
-0.09628		0.57247									351.623
-0.09598		0.57177									351.623
-0.09655		0.57248									351.623
-0.09597		0.57146									351.623
-0.09648		0.57222									351.623
-0.09705		0.57289									351.623
-0.09664		0.57168									351.623
-0.09644		0.57123									351.623
-0.09611		0.5708									351.623
-0.09552		0.5712									351.623
-0.0952		0.57072									351.623
-0.09571		0.57148									351.623
-0.09592		0.5714									351.623
-0.09572		0.57095									351.623
-0.09596		0.57117									351.623
-0.09613		0.57114									351.623
-0.09669		0.57187									351.623
-0.09637		0.57139									351.623
-0.09611		0.57085									351.623
-0.09581		0.57019									351.623
-0.09638		0.57086									351.623
-0.09607		0.57037									351.623
-0.09585		0.56975									351.555
-0.09723		0.5722									351.623
-0.09687		0.57146									351.623
-0.09637		0.57032									351.623
-0.09468		0.57017									351.555
-0.09544		0.57065									351.623
-0.09534		0.57009									351.623
-0.09588		0.57079									351.623
-0.09536		0.56968									351.555
-0.09586		0.57032									351.623
-0.09639		0.57104									351.623
-0.0961		0.57056									351.623
-0.09576		0.56977									351.555
-0.09552		0.56936									351.555
-0.09601		0.57									351.623
-0.09576		0.56959									351.555
-0.0955		0.56884									351.555
-0.09567		0.56902									351.555
-0.09705		0.57132									351.623
-0.09653		0.57023									351.623
-0.09621		0.56975									351.555
-0.09567		0.56863									351.555
-0.09464		0.56939									351.555
-0.09485		0.5695									351.555
-0.09455		0.56885									351.555
-0.09509		0.56957									351.555
-0.09528		0.56971									351.555
-0.09504		0.5693									351.555
-0.09498		0.56881									351.555
-0.09584		0.56988									351.555
-0.09521		0.56874									351.555
-0.09602		0.57018									351.623
-0.09574		0.56948									351.555
-0.0955		0.56907									351.555
-0.09515		0.56843									351.555
-0.09571		0.56916									351.555
-0.09539		0.56849									351.555
-0.09506		0.56799									351.555
-0.09657		0.57035									351.623
-0.09628		0.56988									351.623
-0.09569		0.56866									351.555
-0.09677		0.57048									351.623
-0.09627		0.56934									351.555
-0.09589		0.56895									351.555
-0.09529		0.56767									351.555
-0.09701		0.57056									351.623
-0.09643		0.56955									351.555
-0.09578		0.56838									351.555
-0.09548		0.56767									351.555
-0.09401		0.56829									351.555
-0.09425		0.56851									351.555
-0.09445		0.56867									351.555
-0.09425		0.56794									351.555
-0.09477		0.56877									351.555
-0.09466		0.56819									351.555
-0.09525		0.56888									351.555
-0.09468		0.5679									351.555
-0.09543		0.56908									351.555
-0.09487		0.56788									351.555
-0.09575		0.56935									351.555
-0.09544		0.56863									351.555
-0.09508		0.56817									351.555
-0.09475		0.56737									351.555
-0.09598		0.56927									351.555
-0.09497		0.56705									351.555
-0.09638		0.56946									351.555
-0.09583		0.56851									351.555
-0.0955		0.56783									351.555
-0.09493		0.56686									351.555
-0.09671		0.56972									351.623
-0.09605		0.56845									351.555
-0.09546		0.56751									351.555
-0.09515		0.5668									351.555
-0.09691		0.56985									351.623
-0.09661		0.56916									351.555
-0.0963		0.56867									351.555
-0.09602		0.56824									351.555
-0.09574		0.56748									351.555
-0.09539		0.56702									351.555
-0.09516		0.56639									351.555
-0.09373		0.5675									351.555
-0.09394		0.5676									351.555
-0.09414		0.56758									351.555
-0.09435		0.56787									351.555
-0.09455		0.56801									351.555
-0.09435		0.56728									351.555
-0.0949		0.56805									351.555
-0.09428		0.56683									351.555
-0.09509		0.56821									351.555
-0.09453		0.56706									351.555
-0.09536		0.56824									351.555
-0.095		0.56718									351.555
-0.09466		0.56672									351.555
-0.09441		0.56625									351.555
-0.09589		0.56863									351.555
-0.09557		0.56791									351.555
-0.09489		0.56665									351.555
-0.09609		0.56861									351.555
-0.09542		0.56744									351.555
-0.09519		0.56691									351.555
-0.09453		0.56579									351.555
-0.096		0.56813									351.555
-0.09539		0.56706									351.555
-0.09507		0.5664									351.555
-0.09653		0.56876									351.555
-0.09506		0.56615									351.555
-0.09687		0.56901									351.555
-0.09619		0.56771									351.555
-0.09593		0.56729									351.555
-0.09559		0.56678									351.555
-0.09332		0.5666									351.555
-0.09386		0.5668									351.555
-0.09349		0.56621									351.555
-0.09424		0.56692									351.555
-0.09393		0.56642									351.555
-0.09426		0.56668									351.555
-0.09469		0.56728									351.555
-0.09414		0.5661									351.555
-0.09501		0.56741									351.555
-0.0947		0.56685									351.555
-0.09438		0.56619									351.555
-0.09412		0.56571									351.555
-0.09458		0.56632									351.555
-0.09433		0.56585									351.555
-0.09401		0.56518									351.555
-0.0955		0.56751									351.555
-0.09514		0.56705									351.555
-0.09459		0.56586									351.555
-0.09543		0.56721									351.555
-0.09477		0.56606									351.555
-0.09599		0.56797									351.555
-0.09532		0.5668									351.555
-0.09473		0.56553									351.555
-0.09439		0.56508									351.555
-0.09622		0.56789									351.555
-0.09588		0.56739									351.555
-0.09555		0.56672									351.555
-0.09532		0.5662									351.555
-0.09498		0.56575									351.555
-0.09466		0.56509									351.555
-0.09436		0.56455									351.555
-0.09645		0.56811									351.555
-0.09588		0.56697									351.555
-0.09552		0.56633									351.555
-0.0952		0.56567									351.555
-0.09667		0.56802									351.555
-0.09641		0.56762									351.555
-0.09574		0.56645									351.555
-0.09516		0.56548									351.555
-0.09485		0.56483									351.555
-0.09291		0.56569									351.555
-0.09345		0.56589									351.555
-0.09311		0.56543									351.555
-0.09362		0.56609									351.555
-0.09404		0.56576									351.555
-0.09459		0.5665									351.555
-0.09437		0.56603									351.555
-0.09404		0.56531									351.555
-0.0937		0.56485									351.555
-0.09425		0.56545									351.555
-0.09393		0.56478									351.555
-0.09363		0.56424									351.555
-0.09394		0.56449									351.555
-0.09533		0.56683									351.555
-0.09469		0.56565									351.555
-0.09443		0.56519									351.555
-0.09381		0.56405									351.555
-0.09525		0.5664									351.555
-0.09469		0.56521									351.555
-0.09431		0.56467									351.555
-0.09579		0.56698									351.555
-0.09553		0.56656									351.555
-0.09524		0.56579									351.555
-0.0949		0.56534									351.555
-0.09456		0.56467									351.555
-0.09435		0.56418									351.555
-0.09403		0.56376									351.555
-0.09613		0.56724									351.555
-0.09546		0.56606									351.555
-0.09512		0.56526									351.555
-0.09487		0.56479									351.555
-0.09599		0.56672									351.555
-0.09508		0.56508									351.555
-0.09656		0.56746									351.555
-0.09598		0.56632									351.555
-0.09563		0.56568									351.555
-0.09495		0.56456									351.555
-0.09443		0.56343									351.555
-0.09258		0.56485									351.555
-0.0928		0.56474									351.555
-0.09304		0.56498									351.555
-0.09284		0.5643									351.555
-0.09331		0.56501									351.555
-0.09321		0.56477									351.555
-0.09383		0.56455									351.555
-0.09362		0.56386									351.555
-0.09331		0.56346									351.555
-0.09472		0.56577									351.555
-0.09441		0.56527									351.555
-0.09383		0.56413									351.555
-0.09373		0.56358									351.555
-0.09525		0.56602									351.555
-0.09461		0.5648									351.555
-0.09405		0.56385									351.555
-0.09371		0.56314									351.555
-0.09547		0.56611									351.555
-0.09514		0.56544									351.555
-0.09481		0.56493									351.555
-0.09456		0.56447									351.555
-0.09424		0.56381									351.555
-0.09394		0.56334									351.555
-0.09374		0.56273									351.555
-0.09574		0.56612									351.555
-0.09515		0.56514									351.555
-0.09483		0.56447									351.555
-0.09444		0.56394									351.555
-0.0959		0.56631									351.555
-0.09564		0.56589									351.555
-0.095		0.56467									351.555
-0.09446		0.56351									351.555
-0.09413		0.56309									351.555
-0.09556		0.56541									351.555
-0.09497		0.56414									351.555
-0.09647		0.5665									351.555
-0.09579		0.56533									351.555
-0.09521		0.56436									351.555
-0.09489		0.56371									351.555
-0.09435		0.5628									351.475
-0.09232		0.56374									351.555
-0.09251		0.56387									351.555
-0.0927		0.56415									351.555
-0.0929		0.56409									351.555
-0.09294		0.56363									351.555
-0.09345		0.56428									351.555
-0.09283		0.56331									351.555
-0.09459		0.56487									351.555
-0.09394		0.56387									351.555
-0.09373		0.5632									351.555
-0.09315		0.56215									351.555
-0.09483		0.56511									351.555
-0.09428		0.56393									351.555
-0.09367		0.56276									351.555
-0.09342		0.56232									351.555
-0.09503		0.56525									351.555
-0.09363		0.56251									351.555
-0.09538		0.56529									351.555
-0.09475		0.56407									351.555
-0.0944		0.56357									351.555
-0.09418		0.56311									351.555
-0.09524		0.56477									351.555
-0.09435		0.56314									351.555
-0.09584		0.56547									351.555
-0.09525		0.56448									351.555
-0.09493		0.56382									351.555
-0.09427		0.56254									351.475
-0.09372		0.5618									351.475
-0.09613		0.56563									351.555
-0.09548		0.56441									351.555
-0.09488		0.56349									351.555
-0.09459		0.56279									351.475
-0.09399		0.56174									351.475
-0.09637		0.56585									351.555
-0.09476		0.56297									351.475
-0.09187		0.56284									351.555
-0.09207		0.56297									351.555
-0.09243		0.56303									351.555
-0.09259		0.56322									351.555
-0.09279		0.56349									351.555
-0.09253		0.56276									351.555
-0.0942		0.56352									351.555
-0.09355		0.56253									351.555
-0.09335		0.56197									351.475
-0.09472		0.56416									351.555
-0.09326		0.56143									351.475
-0.09496		0.56438									351.555
-0.09441		0.56319									351.555
-0.09407		0.56275									351.475
-0.0938		0.56202									351.475
-0.09517		0.56452									351.555
-0.09493		0.56384									351.555
-0.09427		0.56273									351.475
-0.09373		0.56184									351.475
-0.09344		0.56124									351.475
-0.09549		0.56464									351.555
-0.09485		0.56341									351.555
-0.09459		0.56295									351.475
-0.09394		0.56175									351.475
-0.09335		0.56065									351.475
-0.09571		0.56473									351.555
-0.09513		0.56357									351.475
-0.09448		0.56243									351.475
-0.09417		0.56194									351.475
-0.09369		0.5609									351.475
-0.09598		0.56473									351.555
-0.0945		0.56185									351.475
-0.09562		0.56367									351.475
-0.09526		0.56321									351.475
-0.09501		0.56276									351.475
-0.09472		0.56206									351.475
-0.09412		0.561									351.475
-0.09392		0.5606									351.475
-0.09353		0.56009									351.475
-0.09142		0.56199									352.026
-0.09198		0.56213									351.555
-0.09164		0.56171									351.555
-0.09216		0.56233									351.555
-0.09252		0.56237									351.555
-0.09216		0.56194									351.555
-0.09271		0.56249									351.555
-0.09207		0.5614									351.555
-0.09262		0.5621									351.555
-0.09444		0.56337									351.555
-0.09406		0.56278									351.475
-0.09375		0.56212									351.475
-0.09346		0.56161									351.475
-0.09321		0.56124									351.475
-0.09292		0.56056									351.475
-0.09259		0.5601									351.475
-0.09465		0.56345									351.555
-0.09399		0.56234									351.475
-0.09369		0.5618									351.475
-0.09348		0.56124									351.475
-0.09485		0.56342									351.555
-0.09451		0.56298									351.475
-0.09396		0.56182									351.475
-0.09335		0.56076									351.475
-0.09302		0.56029									351.475
-0.09484		0.56325									351.475
-0.09417		0.5621									351.475
-0.09331		0.56046									351.475
-0.09528		0.56386									351.555
-0.09472		0.56267									351.475
-0.0941		0.56148									351.475
-0.09386		0.56112									351.475
-0.09325		0.56									351.475
-0.09563		0.56391									351.475
-0.09531		0.56335									351.475
-0.09498		0.56267									351.475
-0.09473		0.56222									351.475
-0.09407		0.56102									351.475
-0.09377		0.56059									351.475
-0.09346		0.55992									351.475
-0.09322		0.55953									351.475
-0.09527		0.56284									351.475
-0.09493		0.56235									351.475
-0.09461		0.5617									351.475
-0.0943		0.56121									351.475
-0.09381		0.56017									351.475
-0.09347		0.5597									351.475
-0.09316		0.55907									351.475
-0.09609		0.56408									351.475
-0.09573		0.56362									351.475
-0.09517		0.56243									351.475
-0.0946		0.5612									351.475
-0.09426		0.56079									351.475
-0.09368		0.5597									351.475
-0.09107		0.56112									352.026
-0.09153		0.56128									352.026
-0.09132		0.56079									352.026
-0.09179		0.56151									351.555
-0.09173		0.56105									351.555
-0.09227		0.5616									351.555
-0.09172		0.56052									351.475
-0.09225		0.56128									351.475
-0.0928		0.56183									351.555
-0.09246		0.56137									351.475
-0.09215		0.56074									351.475
-0.09192		0.5603									351.475
-0.09239		0.56096									351.475
-0.09214		0.56022									351.475
-0.09182		0.55975									351.475
-0.09423		0.56259									351.475
-0.09368		0.56142									351.475
-0.09338		0.56081									351.475
-0.09304		0.56035									351.475
-0.09417		0.56211									351.475
-0.09325		0.56047									351.475
-0.09476		0.5628									351.475
-0.09409		0.56169									351.475
-0.09388		0.56119									351.475
-0.09323		0.56012									351.475
-0.09256		0.55893									351.475
-0.09464		0.56226									351.475
-0.09377		0.56069									351.475
-0.09314		0.55957									351.475
-0.09258		0.5585									351.475
-0.09521		0.563									351.475
-0.09497		0.56252									351.475
-0.09465		0.56181									351.475
-0.09431		0.56137									351.475
-0.09378		0.5602									351.475
-0.09343		0.55973									351.475
-0.09312		0.55905									351.475
-0.09278		0.55863									351.475
-0.09485		0.56193									351.475
-0.09453		0.56129									351.475
-0.09423		0.56075									351.475
-0.09399		0.56038									351.475
-0.09337		0.55927									351.475
-0.09305		0.55864									351.475
-0.09283		0.55815									351.382
-0.09452		0.56108									351.475
-0.09387		0.55993									351.475
-0.09297		0.55841									351.475
-0.09595		0.56334									351.475
-0.09537		0.56219									351.475
-0.09503		0.56169									351.475
-0.0944		0.56056									351.475
-0.09391		0.55951									351.475
-0.09356		0.55905									351.475
-0.09287		0.55784									351.382
-0.09076		0.56003									351.946
-0.09101		0.56021									351.946
-0.09118		0.56041									351.946
-0.09088		0.55971									351.946
-0.09141		0.56048									351.946
-0.0914		0.56013									351.946
-0.0919		0.56077									351.475
-0.09128		0.55961									351.946
-0.09215		0.5608									351.475
-0.09153		0.55969									351.946
-0.09236		0.56094									351.475
-0.09204		0.56031									351.475
-0.09181		0.55987									351.475
-0.09148		0.55939									351.946
-0.09203		0.56009									351.475
-0.09175		0.55941									351.475
-0.09145		0.55891									351.946
-0.09172		0.55888									351.475
-0.09314		0.56144									351.475
-0.09248		0.56028									351.475
-0.09223		0.55955									351.475
-0.09155		0.55863									351.946
-0.09379		0.56134									351.475
-0.09288		0.55946									351.475
-0.09379		0.56077									351.475
-0.09313		0.55969									351.475
-0.09468		0.56198									351.475
-0.09398		0.56074									351.475
-0.09343		0.55985									351.475
-0.09312		0.55917									351.475
-0.09246		0.55806									351.382
-0.09489		0.56207									351.475
-0.09457		0.56139									351.475
-0.09423		0.56096									351.475
-0.09392		0.56042									351.475
-0.09336		0.55939									351.475
-0.09301		0.55862									351.475
-0.09267		0.55819									351.382
-0.09241		0.55774									351.382
-0.09449		0.56115									351.475
-0.0942		0.56045									351.475
-0.0939		0.55996									351.475
-0.09359		0.5593									351.475
-0.09299		0.55844									351.475
-0.09268		0.55775									351.382
-0.09236		0.55726									351.382
-0.09531		0.56234									351.475
-0.09499		0.56183									351.475
-0.09441		0.56072									351.475
-0.09388		0.55954									351.475
-0.09352		0.55907									351.475
-0.09286		0.55797									351.382
-0.09434		0.5601									351.475
-0.09346		0.55861									351.475
-0.09291		0.55748									351.382
-0.09587		0.56252									351.475
-0.09522		0.56129									351.475
-0.09465		0.56035									351.475
-0.0943		0.55963									351.475
-0.09368		0.55853									351.475
-0.09308		0.55766									351.382
-0.09278		0.55696									351.382
-0.09029		0.55909									351.946
-0.09054		0.55933									351.946
-0.09086		0.55931									351.946
-0.09051		0.55881									351.946
-0.09108		0.55956									351.946
-0.09126		0.55974									351.946
-0.09096		0.55904									351.946
-0.09153		0.55975									351.946
-0.09091		0.55872									351.946
-0.09173		0.55988									351.475
-0.09118		0.55874									351.946
-0.09198		0.56012									351.475
-0.09168		0.55944									351.475
-0.09136		0.55895									351.946
-0.09113		0.55833									351.946
-0.09227		0.56008									351.475
-0.09248		0.5602									351.475
-0.09215		0.55957									351.475
-0.09158		0.55865									351.946
-0.09276		0.56021									351.475
-0.09215		0.55935									351.475
-0.09182		0.55872									351.475
-0.09123		0.55746									351.853
-0.09303		0.56044									351.475
-0.09234		0.55935									351.475
-0.0918		0.55821									351.382
-0.09145		0.55776									351.853
-0.09327		0.56073									351.475
-0.09296		0.55998									351.475
-0.09259		0.55956									351.475
-0.09234		0.55883									351.475
-0.092		0.55835									351.475
-0.09165		0.5579									351.382
-0.09137		0.55716									351.853
-0.09402		0.56085									351.475
-0.09337		0.55988									351.475
-0.09312		0.55929									351.475
-0.09247		0.55814									351.382
-0.09181		0.55716									351.382
-0.09426		0.56107									351.475
-0.0936		0.55979									351.475
-0.093		0.55874									351.475
-0.09267		0.55827									351.382
-0.09209		0.55716									351.382
-0.09446		0.5612									351.475
-0.09414		0.5605									351.475
-0.09392		0.56004									351.475
-0.0936		0.55941									351.475
-0.093		0.55852									351.475
-0.09269		0.55783									351.382
-0.0923		0.5573									351.382
-0.092		0.55659									351.382
-0.09481		0.56124									351.475
-0.09324		0.55844									351.475
-0.095		0.56142									351.475
-0.09467		0.56074									351.475
-0.09403		0.55977									351.475
-0.09345		0.55873									351.475
-0.0931		0.55797									351.382
-0.09249		0.55707									351.382
-0.0952		0.56139									351.475
-0.09454		0.56039									351.475
-0.09433		0.55972									351.475
-0.09369		0.55865									351.475
-0.09307		0.55778									351.382
-0.09276		0.55709									351.382
-0.09212		0.5559									351.382
-0.09545		0.56161									351.475
-0.09489		0.56043									351.475
-0.09427		0.55924									351.475
-0.094		0.5588									351.475
-0.09333		0.55766									351.382
-0.09276		0.55656									351.382
-0.09241		0.55607									351.382
-0.09563		0.56181									351.475
-0.09542		0.56107									351.475
-0.09509		0.56055									351.475
-0.09477		0.55991									351.475
-0.09444		0.55944									351.475
-0.09422		0.55899									351.475
-0.0939		0.55839									351.475
-0.09358		0.55788									351.382
-0.09266		0.55629									351.382
-0.09229		0.55554									351.382
-0.08983		0.55815									351.853
-0.09017		0.55843									351.946
-0.0904		0.55837									351.946
-0.09004		0.55792									351.853
-0.09061		0.55867									351.946
-0.09094		0.55863									351.946
-0.09059		0.55814									351.853
-0.09119		0.55881									351.946
-0.09047		0.55762									351.853
-0.09136		0.55899									351.946
-0.09072		0.5578									351.853
-0.0916		0.55908									351.475
-0.09123		0.5585									351.946
-0.09099		0.55805									351.853
-0.09066		0.55739									351.853
-0.09126		0.55807									351.853
-0.09091		0.55762									351.853
-0.09063		0.55687									351.853
-0.0921		0.55938									351.475
-0.09179		0.55869									351.475
-0.09123		0.55758									351.853
-0.09236		0.5594									351.475
-0.09171		0.55828									351.382
-0.09146		0.55783									351.853
-0.09076		0.55658									351.853
-0.09257		0.55955									351.475
-0.09199		0.55846									351.475
-0.09133		0.55732									351.853
-0.09102		0.55679									351.853
-0.09295		0.55958									351.475
-0.0913		0.55679									351.853
-0.09316		0.55971									351.475
-0.09246		0.55861									351.475
-0.09212		0.55812									351.382
-0.0919		0.55747									351.382
-0.0934		0.56									351.475
-0.09305		0.55931									351.475
-0.09242		0.55815									351.382
-0.09173		0.55722									351.382
-0.09145		0.55647									351.853
-0.09385		0.56017									351.475
-0.09326		0.55907									351.475
-0.09256		0.55783									351.382
-0.0923		0.55738									351.382
-0.09165		0.55622									351.382
-0.09415		0.56012									351.475
-0.09381		0.55968									351.475
-0.0935		0.55914									351.475
-0.09325		0.55856									351.475
-0.09257		0.55739									351.382
-0.09222		0.55695									351.382
-0.09192		0.55641									351.382
-0.09163		0.55569									351.382
-0.09374		0.55906									351.475
-0.09345		0.55868									351.475
-0.09312		0.55801									351.382
-0.09279		0.55752									351.382
-0.0922		0.55642									351.382
-0.09187		0.55592									351.382
-0.09154		0.55526									351.853
-0.09457		0.56055									351.475
-0.09425		0.55984									351.475
-0.0937		0.55875									351.475
-0.09309		0.55786									351.382
-0.09277		0.55717									351.382
-0.09207		0.55593									351.382
-0.09492		0.56059									351.475
-0.09422		0.55936									351.475
-0.09392		0.55882									351.475
-0.09333		0.55778									351.382
-0.09264		0.55665									351.382
-0.0924		0.55619									351.382
-0.09173		0.55503									351.382
-0.09481		0.56001									351.475
-0.09416		0.55904									351.475
-0.09393		0.55845									351.475
-0.09322		0.55722									351.382
-0.09229		0.55562									351.382
-0.09531		0.56072									351.475
-0.09381		0.55791									351.382
-0.09229		0.55539									351.382
-0.09499		0.55978									351.475
-0.09465		0.55934									351.475
-0.09437		0.55859									351.475
-0.09341		0.557									351.382
-0.09284		0.55589									351.382
-0.09249		0.5554									351.382
-0.08953		0.5576									361.108
-0.08994		0.55743									351.853
-0.08971		0.55718									351.853
-0.09025		0.55777									351.853
-0.09047		0.55769									351.853
-0.09012		0.55724									351.853
-0.09072		0.55792									351.853
-0.09014		0.5568									351.853
-0.09067		0.55746									351.853
-0.09126		0.55815									351.853
-0.09091		0.5577									351.853
-0.09054		0.55695									351.853
-0.09034		0.55645									351.853
-0.09079		0.55713									351.853
-0.09054		0.55672									351.853
-0.09024		0.55601									351.853
-0.09171		0.55834									351.475
-0.09133		0.55776									351.853
-0.09077		0.55665									351.853
-0.09189		0.55854									351.475
-0.09134		0.55739									351.853
-0.09099		0.55694									351.853
-0.09043		0.55577									351.853
-0.09186		0.55802									351.382
-0.09131		0.55692									351.853
-0.09096		0.55642									351.853
-0.09248		0.55868									351.475
-0.09212		0.55825									351.382
-0.09181		0.55755									351.382
-0.09156		0.5571									351.853
-0.0912		0.55665									351.853
-0.09086		0.55585									351.853
-0.09053		0.55536									351.853
-0.0927		0.55881									351.475
-0.0921		0.55772									351.382
-0.09176		0.55723									351.382
-0.09143		0.55658									351.853
-0.09305		0.55891									351.475
-0.09267		0.55849									351.475
-0.09201		0.55731									351.382
-0.09138		0.55611									351.853
-0.09106		0.55561									351.853
-0.09325		0.55906									351.475
-0.09255		0.55795									351.382
-0.09229		0.55749									351.382
-0.09163		0.55635									351.382
-0.09097		0.55515									351.853
-0.09318		0.55859									351.475
-0.09219		0.55693									351.382
-0.09155		0.55574									351.853
-0.09095		0.55466									351.853
-0.09374		0.55922									351.475
-0.09349		0.55875									351.475
-0.09313		0.55812									351.382
-0.09278		0.55765									351.382
-0.0921		0.5565									351.382
-0.09185		0.55605									351.382
-0.09155		0.55534									351.853
-0.09121		0.55485									351.853
-0.09336		0.55841									351.475
-0.09296		0.55786									351.382
-0.09268		0.55708									351.382
-0.09241		0.55663									351.382
-0.09176		0.55548									351.382
-0.09142		0.55499									351.853
-0.09117		0.55435									351.853
-0.09426		0.55947									351.475
-0.09391		0.55903									351.475
-0.09334		0.5579									351.382
-0.09266		0.55672									351.382
-0.0923		0.55628									351.382
-0.0917		0.55503									351.382
-0.09416		0.55925									351.475
-0.09354		0.55802									351.382
-0.0925		0.55641									351.382
-0.09195		0.55526									351.382
-0.09471		0.55982									351.475
-0.09416		0.55866									351.475
-0.09347		0.55756									351.382
-0.09321		0.55712									351.382
-0.09248		0.55589									351.382
-0.09192		0.55472									351.382
-0.09157		0.55427									351.853
-0.09495		0.55991									351.475
-0.09464		0.55936									351.475
-0.09433		0.55869									351.475
-0.09403		0.55816									351.382
-0.09374		0.55779									351.382
-0.09342		0.5571									351.382
-0.09307		0.55662									351.382
-0.09273		0.55596									351.382
-0.09181		0.55435									351.382
-0.0915		0.55381									351.853
-0.09457		0.55893									351.475
-0.09427		0.55839									351.475
-0.09402		0.55779									351.382
-0.09294		0.55612									351.382
-0.09237		0.55496									351.382
-0.09201		0.55451									351.382
-0.09545		0.56									351.475
-0.09512		0.5595									351.475
-0.09457		0.55834									351.382
-0.09391		0.55725									351.382
-0.09357		0.55678									351.382
-0.09229		0.55448									351.382
-0.09203		0.55406									351.382
-0.08919		0.55701									361.108
-0.0896		0.55673									361.108
-0.08942		0.55642									361.108
-0.08981		0.55666									351.853
-0.08976		0.55636									351.853
-0.09035		0.55702									351.853
-0.08976		0.556									351.853
-0.0902		0.55656									351.853
-0.09079		0.55726									351.853
-0.09047		0.55655									351.853
-0.09021		0.55614									351.853
-0.08987		0.55562									351.853
-0.09042		0.55628									351.853
-0.09014		0.55552									351.853
-0.08984		0.55532									351.853
-0.09007		0.55524									351.853
-0.09155		0.55758									351.853
-0.0909		0.55639									351.853
-0.09061		0.55604									351.853
-0.09003		0.55487									351.853
-0.09141		0.55709									351.853
-0.09084		0.55598									351.853
-0.09052		0.55548									351.853
-0.0921		0.55785									351.382
-0.09177		0.55731									351.382
-0.09144		0.55666									351.853
-0.09109		0.55621									351.853
-0.0909		0.5555									351.853
-0.09053		0.55504									351.853
-0.09014		0.55449									351.853
-0.0923		0.55797									351.382
-0.09165		0.55679									351.382
-0.09141		0.55617									351.853
-0.09106		0.55568									351.853
-0.0922		0.55757									351.382
-0.09131		0.55591									351.853
-0.09279		0.55815									351.382
-0.09218		0.55705									351.382
-0.09184		0.55657									351.382
-0.09121		0.55537									351.853
-0.0906		0.55429									351.853
-0.09278		0.55776									351.382
-0.09181		0.55609									351.382
-0.09116		0.55488									351.853
-0.09062		0.55371									351.853
-0.09338		0.55833									351.382
-0.09302		0.55785									351.382
-0.09267		0.55721									351.382
-0.09231		0.55671									351.382
-0.09173		0.55561									351.382
-0.09141		0.55511									351.853
-0.09108		0.5544									351.853
-0.09082		0.55398									351.853
-0.0929		0.5575									351.382
-0.09262		0.55675									351.382
-0.0923		0.55619									351.382
-0.09194		0.55574									351.382
-0.09138		0.55458									351.853
-0.09105		0.55391									351.853
-0.09074		0.55337									351.853
-0.09252		0.55649									351.382
-0.09193		0.55538									351.382
-0.09092		0.55359									351.853
-0.09409		0.55879									351.475
-0.09348		0.55767									351.382
-0.09308		0.55711									351.382
-0.09249		0.55597									351.382
-0.09183		0.55481									351.382
-0.09158		0.55436									351.853
-0.09092		0.55318									351.853
-0.09405		0.5583									351.382
-0.09346		0.55716									351.382
-0.0931		0.55667									351.382
-0.0924		0.55554									351.382
-0.09145		0.55383									351.853
-0.09461		0.55902									351.475
-0.09427		0.55858									351.475
-0.09397		0.55768									351.382
-0.09367		0.55728									351.382
-0.09331		0.55666									351.382
-0.09299		0.55612									351.382
-0.09262		0.55567									351.382
-0.09238		0.55501									351.382
-0.09141		0.55331									351.853
-0.09114		0.55288									351.853
-0.09426		0.55801									351.382
-0.09392		0.55736									351.382
-0.09356		0.5569									351.382
-0.09256		0.55522									351.382
-0.0919		0.55402									351.382
-0.09164		0.5536									351.382
-0.09387		0.55706									351.382
-0.09161		0.55308									351.382
-0.09538		0.5593									351.475
-0.0947		0.5582									351.382
-0.0944		0.55766									351.382
-0.09379		0.55659									351.382
-0.09305		0.55537									351.382
-0.09278		0.55492									351.382
-0.09212		0.55376									351.382
-0.09156		0.55259									351.853
-0.08897		0.55647									361.108
-0.08912		0.55626									361.108
-0.08926		0.55614									361.108
-0.08911		0.55595									361.108
-0.0895		0.55606									361.108
-0.08946		0.5556									361.108
-0.08991		0.55591									351.853
-0.08946		0.55552									361.108
-0.09009		0.55607									351.853
-0.08961		0.55529									361.108
-0.09042		0.55636									351.853
-0.0901		0.55569									351.853
-0.08981		0.5552									351.853
-0.08965		0.55501									351.853
-0.09002		0.55508									351.853
-0.0898		0.55486									351.853
-0.08955		0.55478									361.108
-0.08973		0.55447									351.853
-0.0912		0.55654									351.853
-0.0905		0.55559									351.853
-0.09022		0.55484									351.853
-0.0897		0.55447									351.853
-0.09145		0.55674									351.853
-0.09072		0.55554									351.853
-0.09014		0.55458									351.853
-0.08987		0.55419									351.853
-0.09163		0.55692									351.382
-0.09132		0.55621									351.853
-0.09097		0.55572									351.853
-0.09072		0.55531									351.853
-0.09042		0.5546									351.853
-0.09008		0.5541									351.853
-0.08986		0.55382									351.853
-0.09191		0.55693									351.382
-0.09128		0.5559									351.853
-0.09095		0.55524									351.853
-0.09062		0.55474									351.853
-0.09186		0.55663									351.382
-0.09088		0.55478									351.853
-0.09239		0.55731									351.382
-0.09172		0.55613									351.382
-0.09149		0.55551									351.853
-0.09081		0.55451									351.853
-0.09018		0.55332									351.853
-0.09269		0.55728									351.382
-0.092		0.55614									351.382
-0.09139		0.55524									351.853
-0.09105		0.55444									351.853
-0.09046		0.55331									351.853
-0.09291		0.55741									351.382
-0.09256		0.55676									351.382
-0.0923		0.55631									351.382
-0.09195		0.55582									351.382
-0.09141		0.55467									351.853
-0.09106		0.554									351.853
-0.0907		0.55354									351.853
-0.0904		0.55299									351.853
-0.09251		0.55662									351.382
-0.0922		0.55592									351.382
-0.09192		0.55534									351.382
-0.09159		0.55464									351.853
-0.09093		0.55364									351.853
-0.09072		0.55297									351.853
-0.09036		0.55253									351.853
-0.09217		0.55539									351.382
-0.09148		0.55445									351.853
-0.09059		0.5526									351.853
-0.09372		0.55796									351.382
-0.09302		0.55676									351.382
-0.09273		0.55601									351.382
-0.09202		0.55508									351.382
-0.09146		0.55391									351.853
-0.09113		0.55325									351.853
-0.09046		0.55224									351.853
-0.09398		0.55784									351.382
-0.09334		0.55671									351.382
-0.09264		0.55575									351.382
-0.09229		0.55509									351.382
-0.09173		0.55393									351.382
-0.09103		0.55284									351.853
-0.09077		0.5522									351.853
-0.09419		0.55814									351.382
-0.09397		0.55746									351.382
-0.09358		0.55699									351.382
-0.09318		0.55643									351.382
-0.09293		0.55579									351.382
-0.09258		0.55529									351.382
-0.09224		0.55463									351.382
-0.09191		0.55413									351.382
-0.091		0.5525									351.853
-0.09068		0.55179									351.61
-0.09381		0.55709									351.382
-0.09346		0.55646									351.382
-0.09319		0.55601									351.382
-0.09217		0.55434									351.382
-0.09153		0.55316									351.853
-0.09124		0.55241									351.853
-0.09474		0.55831									351.382
-0.0944		0.55787									351.382
-0.09376		0.55661									351.382
-0.09307		0.55545									351.382
-0.0927		0.55501									351.382
-0.09149		0.55264									351.853
-0.09121		0.55221									351.61
-0.09368		0.55615									351.382
-0.0911		0.55164									351.61
-0.09519		0.55854									351.475
-0.09457		0.55733									351.382
-0.09396		0.55639									351.382
-0.09363		0.55571									351.382
-0.09292		0.55457									351.382
-0.09232		0.55362									351.382
-0.09146		0.5517									351.61
-0.0886		0.55593									361.108
-0.08882		0.55578									361.108
-0.08903		0.55559									361.108
-0.08875		0.55541									361.108
-0.08917		0.55546									361.108
-0.08931		0.55531									361.108
-0.08916		0.55512									361.108
-0.08957		0.55515									361.108
-0.08913		0.55482									361.108
-0.08974		0.55515									351.853
-0.08936		0.55468									361.108
-0.08998		0.55525									351.853
-0.08969		0.55475									351.853
-0.0895		0.55472									361.108
-0.08929		0.55447									361.108
-0.08968		0.55441									351.853
-0.08943		0.55433									361.108
-0.08919		0.55413									361.108
-0.09053		0.55561									351.853
-0.0902		0.55495									351.853
-0.08972		0.55411									351.853
-0.09073		0.5556									351.853
-0.0901		0.5544									351.853
-0.08984		0.55404									351.853
-0.0894		0.5537									361.108
-0.09098		0.55585									351.853
-0.09039		0.55473									351.853
-0.08977		0.55367									351.853
-0.08949		0.55364									361.108
-0.0913		0.55581									351.853
-0.09095		0.55532									351.853
-0.0906		0.55487									351.853
-0.09032		0.55411									351.853
-0.08996		0.55366									351.853
-0.08976		0.55359									351.853
-0.08958		0.55328									361.108
-0.09156		0.55599									351.853
-0.09083		0.55479									351.853
-0.09052		0.55426									351.853
-0.09025		0.55383									351.853
-0.09174		0.55617									351.382
-0.0914		0.55553									351.853
-0.0908		0.55463									351.853
-0.09016		0.55342									351.853
-0.0899		0.55299									351.853
-0.09199		0.55627									351.382
-0.09135		0.55523									351.853
-0.09102		0.55457									351.853
-0.09037		0.55336									351.853
-0.08989		0.55278									351.853
-0.09221		0.5564									351.382
-0.09162		0.55525									351.382
-0.09099		0.55405									351.853
-0.09071		0.55363									351.853
-0.09006		0.55247									351.853
-0.09251		0.55656									351.382
-0.09218		0.55587									351.382
-0.09184		0.55538									351.382
-0.0916		0.55476									351.382
-0.09092		0.55377									351.853
-0.09061		0.55306									351.853
-0.09028		0.55255									351.853
-0.09009		0.55223									351.853
-0.09281		0.55654									351.382
-0.09115		0.5537									351.853
-0.093		0.55674									351.382
-0.09265		0.5561									351.382
-0.09204		0.55516									351.382
-0.09139		0.55397									351.853
-0.09114		0.55333									351.853
-0.09047		0.55233									351.853
-0.09339		0.55679									351.382
-0.09263		0.55587									351.382
-0.09231		0.55518									351.382
-0.09167		0.55397									351.382
-0.09101		0.55298									351.853
-0.0908		0.5523									351.853
-0.09017		0.5515									351.61
-0.09361		0.55694									351.382
-0.09288		0.5558									351.382
-0.09228		0.55465									351.382
-0.09191		0.5542									351.382
-0.09126		0.55299									351.853
-0.0907		0.55185									351.61
-0.09032		0.55134									351.61
-0.09383		0.55729									351.382
-0.09349		0.55651									351.382
-0.09314		0.55602									351.382
-0.09285		0.55527									351.382
-0.09247		0.55485									351.382
-0.09213		0.55434									351.382
-0.09184		0.55359									351.382
-0.09157		0.55317									351.853
-0.09065		0.55153									351.61
-0.09033		0.55111									351.61
-0.09409		0.55719									351.382
-0.09238		0.55443									351.382
-0.09085		0.55154									351.61
-0.09297		0.55501									351.382
-0.09077		0.55107									351.61
-0.09463		0.55736									351.382
-0.09394		0.55635									351.382
-0.09358		0.55571									351.382
-0.09297		0.55457									351.382
-0.09228		0.55359									351.382
-0.09199		0.55287									351.382
-0.09135		0.55167									351.61
-0.09068		0.55079									351.61
-0.09488		0.55759									351.382
-0.09416		0.55637									351.382
-0.09351		0.55527									351.382
-0.09319		0.55471									351.382
-0.09257		0.5536									351.382
-0.0919		0.55244									351.382
-0.09098		0.55077									351.61
-0.09506		0.5578									351.382
-0.09473		0.55709									351.382
-0.0945		0.55663									351.382
-0.09413		0.55595									351.382
-0.09377		0.55549									351.382
-0.09341		0.555									351.382
-0.09317		0.55435									351.382
-0.09276		0.55381									351.382
-0.09244		0.55311									351.382
-0.09208		0.55261									351.382
-0.09152		0.55148									351.61
-0.09117		0.55099									351.61
-0.09086		0.55057									351.61
-0.08831		0.55538									361.108
-0.08845		0.55523									361.108
-0.08867		0.55505									361.108
-0.08848		0.55502									361.108
-0.08886		0.55498									361.108
-0.08908		0.55477									361.108
-0.08879		0.55458									361.108
-0.08924		0.55455									361.108
-0.08882		0.55434									361.108
-0.08935		0.55448									361.108
-0.08896		0.5542									361.108
-0.08962		0.55435									361.108
-0.08938		0.55427									361.108
-0.08917		0.55402									361.108
-0.08899		0.55399									361.108
-0.08932		0.55387									361.108
-0.08913		0.55385									361.108
-0.08894		0.55353									361.108
-0.09009		0.55451									351.853
-0.08978		0.55396									351.853
-0.08936		0.55357									361.108
-0.09027		0.55466									351.853
-0.08972		0.55359									351.853
-0.08948		0.5535									361.108
-0.0891		0.55315									361.108
-0.09061		0.55495									351.853
-0.08997		0.55374									351.853
-0.08947		0.55319									361.108
-0.08924		0.55304									361.108
-0.09084		0.55488									351.853
-0.09048		0.55442									351.853
-0.0902		0.55367									351.853
-0.08993		0.55325									351.853
-0.08966		0.55308									351.853
-0.08946		0.55283									361.108
-0.08918		0.55281									361.108
-0.09108		0.5551									351.853
-0.0905		0.55398									351.853
-0.09013		0.55339									351.853
-0.08984		0.55277									351.853
-0.09139		0.55513									351.853
-0.09103		0.55464									351.853
-0.0904		0.55343									351.853
-0.08981		0.55276									351.853
-0.08963		0.55245									361.108
-0.09164		0.55533									351.382
-0.09091		0.55413									351.853
-0.0907		0.55363									351.853
-0.08999		0.55249									351.853
-0.08952		0.55216									361.108
-0.09183		0.55551									351.382
-0.09116		0.55431									351.853
-0.0906		0.55319									351.853
-0.09026		0.55269									351.853
-0.0898		0.55209									351.853
-0.09211		0.55552									351.382
-0.09171		0.55494									351.382
-0.09146		0.55449									351.853
-0.09113		0.55383									351.853
-0.09047		0.55261									351.853
-0.09021		0.55219									351.853
-0.08996		0.55188									351.853
-0.08969		0.55171									351.853
-0.09171		0.55458									351.382
-0.09135		0.55413									351.853
-0.09109		0.55331									351.853
-0.09082		0.55288									351.853
-0.09014		0.55158									351.61
-0.08985		0.55156									351.61
-0.08967		0.55133									351.61
-0.0926		0.5559									351.382
-0.09226		0.55521									351.382
-0.09168		0.5541									351.382
-0.091		0.5531									351.853
-0.09068		0.5524									351.853
-0.09014		0.55143									351.61
-0.0929		0.55587									351.382
-0.09221		0.55474									351.382
-0.09194		0.55428									351.382
-0.09123		0.55303									351.853
-0.09064		0.5519									351.61
-0.09033		0.55135									351.61
-0.08973		0.55106									351.61
-0.09312		0.556									351.382
-0.0925		0.5549									351.382
-0.0918		0.55376									351.382
-0.09149		0.55322									351.853
-0.09088		0.55213									351.853
-0.09033		0.55099									351.61
-0.09001		0.55099									351.61
-0.09338		0.55609									351.382
-0.09175		0.55329									351.382
-0.09019		0.55069									351.61
-0.09296		0.55513									351.382
-0.0926		0.55464									351.382
-0.09237		0.55398									351.382
-0.09134		0.55233									351.61
-0.09077		0.55119									351.61
-0.09036		0.55062									351.61
-0.09395		0.55657									351.382
-0.09361		0.55578									351.382
-0.09294		0.5546									351.382
-0.09222		0.55367									351.382
-0.09192		0.55292									351.382
-0.09071		0.55087									351.61
-0.09035		0.55033									351.61
-0.09422		0.55646									351.382
-0.09355		0.5553									351.382
-0.09319		0.55483									351.382
-0.0925		0.55369									351.382
-0.09191		0.55252									351.382
-0.09157		0.55203									351.61
-0.09094		0.5508									351.61
-0.09027		0.54989									351.61
-0.09419		0.55607									351.382
-0.09338		0.55504									351.382
-0.09306		0.55435									351.382
-0.09243		0.55324									351.382
-0.09175		0.55225									351.382
-0.0915		0.55162									351.61
-0.09082		0.55042									351.61
-0.09474		0.55672									351.382
-0.09306		0.55391									351.382
-0.09499		0.55694									351.382
-0.09464		0.55649									351.382
-0.09429		0.55563									351.382
-0.09397		0.5552									351.382
-0.09363		0.55453									351.382
-0.09266		0.55294									351.382
-0.09232		0.55244									351.382
-0.09198		0.55177									351.382
-0.09103		0.55012									351.61
-0.09066		0.54963									351.61
-0.09031		0.54923									351.61
-0.08792		0.55489									361.108
-0.08838		0.5545									361.108
-0.08814		0.55441									361.108
-0.0885		0.55443									361.108
-0.08872		0.55423									361.108
-0.08853		0.55419									361.108
-0.08893		0.55407									361.108
-0.08849		0.55373									361.108
-0.08884		0.55375									361.108
-0.08928		0.55375									361.108
-0.08902		0.55373									361.108
-0.08887		0.55354									361.108
-0.08864		0.55339									361.108
-0.08902		0.55333									361.108
-0.08882		0.55308									361.108
-0.08852		0.55308									361.108
-0.08972		0.5536									351.853
-0.08945		0.55337									361.108
-0.08905		0.55309									361.108
-0.0899		0.5538									351.853
-0.08936		0.55305									361.108
-0.08917		0.55302									361.108
-0.08867		0.55271									361.108
-0.08986		0.5533									351.853
-0.08941		0.55277									361.108
-0.08917		0.55268									361.108
-0.09037		0.55394									351.853
-0.09011		0.55352									351.853
-0.08981		0.5528									351.853
-0.08955		0.55262									361.108
-0.0893		0.55243									361.108
-0.08915		0.55229									361.108
-0.08884		0.55229									361.108
-0.09071		0.5542									351.853
-0.09008		0.553									351.853
-0.08984		0.55241									351.853
-0.08953		0.55229									361.108
-0.09092		0.55419									351.853
-0.09056		0.55374									351.853
-0.09		0.55257									351.853
-0.08951		0.552									361.108
-0.0892		0.552									361.108
-0.09117		0.55444									351.853
-0.09057		0.55332									351.853
-0.09021		0.55272									351.853
-0.08961		0.55193									361.108
-0.08918		0.55164									361.108
-0.09114		0.55391									351.853
-0.09014		0.55225									351.853
-0.08968		0.55159									351.853
-0.08911		0.55142									361.108
-0.09176		0.55458									351.382
-0.09139		0.55414									351.853
-0.09101		0.55339									351.853
-0.0908		0.55288									351.853
-0.0901		0.55175									351.853
-0.08983		0.55143									351.61
-0.08956		0.55127									360.864
-0.08935		0.5512									360.864
-0.0922		0.55486									351.382
-0.0918		0.55427									351.382
-0.09121		0.55316									351.853
-0.09055		0.55195									351.61
-0.09029		0.55153									351.61
-0.08971		0.55093									351.61
-0.09252		0.55503									351.382
-0.09183		0.55384									351.382
-0.09146		0.55339									351.853
-0.09089		0.55222									351.853
-0.0902		0.55092									351.61
-0.08995		0.55076									351.61
-0.08941		0.55048									360.864
-0.09238		0.55447									351.382
-0.09179		0.55336									351.382
-0.09143		0.55286									351.853
-0.09079		0.55165									351.61
-0.08989		0.55048									351.61
-0.09299		0.55521									351.382
-0.09261		0.55477									351.382
-0.0923		0.55406									351.382
-0.09203		0.5536									351.382
-0.09165		0.55317									351.382
-0.09131		0.55235									351.853
-0.09097		0.55186									351.61
-0.09072		0.55122									351.61
-0.08975		0.55025									351.61
-0.08957		0.5501									360.864
-0.09259		0.55424									351.382
-0.09224		0.55375									351.382
-0.09189		0.55309									351.382
-0.09096		0.55147									351.61
-0.09027		0.55028									351.61
-0.09003		0.5502									351.61
-0.0936		0.55539									351.382
-0.0932		0.55494									351.382
-0.09252		0.55377									351.382
-0.09186		0.55256									351.382
-0.09153		0.55206									351.61
-0.09023		0.54983									351.61
-0.08996		0.54976									351.61
-0.09382		0.55554									351.382
-0.09308		0.55439									351.382
-0.09272		0.5539									351.382
-0.09212		0.55279									351.382
-0.09144		0.55158									351.61
-0.09118		0.55117									351.61
-0.09043		0.5499									351.61
-0.08993		0.54937									351.61
-0.09404		0.55591									351.382
-0.09332		0.55469									351.382
-0.09267		0.55346									351.382
-0.0923		0.55301									351.382
-0.09172		0.55184									351.382
-0.09107		0.55063									351.61
-0.09013		0.54931									351.61
-0.09432		0.5558									351.382
-0.09403		0.55531									351.382
-0.09364		0.55464									351.382
-0.09328		0.55417									351.382
-0.09293		0.55368									351.382
-0.09258		0.55303									351.382
-0.09231		0.55257									351.382
-0.09199		0.55186									351.382
-0.09165		0.55137									351.382
-0.09128		0.55077									351.61
-0.09061		0.54968									351.61
-0.0903		0.5491									351.61
-0.08999		0.5491									351.61
-0.09457		0.55603									351.382
-0.09431		0.55533									351.382
-0.09391		0.55485									351.382
-0.0935		0.55429									351.382
-0.09318		0.5536									351.382
-0.09221		0.552									351.382
-0.09186		0.55151									351.382
-0.09161		0.55087									351.382
-0.0905		0.54925									351.61
-0.09029		0.54897									351.61
-0.09001		0.54881									351.61
-0.09488		0.55599									351.382
-0.09452		0.55553									351.382
-0.09389		0.55434									351.382
-0.09318		0.55317									351.382
-0.09281		0.55272									351.382
-0.09218		0.55147									351.382
-0.09151		0.55027									351.61
-0.09048		0.54868									351.61
-0.08764		0.5543									361.108
-0.08797		0.55402									361.108
-0.08785		0.55373									361.108
-0.08824		0.55372									361.108
-0.08817		0.5536									361.108
-0.08857		0.55353									361.108
-0.08815		0.55321									361.108
-0.08857		0.55337									361.108
-0.08898		0.55328									361.108
-0.08877		0.55302									361.108
-0.08851		0.55295									361.108
-0.0882		0.55294									361.108
-0.08861		0.55285									361.108
-0.08848		0.55256									361.108
-0.08818		0.55255									361.108
-0.08841		0.55234									361.108
-0.0895		0.55275									361.108
-0.08909		0.55242									361.108
-0.08884		0.55227									361.108
-0.08835		0.55211									361.108
-0.0895		0.55257									361.108
-0.08909		0.5523									361.108
-0.08883		0.55216									361.108
-0.09		0.55308									351.853
-0.08972		0.55232									351.853
-0.08943		0.55217									361.108
-0.08924		0.55214									361.108
-0.08902		0.55185									361.108
-0.08871		0.55185									361.108
-0.08844		0.55169									361.108
-0.09027		0.5531									351.853
-0.08969		0.55213									351.853
-0.08947		0.55187									361.108
-0.08921		0.5518									361.108
-0.09019		0.55284									351.853
-0.08933		0.55162									361.108
-0.09079		0.55354									351.853
-0.09015		0.55234									351.853
-0.0899		0.5517									351.853
-0.08932		0.55136									361.108
-0.08882		0.55118									361.108
-0.09067		0.55302									351.853
-0.08978		0.55137									351.61
-0.08924		0.55115									360.864
-0.0888		0.55084									360.864
-0.09128		0.5537									351.853
-0.09094		0.55299									351.853
-0.09068		0.55258									351.853
-0.09031		0.55198									351.853
-0.08975		0.55105									351.61
-0.08948		0.55098									360.864
-0.08922		0.55076									360.864
-0.08894		0.55069									360.864
-0.09089		0.55271									351.853
-0.0906		0.55196									351.61
-0.09025		0.55151									351.61
-0.08997		0.55108									351.61
-0.08942		0.5507									360.864
-0.08915		0.55054									360.864
-0.08893		0.5503									360.864
-0.09192		0.55353									351.382
-0.09132		0.55242									351.853
-0.09099		0.55192									351.61
-0.09039		0.55079									351.61
-0.08944		0.55004									360.864
-0.09251		0.55431									351.382
-0.09227		0.55382									351.382
-0.09194		0.5531									351.382
-0.09157		0.55265									351.853
-0.09135		0.552									351.61
-0.091		0.55148									351.61
-0.0906		0.55093									351.61
-0.09028		0.55019									351.61
-0.08946		0.54959									360.864
-0.08916		0.54959									360.864
-0.09213		0.55331									351.382
-0.09178		0.55265									351.382
-0.09151		0.5522									351.61
-0.09052		0.55049									351.61
-0.08991		0.5497									351.61
-0.08964		0.54964									360.864
-0.09177		0.55243									351.382
-0.08961		0.54925									360.864
-0.09334		0.55459									351.382
-0.09271		0.5535									351.382
-0.09236		0.55301									351.382
-0.09169		0.55181									351.382
-0.09107		0.55073									351.61
-0.09073		0.5502									351.61
-0.09007		0.54932									351.61
-0.08949		0.54893									360.864
-0.09332		0.5542									351.382
-0.09261		0.55311									351.382
-0.09229		0.55261									351.382
-0.09163		0.55132									351.382
-0.09107		0.55016									351.61
-0.09065		0.54972									351.61
-0.08998		0.54898									351.61
-0.09392		0.55488									351.382
-0.09353		0.55436									351.382
-0.09317		0.55373									351.382
-0.09281		0.55323									351.382
-0.09257		0.55258									351.382
-0.0922		0.55213									351.382
-0.09186		0.55163									351.382
-0.09152		0.55092									351.61
-0.09126		0.5505									351.61
-0.09091		0.54981									351.61
-0.09009		0.54888									351.61
-0.08995		0.54859									351.61
-0.08965		0.54859									351.61
-0.09417		0.55517									351.382
-0.09382		0.55438									351.382
-0.09344		0.55394									351.382
-0.09315		0.5532									351.382
-0.09279		0.55271									351.382
-0.09183		0.5511									351.382
-0.09149		0.55043									351.61
-0.09115		0.54991									351.61
-0.09015		0.54853									351.61
-0.08988		0.54837									351.61
-0.0896		0.5483									360.864
-0.09416		0.55457									351.382
-0.09376		0.55389									351.382
-0.09305		0.55294									351.382
-0.09136		0.55005									351.61
-0.08982		0.54814									351.61
-0.09467		0.55538									351.382
-0.094		0.55419									351.382
-0.09359		0.55363									351.382
-0.09299		0.55249									351.382
-0.0923		0.55134									351.382
-0.09202		0.55088									351.382
-0.09131		0.54973									351.61
-0.09057		0.54853									351.61
-0.09031		0.54819									351.61
-0.08972		0.54786									351.61
-0.08768		0.55344									361.108
-0.08742		0.55328									361.108
-0.08784		0.55321									361.108
-0.08786		0.55292									361.108
-0.08829		0.55284									361.108
-0.08771		0.55276									361.108
-0.08848		0.55278									361.108
-0.08804		0.55255									361.108
-0.08861		0.55273									361.108
-0.08835		0.55257									361.108
-0.08817		0.55243									361.108
-0.0879		0.55226									361.108
-0.08835		0.55212									361.108
-0.08805		0.55211									361.108
-0.08787		0.55204									361.108
-0.08807		0.55182									361.108
-0.0894		0.55205									361.108
-0.08896		0.55185									361.108
-0.08843		0.55156									361.108
-0.08823		0.55148									361.108
-0.08958		0.55209									361.108
-0.08939		0.55172									361.108
-0.08912		0.55164									361.108
-0.08888		0.55141									361.108
-0.08858		0.55141									361.108
-0.08837		0.55133									361.108
-0.08815		0.5511									361.108
-0.0899		0.55219									351.853
-0.08935		0.55142									361.108
-0.08913		0.55141									361.108
-0.08887		0.55128									361.108
-0.0898		0.55164									351.853
-0.08906		0.55097									360.864
-0.09034		0.55244									351.853
-0.08976		0.55147									351.61
-0.08951		0.55108									360.864
-0.08892		0.55076									360.864
-0.08844		0.55061									360.864
-0.09065		0.55257									351.853
-0.08999		0.5514									351.61
-0.08943		0.55092									360.864
-0.08921		0.55063									360.864
-0.08866		0.5504									360.864
-0.0909		0.5528									351.853
-0.09056		0.55213									351.853
-0.09026		0.55159									351.61
-0.09001		0.55095									351.61
-0.08936		0.55048									360.864
-0.08909		0.55032									360.864
-0.08886		0.5503									360.864
-0.08861		0.55017									360.864
-0.09056		0.55177									351.61
-0.09021		0.5511									351.61
-0.08986		0.55061									351.61
-0.08959		0.55026									360.864
-0.08908		0.55018									360.864
-0.08884		0.54996									360.864
-0.08855		0.54995									360.864
-0.09007		0.55061									351.61
-0.0895		0.5502									360.864
-0.0888		0.54967									360.864
-0.09144		0.55127									351.61
-0.08918		0.5488									360.864
-0.09293		0.55375									351.382
-0.09225		0.55257									351.382
-0.09199		0.55195									351.382
-0.09129		0.55095									351.61
-0.0907		0.5498									351.61
-0.0903		0.54915									351.61
-0.08968		0.54875									351.61
-0.08921		0.54851									360.864
-0.09324		0.55372									351.382
-0.09253		0.55259									351.382
-0.09188		0.55168									351.382
[truncated: 417,283+ more rows]

## Sheet: Figure 2c
dim	R2 (cv)
	3	5	7	10	15
1	0.58012	0.62032	0.64943	0.63873	0.63361
2	0.75528	0.76198	0.75792	0.76962	0.75286
3	0.8662	0.86505	0.85953	0.8575	0.86891
4	0.90224	0.91324	0.91835	0.92144	0.91722
5	0.94748	0.94351	0.95234	0.9532	0.94568
6	0.96066	0.97503	0.97039	0.97072	0.96675
7	0.97996	0.98182	0.98291	0.98253	0.98235
8	0.98366	0.98845	0.98767	0.98957	0.99026
dim				R2 (10) Mixed
1				0.8444
2				0.96212
3				0.98438
4				0.99685
5				0.99904
6				0.9995
7				0.99967
8				0.99981

## Sheet: Figure 2d
Train		Test
OER	All
0.29	0.35	OER
3.25	1.05	Non-OER
1.6	0.62	All

## Sheet: Figure 2e
Number of clusters	Homogeneity	Completeness	V-Measure	Adjusted Rand Index	Silhouette	Number of clusters	Sum of distance to center
2	0.07349	0.19769	0.10714	0.00725	0.78761	1	23.4714
3	0.22543	0.33117	0.26825	0.16168	0.66905	1	23.4714
4	0.2397	0.31321	0.27157	0.15561	0.74121	2	7.69579
5	0.26553	0.29842	0.28101	0.12055	0.76368	3	4.20119
6	0.31373	0.30659	0.31012	0.10755	0.69749	4	2.61565
7	0.31346	0.29015	0.30136	0.07359	0.71455	5	1.46036
8	0.29254	0.23574	0.26109	0.05917	0.65727	6	1.22682
9	0.31552	0.23969	0.27243	0.05448	0.68344	7	0.97617
10	0.36679	0.26427	0.3072	0.06686	0.68053	8	0.77102
11	0.38013	0.27127	0.31661	0.06646	0.67823	9	0.59824
12	0.38478	0.26253	0.31211	0.06905	0.66691	10	0.5179
13	0.45155	0.29688	0.35823	0.09311	0.65938	11	0.43069
14	0.40136	0.26026	0.31577	0.05438	0.66216	12	0.38621
15	0.47231	0.29365	0.36214	0.07674	0.65357	13	0.3534
16	0.45899	0.28295	0.35008	0.07475	0.68887	14	0.30297
17	0.46452	0.2804	0.34971	0.06228	0.67011	15	0.27115
18	0.50519	0.28905	0.36771	0.06509	0.6401	16	0.24233
19	0.47421	0.27247	0.34609	0.04979	0.66539	17	0.2113
						18	0.18839
						19	0.17445

## Sheet: Figure 2f
Local Refit			Global		c+k		xlabel
42.7947							1
	33.4505						c
		30.0141					5
		39.0595					6
		29.81					13
		32.855					15
		42.9271					18
			23.7842				Phase-sorting
				18.8256			5
				30.3504			6
				9.79876			13
				18.8123			15
				53.8595			18
					25.0663		1
					15.9961		5
					31.9211		6
					22.4914		13
					21.481		15
					35.1056		18
					8.89501		All

## Sheet: Figure 2g
Exp	Train	PSCF	std
278	288.87
304	301.533
297	299.329
357	351.442
300	306.578
384	372.774
362	373.742
465	450.987
470	459.536
437	439.254
428	427.892
420	429.642
493	483.815
414	404.758
395	401.229
404	404.431
410	397.517
370	379.34
360	360.736
369	365.58
350	354.343
420	421.154
360	356.441
320	335.534
390	378.642
430	410.995
343	351.13
384	385.445
415	408.825
420	416.021
365	365.515
470	456.523
410	411.983
381	383.102
343	331.475
370	365.716
430	423.834
306	313.349
650	644.918
377	368.457
420	434.006
590	584.956
450	443.183
387	384.457
440	435.758
440	438.75
440	454.309
316	335.122
456	453.032
460	455.149
400	415.886
440	440.912
438	442.679
420	436.267
440	441.481
448	439.189
305	324.127
460	459.711
488	477.915
506	493.158
510	509.113
500	498.102
520	515.76
500	495.138
322	325.832
320	341.658
312	312.952
430	416.093
321	316.399
448	446.809
413	409.526
384	398.278
305	314.067
373	372.637
475	463.669
318	330.813
400	402.256
287	308.313
420	418.407
429	417.067
416	415.784
440	442.801
450	455.599
540	528.26
450	451.557
440	443.821
500	497.436
399	399.265
476	468.663
480	475.329
360	371.062
390	398.368
500	489.208
410	407.345
327		364.799	18.554

## Sheet: Figure 2h
mean	std
364.799	18.554	PSCF 1st
340.702	25.9841	PSCF 2nd
330.289	21.932	PSCF 3rd
326.885		PSCF True
353.824	5.20386	PSCFM 1st
322.749	14.0893	PSCFM 2nd
324.658	10.7077	PSCFM 3rd
314.75		PSCFM True

## Sheet: Figure 2i
EXP	Train+PSCF	PSCFM	std
278	293.041
304	302.674
297	296.721
357	322.524
300	318.663
384	381.921
362	354.202
465	447.936
470	450.477
437	444.727
428	422.359
420	432.847
493	482.791
414	410.796
395	412.08
404	409.146
410	402.801
370	389.17
360	351.883
369	364.228
350	358.481
420	425.516
360	366.95
320	335.218
390	369.211
430	419.128
343	354.821
384	382.792
415	408.119
420	418.121
365	362.766
470	465.466
410	421.649
381	381.831
343	344.904
370	381.519
430	423.863
306	305.919
650	637.294
377	360.321
420	425.174
590	557.239
450	462.769
387	378.155
440	438.49
440	449.336
440	446.471
316	337.713
456	423.334
460	455.564
400	402.943
440	451.956
438	435.547
420	424.167
440	450.73
448	438.072
305	330.735
460	470.656
488	458.675
506	497.63
510	510.047
500	498.942
520	518.562
500	482.137
322	313.573
320	327.511
312	317.335
430	414.845
321	307.081
448	447.081
413	408.301
384	390.834
305	329.369
373	347.047
475	460.499
318	329.083
400	402.379
287	291.462
420	414.92
429	413.492
416	412.167
440	451.176
450	437.506
540	529.254
450	451.776
440	439.903
500	498.021
399	392.076
476	470.801
480	472.331
360	364.46
390	411.277
500	468.345
410	417.087
326.885	337.682
314.75		322.749	14.0893

## Sheet: Figure 3a
PSCFM				PSCF
Intensity (a.u)	Obs	Calc	Diff	Intensity (a.u)	Obs	Calc	Diff	Sr(Co0.5Fe0.5)O3	Sr6Co5O15
10	1244	1235.04	-198.764	10	1204	1229.01	-221.285	23.183	12.9
10.02	1240	1235.97	-203.701	10.02	1255	1229.82	-171.098	23.2407	18.658
10.04	1222	1236.87	-222.601	10.04	1254	1230.61	-172.889	32.9701	22.75
10.06	1227	1237.74	-218.465	10.06	1240	1231.38	-187.658	33.0534	28.604
10.08	1222	1238.57	-224.294	10.08	1204	1232.13	-224.406	40.647	32.613
10.1	1215	1239.36	-232.089	10.1	1222	1232.86	-207.133	40.7514	37.835
10.12	1265	1240.12	-182.852	10.12	1209	1233.56	-220.839	47.2684	40.134
10.14	1225	1240.85	-223.583	10.14	1221	1234.25	-209.526	47.3918	41.078
10.16	1276	1241.56	-173.285	10.16	1279	1234.92	-152.193	53.2429	42.152
10.18	1238	1242.23	-211.957	10.18	1270	1235.57	-161.841	53.3843	42.534
10.2	1304	1242.87	-146.602	10.2	1211	1236.19	-221.47	58.7814	43.779
10.22	1185	1243.52	-266.249	10.22	1182	1236.81	-251.081	58.9403	43.922
10.24	1254	1244.11	-197.841	10.24	1227	1237.4	-206.674	69.015	44.604
10.26	1277	1244.69	-175.423	10.26	1295	1237.97	-139.249	69.2091	46.818
10.28	1285	1245.24	-167.966	10.28	1260	1238.53	-174.808	73.8558	47.975
10.3	1207	1245.76	-246.487	10.3	1222	1239.07	-213.349	73.8558	48.744
10.32	1233	1246.26	-220.985	10.32	1313	1239.6	-122.875	74.068	50.486
10.34	1229	1246.73	-225.462	10.34	1237	1240.11	-199.384	74.068	54.605
10.36	1198	1247.19	-256.919	10.36	1194	1240.6	-242.877	78.5799	55.643
10.38	1248	1247.63	-207.356	10.38	1266	1241.08	-171.356	78.8109	55.763
10.4	1304	1248.05	-151.775	10.4	1253	1241.54	-184.819	83.2257	58.197
10.42	1293	1248.45	-163.176	10.42	1243	1241.99	-195.268	83.4765	59.217
10.44	1266	1248.83	-190.56	10.44	1206	1242.43	-232.703	87.8263	61.407
10.46	1216	1249.2	-240.929	10.46	1218	1242.85	-221.124	88.0982	61.699
10.48	1267	1249.55	-190.281	10.48	1237	1243.26	-202.532	92.4122	67.298
10.5	1219	1249.89	-238.62	10.5	1250	1243.65	-189.927	92.7068	68.326
10.52	1245	1250.22	-212.944	10.52	1216	1244.03	-224.308		69.26
10.54	1217	1250.53	-241.255	10.54	1259	1244.4	-181.678		71.218
10.56	1284	1250.83	-174.554	10.56	1249	1244.76	-192.035		71.553
10.58	1272	1251.11	-186.841	10.58	1207	1245.1	-234.38		74.7
10.6	1227	1251.39	-232.117	10.6	1206	1245.44	-235.714		75.581
10.62	1271	1251.65	-188.382	10.62	1258	1245.76	-184.037		75.683
10.64	1248	1251.91	-211.637	10.64	1261	1246.07	-181.35		77.861
10.66	1283	1252.16	-176.884	10.66	1239	1246.38	-203.651		80.543
10.68	1263	1252.39	-197.121	10.68	1334	1246.67	-108.943		80.845
10.7	1162	1252.62	-298.351	10.7	1237	1246.95	-206.225		80.924
10.72	1208	1252.84	-252.573	10.72	1237	1247.22	-206.496		82.307
10.74	1304	1253.06	-156.788	10.74	1215	1247.48	-228.759		84.759
10.76	1268	1253.27	-192.997	10.76	1293	1247.74	-151.013		84.858
10.78	1315	1253.47	-146.2	10.78	1292	1247.98	-152.258		87.777
10.8	1240	1253.67	-221.397	10.8	1264	1248.22	-180.495		89.62
10.82	1236	1253.86	-225.59	10.82	1215	1248.45	-229.723		89.917
10.84	1227	1254.05	-234.778	10.84	1241	1248.67	-203.944
10.86	1244	1254.23	-217.962	10.86	1188	1248.88	-257.157
10.88	1298	1254.41	-164.143	10.88	1254	1249.09	-191.362
10.9	1296	1254.59	-166.321	10.9	1319	1249.29	-126.561
10.92	1259	1254.77	-203.496	10.92	1250	1249.48	-195.753
10.94	1245	1254.94	-217.669	10.94	1165	1249.66	-280.938
10.96	1237	1255.11	-225.84	10.96	1273	1249.84	-173.117
10.98	1233	1255.28	-230.01	10.98	1251	1250.01	-195.29
11	1248	1255.45	-215.178	11	1229	1250.18	-217.457
11.02	1253	1255.62	-210.346	11.02	1243	1250.34	-203.618
11.04	1302	1255.79	-161.514	11.04	1250	1250.5	-196.774
11.06	1262	1255.95	-201.682	11.06	1227	1250.65	-219.926
11.08	1277	1256.12	-186.85	11.08	1236	1250.8	-211.072
11.1	1277	1256.29	-187.019	11.1	1248	1250.94	-199.213
11.12	1341	1256.46	-123.189	11.12	1219	1251.08	-228.35
11.14	1301	1256.63	-163.361	11.14	1245	1251.21	-202.484
11.16	1255	1256.81	-209.534	11.16	1273	1251.34	-174.613
11.18	1220	1256.98	-244.709	11.18	1286	1251.46	-161.738
11.2	1220	1257.16	-244.886	11.2	1307	1251.58	-140.86
11.22	1248	1257.34	-217.065	11.22	1325	1251.7	-122.978
11.24	1209	1257.52	-256.247	11.24	1286	1251.82	-162.093
11.26	1245	1257.7	-220.433	11.26	1276	1251.93	-172.206
11.28	1256	1257.89	-209.621	11.28	1279	1252.04	-169.315
11.3	1244	1258.08	-221.813	11.3	1205	1252.15	-243.422
11.32	1292	1258.28	-174.009	11.32	1217	1252.25	-231.527
11.34	1238	1258.48	-228.209	11.34	1288	1252.35	-160.629
11.36	1258	1258.68	-208.412	11.36	1198	1252.45	-250.73
11.38	1349	1258.89	-117.621	11.38	1279	1252.55	-169.829
11.4	1275	1259.1	-191.833	11.4	1293	1252.65	-155.926
11.42	1240	1259.32	-227.05	11.42	1247	1252.75	-202.021
11.44	1249	1259.54	-218.273	11.44	1276	1252.84	-173.116
11.46	1268	1259.77	-199.5	11.46	1151	1252.93	-298.209
11.48	1262	1260	-205.733	11.48	1242	1253.03	-207.302
11.5	1196	1260.24	-271.971	11.5	1236	1253.12	-213.393
11.52	1274	1260.49	-194.214	11.52	1278	1253.21	-171.484
11.54	1208	1260.73	-260.463	11.54	1265	1253.3	-184.575
11.56	1205	1260.99	-263.719	11.56	1225	1253.39	-224.665
11.58	1272	1261.25	-196.98	11.58	1280	1253.48	-169.755
11.6	1282	1261.52	-187.247	11.6	1270	1253.57	-179.845
11.62	1288	1261.79	-181.521	11.62	1276	1253.66	-173.936
11.64	1246	1262.07	-223.801	11.64	1289	1253.75	-161.026
11.66	1245	1262.36	-225.088	11.66	1231	1253.84	-219.117
11.68	1238	1262.65	-232.382	11.68	1293	1253.93	-157.209
11.7	1203	1262.95	-267.682	11.7	1205	1254.03	-245.301
11.72	1232	1263.26	-238.989	11.72	1270	1254.12	-180.394
11.74	1306	1263.58	-165.304	11.74	1312	1254.21	-138.489
11.76	1257	1263.9	-214.626	11.76	1265	1254.31	-185.584
11.78	1280	1264.23	-191.955	11.78	1262	1254.4	-188.68
11.8	1217	1264.56	-255.291	11.8	1296	1254.5	-154.778
11.82	1243	1264.91	-229.636	11.82	1299	1254.6	-151.877
11.84	1321	1265.26	-151.988	11.84	1260	1254.7	-190.978
11.86	1298	1265.62	-175.349	11.86	1279	1254.81	-172.081
11.88	1227	1265.99	-246.718	11.88	1272	1254.91	-179.186
11.9	1292	1266.37	-182.096	11.9	1266	1255.02	-185.292
11.92	1316	1266.76	-158.484	11.92	1292	1255.12	-159.4
11.94	1292	1267.15	-182.881	11.94	1228	1255.24	-223.511
11.96	1261	1267.56	-214.29	11.96	1298	1255.35	-153.624
11.98	1315	1267.98	-160.71	11.98	1303	1255.46	-148.739
12	1269	1268.41	-207.142	12	1266	1255.58	-185.857
12.02	1260	1268.86	-216.589	12.02	1261	1255.7	-190.977
12.04	1256	1269.32	-221.051	12.04	1235	1255.82	-217.1
12.06	1319	1269.8	-158.531	12.06	1227	1255.95	-225.226
12.08	1312	1270.3	-166.031	12.08	1213	1256.08	-239.354
12.1	1344	1270.82	-134.553	12.1	1256	1256.21	-196.485
12.12	1261	1271.37	-218.1	12.12	1251	1256.34	-201.62
12.14	1284	1271.95	-195.676	12.14	1267	1256.48	-185.757
12.16	1300	1272.56	-180.284	12.16	1275	1256.62	-177.898
12.18	1276	1273.2	-204.93	12.18	1241	1256.77	-212.042
12.2	1323	1273.89	-158.617	12.2	1323	1256.91	-130.189
12.22	1225	1274.62	-257.351	12.22	1228	1257.06	-225.34
12.24	1338	1275.41	-145.136	12.24	1199	1257.22	-254.494
12.26	1301	1276.25	-182.98	12.26	1185	1257.38	-268.652
12.28	1236	1277.16	-248.889	12.28	1313	1257.54	-140.813
12.3	1254	1278.14	-231.868	12.3	1245	1257.7	-208.978
12.32	1303	1279.2	-183.925	12.32	1265	1257.87	-189.147
12.34	1219	1280.34	-269.066	12.34	1268	1258.04	-186.32
12.36	1343	1281.57	-146.299	12.36	1275	1258.22	-179.496
12.38	1316	1282.9	-174.629	12.38	1171	1258.4	-283.677
12.4	1303	1284.34	-189.065	12.4	1219	1258.59	-235.861
12.42	1289	1285.88	-204.611	12.42	1269	1258.77	-186.05
12.44	1250	1287.55	-245.275	12.44	1277	1258.97	-178.243
12.46	1235	1289.33	-262.061	12.46	1272	1259.16	-183.439
12.48	1286	1291.24	-212.973	12.48	1306	1259.37	-149.641
12.5	1269	1293.29	-232.015	12.5	1273	1259.57	-182.846
12.52	1283	1295.46	-220.188	12.52	1257	1259.78	-199.056
12.54	1297	1297.76	-208.491	12.54	1240	1259.99	-216.27
12.56	1225	1300.19	-282.92	12.56	1211	1260.21	-245.489
12.58	1251	1302.74	-259.469	12.58	1217	1260.44	-239.712
12.6	1286	1305.4	-227.127	12.6	1259	1260.66	-197.939
12.62	1292	1308.15	-223.879	12.62	1286	1260.9	-171.171
12.64	1328	1310.98	-190.704	12.64	1244	1261.13	-213.408
12.66	1284	1313.85	-237.577	12.66	1256	1261.37	-201.65
12.68	1301	1316.74	-223.468	12.68	1242	1261.62	-215.896
12.7	1296	1319.61	-231.341	12.7	1198	1261.87	-260.146
12.72	1307	1322.43	-223.154	12.72	1242	1262.13	-216.402
12.74	1319	1325.13	-213.863	12.74	1250	1262.39	-208.662
12.76	1403	1327.69	-132.421	12.76	1221	1262.65	-237.928
12.78	1362	1330.05	-175.777	12.78	1292	1262.92	-167.198
12.8	1347	1332.16	-192.884	12.8	1256	1263.2	-203.472
12.82	1299	1333.97	-242.695	12.82	1255	1263.48	-204.752
12.84	1280	1335.44	-263.168	12.84	1283	1263.76	-177.037
12.86	1436	1336.54	-108.268	12.86	1248	1264.05	-212.327
12.88	1302	1337.24	-242.969	12.88	1276	1264.35	-184.621
12.9	1273	1337.53	-272.255	12.9	1191	1264.65	-269.921
12.92	1312	1337.4	-233.125	12.92	1191	1264.95	-270.225
12.94	1287	1336.86	-257.593	12.94	1265	1265.26	-196.535
12.96	1271	1335.96	-272.686	12.96	1246	1265.57	-215.85
12.98	1345	1334.72	-197.446	12.98	1289	1265.89	-173.17
13	1255	1333.2	-285.926	13	1263	1266.22	-199.495
13.02	1396	1331.46	-143.191	13.02	1266	1266.55	-196.825
13.04	1309	1329.58	-228.305	13.04	1281	1266.88	-182.16
13.06	1326	1327.61	-209.336	13.06	1263	1267.22	-200.5
13.08	1319	1325.62	-214.348	13.08	1267	1267.57	-196.846
13.1	1321	1323.67	-210.4	13.1	1331	1267.92	-133.196
13.12	1356	1321.81	-173.542	13.12	1281	1268.28	-183.552
13.14	1303	1320.09	-224.817	13.14	1306	1268.64	-158.913
13.16	1340	1318.53	-186.258	13.16	1312	1269	-153.279
13.18	1253	1317.16	-271.888	13.18	1293	1269.37	-172.65
13.2	1324	1316	-199.724	13.2	1235	1269.75	-231.027
13.22	1298	1315.04	-224.772	13.22	1250	1270.13	-216.409
13.24	1347	1314.3	-175.031	13.24	1257	1270.52	-209.795
13.26	1284	1313.77	-237.497	13.26	1256	1270.91	-211.188
13.28	1340	1313.43	-181.158	13.28	1252	1271.31	-215.585
13.3	1327	1313.27	-193.999	13.3	1264	1271.71	-203.987
13.32	1332	1313.28	-189.004	13.32	1229	1272.12	-239.395
13.34	1306	1313.43	-215.154	13.34	1301	1272.53	-167.808
13.36	1391	1313.7	-130.433	13.36	1301	1272.95	-168.226
13.38	1383	1314.09	-138.821	13.38	1307	1273.37	-162.65
13.4	1370	1314.57	-152.302	13.4	1276	1273.8	-194.078
13.42	1293	1315.13	-229.861	13.42	1317	1274.24	-153.512
13.44	1369	1315.76	-154.485	13.44	1272	1274.68	-198.951
13.46	1322	1316.43	-202.161	13.46	1225	1275.12	-246.396
13.48	1278	1317.15	-246.88	13.48	1282	1275.57	-189.845
13.5	1287	1317.9	-238.633	13.5	1272	1276.02	-200.3
13.52	1325	1318.69	-201.415	13.52	1256	1276.48	-216.759
13.54	1329	1319.49	-198.218	13.54	1264	1276.95	-209.224
13.56	1337	1320.31	-191.04	13.56	1339	1277.42	-134.694
13.58	1369	1321.15	-159.876	13.58	1272	1277.89	-202.17
13.6	1337	1322	-192.725	13.6	1212	1278.37	-262.65
13.62	1363	1322.85	-167.583	13.62	1295	1278.86	-180.136
13.64	1288	1323.72	-243.45	13.64	1256	1279.35	-219.626
13.66	1331	1324.6	-201.325	13.66	1251	1279.85	-225.122
13.68	1324	1325.48	-209.207	13.68	1298	1280.35	-178.623
13.7	1312	1326.37	-222.094	13.7	1279	1280.85	-198.128
13.72	1278	1327.26	-256.988	13.72	1308	1281.36	-169.639
13.74	1343	1328.16	-192.886	13.74	1306	1281.88	-172.155
13.76	1340	1329.06	-196.79	13.76	1236	1282.4	-242.676
13.78	1301	1329.97	-236.698	13.78	1280	1282.93	-199.202
13.8	1341	1330.88	-197.611	13.8	1327	1283.46	-152.733
13.82	1355	1331.8	-184.528	13.82	1311	1283.99	-169.269
13.84	1394	1332.72	-146.45	13.84	1217	1284.53	-263.81
13.86	1341	1333.65	-200.376	13.86	1254	1285.08	-227.356
13.88	1329	1334.58	-213.306	13.88	1360	1285.63	-121.907
13.9	1314	1335.51	-229.24	13.9	1291	1286.19	-191.463
13.92	1403	1336.45	-141.177	13.92	1293	1286.75	-190.023
13.94	1325	1337.39	-220.119	13.94	1263	1287.31	-220.589
13.96	1355	1338.34	-191.064	13.96	1301	1287.88	-183.159
13.98	1404	1339.28	-143.012	13.98	1226	1288.46	-258.734
14	1315	1340.24	-232.965	14	1251	1289.04	-234.314
14.02	1376	1341.19	-172.92	14.02	1253	1289.62	-232.899
14.04	1297	1342.15	-252.88	14.04	1306	1290.21	-180.488
14.06	1421	1343.11	-129.842	14.06	1272	1290.81	-215.083
14.08	1367	1344.08	-184.807	14.08	1301	1291.41	-186.682
14.1	1349	1345.05	-203.776	14.1	1332	1292.01	-156.285
14.12	1249	1346.02	-304.748	14.12	1340	1292.62	-148.894
14.14	1372	1346.99	-182.723	14.14	1305	1293.23	-184.507
14.16	1329	1347.97	-226.701	14.16	1289	1293.85	-201.124
14.18	1355	1348.95	-201.682	14.18	1355	1294.47	-135.746
14.2	1332	1349.94	-225.665	14.2	1303	1295.1	-188.373
14.22	1352	1350.92	-206.652	14.22	1365	1295.73	-127.004
14.24	1339	1351.91	-220.641	14.24	1315	1296.36	-177.64
14.26	1311	1352.9	-249.633	14.26	1317	1297.01	-176.28
14.28	1312	1353.9	-249.628	14.28	1349	1297.65	-144.925
14.3	1395	1354.9	-167.625	14.3	1368	1298.3	-126.574
14.32	1419	1355.9	-144.625	14.32	1270	1298.95	-225.228
14.34	1426	1356.9	-138.627	14.34	1305	1299.61	-190.886
14.36	1424	1357.9	-141.632	14.36	1345	1300.27	-151.548
14.38	1395	1358.91	-171.639	14.38	1265	1300.94	-232.215
14.4	1328	1359.92	-239.648	14.4	1291	1301.61	-206.886
14.42	1342	1360.93	-226.66	14.42	1308	1302.29	-190.561
14.44	1345	1361.95	-224.674	14.44	1263	1302.97	-236.241
14.46	1341	1362.96	-229.691	14.46	1333	1303.65	-166.924
14.48	1385	1363.98	-186.71	14.48	1356	1304.34	-144.612
14.5	1382	1365	-190.731	14.5	1274	1305.03	-227.304
14.52	1305	1366.02	-268.753	14.52	1289	1305.73	-213.001
14.54	1320	1367.05	-254.778	14.54	1307	1306.43	-195.701
14.56	1332	1368.08	-243.806	14.56	1317	1307.13	-186.405
14.58	1415	1369.11	-161.835	14.58	1347	1307.84	-157.114
14.6	1369	1370.14	-208.866	14.6	1278	1308.55	-226.826
14.62	1392	1371.17	-186.899	14.62	1256	1309.27	-249.543
14.64	1354	1372.21	-225.934	14.64	1312	1309.99	-194.263
14.66	1354	1373.24	-226.971	14.66	1340	1310.71	-166.987
14.68	1366	1374.28	-216.009	14.68	1347	1311.44	-160.715
14.7	1424	1375.32	-159.05	14.7	1358	1312.17	-150.447
14.72	1400	1376.36	-184.092	14.72	1271	1312.91	-238.183
14.74	1330	1377.41	-255.136	14.74	1317	1313.65	-192.923
14.76	1436	1378.45	-150.182	14.76	1292	1314.39	-218.666
14.78	1415	1379.5	-172.23	14.78	1284	1315.14	-227.413
14.8	1358	1380.55	-230.279	14.8	1295	1315.89	-217.164
14.82	1406	1381.6	-183.33	14.82	1208	1316.64	-304.919
14.84	1404	1382.65	-186.382	14.84	1327	1317.4	-186.677
14.86	1437	1383.71	-154.436	14.86	1340	1318.16	-174.439
14.88	1404	1384.76	-188.492	14.88	1339	1318.93	-176.204
14.9	1390	1385.82	-203.549	14.9	1307	1319.7	-208.973
14.92	1444	1386.88	-150.607	14.92	1301	1320.47	-215.746
14.94	1377	1387.94	-218.667	14.94	1280	1321.25	-237.522
14.96	1430	1389	-166.729	14.96	1328	1322.03	-190.301
14.98	1367	1390.06	-230.792	14.98	1332	1322.81	-187.084
15	1364	1391.13	-234.856	15	1272	1323.59	-247.87
15.02	1343	1392.19	-256.922	15.02	1313	1324.38	-207.66
15.04	1398	1393.26	-202.989	15.04	1330	1325.18	-191.452
15.06	1403	1394.33	-199.058	15.06	1318	1325.97	-204.249
15.08	1398	1395.4	-205.127	15.08	1337	1326.77	-186.048
15.1	1345	1396.47	-259.199	15.1	1390	1327.58	-133.851
15.12	1467	1397.54	-138.271	15.12	1331	1328.38	-193.657
15.14	1428	1398.62	-178.344	15.14	1301	1329.19	-224.466
15.16	1386	1399.69	-221.419	15.16	1363	1330	-163.278
15.18	1386	1400.77	-222.496	15.18	1341	1330.82	-186.093
15.2	1366	1401.84	-243.573	15.2	1375	1331.64	-152.911
15.22	1415	1402.92	-195.651	15.22	1366	1332.46	-162.733
15.24	1360	1404	-251.731	15.24	1354	1333.28	-175.557
15.26	1404	1405.08	-208.812	15.26	1368	1334.11	-162.385
15.28	1335	1406.16	-278.893	15.28	1328	1334.94	-203.215
15.3	1383	1407.26	-231.985	15.3	1317	1335.77	-215.048
15.32	1354	1408.34	-262.069	15.32	1327	1336.61	-205.884
15.34	1386	1409.43	-231.158	15.34	1351	1337.45	-182.723
15.36	1415	1410.52	-203.245	15.36	1380	1338.29	-154.565
15.38	1465	1411.6	-154.332	15.38	1322	1339.13	-213.41
15.4	1407	1412.69	-213.421	15.4	1293	1339.98	-243.257
15.42	1444	1413.78	-177.51	15.42	1370	1340.83	-167.107
15.44	1457	1414.87	-165.601	15.44	1346	1341.68	-191.96
15.46	1369	1415.96	-254.693	15.46	1381	1342.54	-157.815
15.48	1398	1417.06	-226.785	15.48	1357	1343.4	-182.673
15.5	1445	1418.12	-180.85	15.5	1319	1344.26	-221.534
15.52	1417	1419.22	-209.945	15.52	1327	1345.12	-214.397
15.54	1367	1420.3	-261.027	15.54	1367	1345.99	-175.263
15.56	1370	1421.4	-259.124	15.56	1382	1346.86	-161.131
15.58	1407	1422.49	-223.222	15.58	1347	1347.73	-197.002
15.6	1441	1423.59	-190.321	15.6	1383	1348.6	-161.875
15.62	1416	1424.69	-216.421	15.62	1336	1349.47	-209.75
15.64	1412	1425.79	-221.521	15.64	1356	1350.35	-190.628
15.66	1432	1426.89	-202.623	15.66	1366	1351.23	-181.509
15.68	1466	1428	-169.725	15.68	1426	1352.12	-122.391
15.7	1393	1429.1	-243.828	15.7	1353	1353	-196.276
15.72	1371	1430.2	-266.933	15.72	1326	1353.89	-224.163
15.74	1381	1431.31	-258.037	15.74	1400	1354.78	-151.053
15.76	1504	1432.41	-136.143	15.76	1381	1355.67	-170.944
15.78	1362	1433.52	-279.25	15.78	1272	1356.56	-280.838
15.8	1461	1434.63	-181.357	15.8	1335	1357.46	-218.734
15.82	1437	1435.74	-206.465	15.82	1397	1358.36	-157.632
15.84	1399	1436.85	-245.575	15.84	1425	1359.26	-130.532
15.86	1474	1437.96	-171.684	15.86	1360	1360.16	-196.434
15.88	1406	1439.07	-240.795	15.88	1326	1361.06	-231.339
15.9	1465	1440.18	-182.906	15.9	1322	1361.97	-236.245
15.92	1413	1441.29	-236.018	15.92	1383	1362.88	-176.153
15.94	1452	1442.4	-198.131	15.94	1339	1363.79	-221.063
15.96	1486	1443.52	-165.249	15.96	1376	1364.7	-184.975
15.98	1394	1444.63	-258.363	15.98	1382	1365.61	-179.889
16	1404	1445.75	-249.481	16	1341	1366.53	-221.805
16.02	1464	1446.87	-190.597	16.02	1418	1367.45	-145.722
16.04	1455	1447.98	-200.713	16.04	1342	1368.37	-222.641
16.06	1521	1449.1	-135.831	16.06	1343	1369.29	-222.562
16.08	1464	1450.22	-193.949	16.08	1366	1370.21	-200.485
16.1	1470	1451.34	-189.068	16.1	1344	1371.13	-223.41
16.12	1448	1452.46	-212.188	16.12	1393	1372.06	-175.336
16.14	1428	1453.58	-233.308	16.14	1326	1372.99	-243.264
16.16	1415	1454.7	-247.429	16.16	1364	1373.92	-206.193
16.18	1473	1455.82	-190.551	16.18	1331	1374.85	-240.124
16.2	1450	1456.94	-214.674	16.2	1386	1375.78	-186.057
16.22	1430	1458.07	-235.797	16.22	1370	1376.72	-202.991
16.24	1453	1459.19	-213.92	16.24	1407	1377.65	-166.927
16.26	1426	1460.32	-242.045	16.26	1360	1378.59	-214.864
16.28	1467	1461.44	-202.171	16.28	1370	1379.53	-205.803
16.3	1372	1462.57	-298.296	16.3	1376	1380.47	-200.743
16.32	1503	1463.69	-168.423	16.32	1354	1381.41	-223.684
16.34	1411	1464.82	-261.551	16.34	1399	1382.35	-179.627
16.36	1517	1465.95	-156.679	16.36	1449	1383.3	-130.571
16.38	1563	1467.08	-111.807	16.38	1441	1384.24	-139.517
16.4	1482	1468.21	-193.937	16.4	1394	1385.19	-187.464
16.42	1519	1469.34	-158.067	16.42	1408	1386.14	-174.412
16.44	1459	1470.47	-219.198	16.44	1369	1387.09	-214.361
16.46	1433	1471.6	-246.329	16.46	1403	1388.04	-181.312
16.48	1526	1472.73	-154.461	16.48	1391	1388.99	-194.264
16.5	1484	1473.87	-197.594	16.5	1390	1389.94	-196.217
16.52	1481	1475	-201.728	16.52	1416	1390.9	-171.171
16.54	1442	1476.13	-241.862	16.54	1342	1391.85	-246.126
16.56	1477	1477.27	-207.997	16.56	1410	1392.81	-179.083
16.58	1468	1478.4	-218.132	16.58	1405	1393.76	-185.04
16.6	1477	1479.54	-210.268	16.6	1350	1394.72	-240.999
16.62	1459	1480.68	-229.405	16.62	1433	1395.68	-158.958
16.64	1464	1481.81	-225.543	16.64	1364	1396.64	-228.919
16.66	1602	1482.95	-88.6811	16.66	1366	1397.6	-227.88
16.68	1480	1484.09	-211.82	16.68	1388	1398.57	-206.843
16.7	1463	1485.23	-229.96	16.7	1414	1399.53	-181.806
16.72	1522	1486.37	-172.1	16.72	1353	1400.49	-243.77
16.74	1561	1487.51	-134.241	16.74	1411	1401.46	-186.736
16.76	1458	1488.65	-238.382	16.76	1443	1402.43	-155.702
16.78	1528	1489.8	-169.525	16.78	1377	1403.39	-222.669
16.8	1470	1490.94	-228.668	16.8	1370	1404.36	-230.636
16.82	1518	1492.08	-181.812	16.82	1453	1405.33	-148.605
16.84	1508	1493.23	-192.956	16.84	1398	1406.3	-204.574
16.86	1484	1494.37	-218.101	16.86	1488	1407.27	-115.544
16.88	1510	1495.52	-193.247	16.88	1450	1408.24	-154.515
16.9	1488	1496.67	-216.394	16.9	1407	1409.21	-198.486
16.92	1508	1497.81	-197.541	16.92	1439	1410.18	-167.459
16.94	1606	1498.96	-100.69	16.94	1399	1411.16	-208.432
16.96	1501	1500.11	-206.838	16.96	1399	1412.13	-209.405
16.98	1491	1501.26	-217.988	16.98	1476	1413.1	-133.379
17	1505	1502.41	-205.139	17	1475	1414.08	-135.354
17.02	1548	1503.56	-163.29	17.02	1427	1415.05	-184.329
17.04	1419	1504.71	-293.442	17.04	1429	1416.03	-183.305
17.06	1531	1505.87	-182.596	17.06	1453	1417.01	-160.281
17.08	1578	1507.02	-136.75	17.08	1413	1417.98	-201.258
17.1	1481	1508.18	-234.905	17.1	1424	1418.96	-191.236
17.12	1486	1509.33	-231.061	17.12	1444	1419.94	-172.214
17.14	1514	1510.49	-204.218	17.14	1436	1420.92	-181.192
17.16	1536	1511.65	-183.377	17.16	1452	1421.9	-166.171
17.18	1583	1512.81	-137.537	17.18	1399	1422.87	-220.15
17.2	1513	1513.97	-208.699	17.2	1421	1423.85	-199.129
17.22	1488	1515.13	-234.863	17.22	1453	1424.83	-168.109
17.24	1481	1516.3	-243.029	17.24	1407	1425.81	-215.09
17.26	1501	1517.47	-224.198	17.26	1400	1426.79	-223.07
17.28	1502	1518.64	-224.37	17.28	1445	1427.78	-179.051
17.3	1525	1519.82	-202.546	17.3	1443	1428.76	-182.032
17.32	1468	1521	-260.727	17.32	1424	1429.74	-202.014
17.34	1474	1522.19	-255.914	17.34	1430	1430.72	-196.996
17.36	1443	1523.38	-288.107	17.36	1452	1431.7	-175.978
17.38	1472	1524.58	-260.308	17.38	1369	1432.68	-259.96
17.4	1570	1525.79	-163.519	17.4	1377	1433.67	-252.943
17.42	1529	1527.01	-205.741	17.42	1431	1434.65	-199.925
17.44	1602	1528.25	-133.977	17.44	1488	1435.63	-143.908
17.46	1551	1529.5	-186.228	17.46	1492	1436.62	-140.891
17.48	1567	1530.77	-171.496	17.48	1367	1437.6	-266.874
17.5	1499	1532.06	-240.785	17.5	1410	1438.58	-224.857
17.52	1519	1533.37	-222.097	17.52	1433	1439.57	-202.841
17.54	1454	1534.7	-288.433	17.54	1455	1440.55	-181.824
17.56	1539	1536.07	-204.798	17.56	1467	1441.53	-170.808
17.58	1579	1537.46	-166.192	17.58	1461	1442.52	-177.791
17.6	1562	1538.89	-184.618	17.6	1463	1443.5	-176.775
17.62	1510	1540.35	-238.077	17.62	1468	1444.48	-172.758
17.64	1493	1541.84	-256.57	17.64	1436	1445.47	-205.742
17.66	1589	1543.37	-162.096	17.66	1506	1446.45	-136.725
17.68	1482	1544.93	-270.654	17.68	1455	1447.43	-188.709
17.7	1542	1546.51	-212.242	17.7	1438	1448.42	-206.693
17.72	1593	1548.13	-162.855	17.72	1517	1449.4	-128.676
17.74	1543	1549.76	-214.489	17.74	1415	1450.38	-231.659
17.76	1630	1551.41	-129.135	17.76	1358	1451.37	-289.643
17.78	1541	1553.06	-219.787	17.78	1399	1452.35	-249.626
17.8	1548	1554.71	-214.434	17.8	1379	1453.33	-270.609
17.82	1516	1556.34	-248.065	17.82	1455	1454.32	-195.592
17.84	1574	1557.94	-191.669	17.84	1418	1455.3	-233.574
17.86	1564	1559.5	-203.233	17.86	1454	1456.28	-198.557
17.88	1474	1561.02	-294.747	17.88	1480	1457.26	-173.539
17.9	1510	1562.47	-260.198	17.9	1425	1458.25	-229.521
17.92	1545	1563.85	-226.577	17.92	1408	1459.23	-247.503
17.94	1503	1565.15	-269.877	17.94	1424	1460.21	-232.485
17.96	1610	1566.37	-164.094	17.96	1485	1461.19	-172.466
17.98	1581	1567.5	-194.229	17.98	1497	1462.17	-161.447
18	1580	1568.56	-196.286	18	1463	1463.15	-196.428
18.02	1591	1569.55	-186.277	18.02	1476	1464.13	-184.409
18.04	1576	1570.49	-202.219	18.04	1482	1465.11	-179.389
18.06	1578	1571.4	-201.133	18.06	1475	1466.09	-187.369
18.08	1605	1572.32	-175.044	18.08	1427	1467.07	-236.349
18.1	1535	1573.25	-245.983	18.1	1461	1468.05	-203.328
18.12	1615	1574.25	-166.98	18.12	1453	1469.03	-212.307
18.14	1591	1575.34	-192.066	18.14	1483	1470.01	-183.286
18.16	1597	1576.55	-187.274	18.16	1427	1470.99	-240.264
18.18	1575	1577.91	-210.634	18.18	1525	1471.97	-143.242
18.2	1596	1579.45	-191.178	18.2	1475	1472.94	-194.219
18.22	1611	1581.21	-177.934	18.22	1441	1473.92	-229.196
18.24	1601	1583.2	-189.929	18.24	1452	1474.9	-219.172
18.26	1579	1585.46	-214.185	18.26	1471	1475.87	-201.148
18.28	1611	1587.99	-184.722	18.28	1414	1476.85	-259.124
18.3	1534	1590.82	-264.553	18.3	1545	1477.82	-129.099
18.32	1579	1593.96	-222.685	18.32	1515	1478.8	-160.074
18.34	1606	1597.39	-199.116	18.34	1462	1479.77	-214.048
18.36	1660	1601.1	-148.833	18.36	1468	1480.75	-209.021
18.38	1657	1605.08	-155.809	18.38	1504	1481.72	-173.995
18.4	1588	1609.28	-229.005	18.4	1447	1482.69	-231.967
18.42	1605	1613.64	-216.366	18.42	1491	1483.66	-188.939
18.44	1643	1618.09	-182.819	18.44	1461	1484.64	-219.911
18.46	1624	1622.55	-206.277	18.46	1454	1485.61	-227.881
18.48	1557	1626.91	-277.641	18.48	1466	1486.58	-216.852
18.5	1625	1631.07	-213.801	18.5	1585	1487.55	-98.8213
18.52	1573	1634.91	-269.643	18.52	1548	1488.51	-136.79
18.54	1608	1638.32	-238.053	18.54	1476	1489.48	-209.759
18.56	1688	1641.2	-160.928	18.56	1483	1490.45	-203.727
18.58	1732	1643.45	-119.179	18.58	1481	1491.42	-206.694
18.6	1706	1645.01	-146.743	18.6	1466	1492.38	-222.66
18.62	1665	1645.85	-188.582	18.62	1517	1493.35	-172.626
18.64	1660	1645.97	-193.696	18.64	1531	1494.32	-159.591
18.66	1681	1645.39	-172.115	18.66	1510	1495.28	-181.556
18.68	1664	1644.18	-187.906	18.68	1570	1496.24	-122.519
18.7	1704	1642.44	-146.164	18.7	1458	1497.21	-235.483
18.72	1652	1640.28	-196.006	18.72	1457	1498.17	-237.445
18.74	1597	1637.83	-248.561	18.74	1462	1499.13	-233.406
18.76	1613	1635.24	-229.965	18.76	1463	1500.09	-233.367
18.78	1594	1632.62	-246.346	18.78	1457	1501.05	-240.328
18.8	1700	1630.09	-137.822	18.8	1510	1502.01	-188.287
18.82	1718	1627.76	-117.49	18.82	1516	1502.97	-183.245
18.84	1710	1625.7	-123.426	18.84	1475	1503.93	-225.203
18.86	1584	1623.96	-247.684	18.86	1502	1504.88	-199.16
18.88	1667	1622.56	-163.293	18.88	1457	1505.84	-245.116
18.9	1695	1621.53	-134.262	18.9	1462	1506.8	-241.072
18.92	1616	1620.85	-212.58	18.92	1524	1507.75	-180.026
18.94	1600	1620.5	-228.227	18.94	1440	1508.7	-264.98
18.96	1660	1620.44	-168.17	18.96	1452	1509.66	-253.933
18.98	1635	1620.64	-193.371	18.98	1489	1510.61	-217.885
19	1623	1621.06	-205.791	19	1496	1511.56	-211.836
19.02	1618	1621.66	-211.392	19.02	1490	1512.51	-218.787
19.04	1697	1622.41	-133.138	19.04	1538	1513.46	-171.736
19.06	1634	1623.27	-196.997	19.06	1580	1514.41	-130.685
19.08	1600	1624.22	-231.944	19.08	1482	1515.36	-229.632
19.1	1595	1625.23	-237.955	19.1	1523	1516.3	-189.579
19.12	1538	1626.28	-296.013	19.12	1490	1517.25	-223.525
19.14	1660	1627.38	-175.105	19.14	1524	1518.19	-190.47
19.16	1611	1628.49	-225.221	19.16	1514	1519.14	-201.414
19.18	1590	1629.62	-247.353	19.18	1508	1520.08	-208.357
19.2	1634	1630.88	-204.605	19.2	1528	1521.02	-189.299
19.22	1592	1632.03	-247.755	19.22	1501	1521.96	-217.24
19.24	1696	1633.18	-144.911	19.24	1615	1522.91	-104.18
19.26	1659	1634.39	-183.123	19.26	1574	1523.84	-146.12
19.28	1604	1635.56	-239.284	19.28	1520	1524.78	-201.058
19.3	1573	1636.72	-271.445	19.3	1509	1525.72	-212.995
19.32	1571	1637.88	-274.607	19.32	1504	1526.66	-218.931
19.34	1609	1639.04	-237.77	19.34	1553	1527.59	-170.866
19.36	1592	1640.2	-255.932	19.36	1595	1528.53	-129.801
19.38	1619	1641.37	-230.094	19.38	1611	1529.46	-114.734
19.4	1664	1642.53	-186.256	19.4	1454	1530.39	-272.666
19.42	1661	1643.69	-190.418	19.42	1551	1531.32	-176.597
19.44	1628	1644.85	-224.58	19.44	1501	1532.25	-227.527
19.46	1645	1646.01	-208.741	19.46	1499	1533.18	-230.456
19.48	1625	1647.17	-229.902	19.48	1529	1534.11	-201.384
19.5	1677	1648.33	-179.062	19.5	1522	1535.03	-209.31
19.52	1597	1649.49	-260.223	19.52	1471	1535.96	-261.236
19.54	1621	1650.65	-237.382	19.54	1491	1536.89	-242.161
19.56	1645	1651.81	-214.541	19.56	1485	1537.81	-249.084
19.58	1615	1652.97	-245.7	19.58	1569	1538.73	-166.006
19.6	1586	1654.13	-275.858	19.6	1537	1539.65	-198.928
19.62	1684	1655.29	-179.016	19.62	1507	1540.57	-229.848
19.64	1686	1656.44	-178.172	19.64	1540	1541.49	-197.767
19.66	1673	1657.6	-192.329	19.66	1526	1542.41	-212.685
19.68	1660	1658.76	-206.485	19.68	1540	1543.33	-199.601
19.7	1656	1659.91	-211.64	19.7	1597	1544.24	-143.517
19.72	1639	1661.07	-229.794	19.72	1534	1545.16	-207.431
19.74	1574	1662.22	-295.948	19.74	1572	1546.07	-170.344
19.76	1689	1663.37	-182.101	19.76	1624	1546.98	-119.256
19.78	1722	1664.52	-150.253	19.78	1554	1547.89	-190.167
19.8	1727	1665.68	-146.404	19.8	1469	1548.8	-276.077
19.82	1650	1666.83	-224.555	19.82	1463	1549.71	-282.985
19.84	1646	1667.98	-229.705	19.84	1534	1550.62	-212.893
19.86	1689	1669.13	-187.854	19.86	1607	1551.52	-140.799
19.88	1701	1670.27	-177.003	19.88	1605	1552.43	-143.703
19.9	1724	1671.42	-155.15	19.9	1493	1553.33	-256.607
19.92	1752	1672.57	-128.297	19.92	1546	1554.23	-204.509
19.94	1667	1673.71	-214.443	19.94	1555	1555.14	-196.41
19.96	1652	1674.86	-230.587	19.96	1512	1556.03	-240.31
19.98	1703	1676	-180.731	19.98	1576	1556.93	-177.209
20	1727	1677.15	-157.874	20	1603	1557.83	-151.106
20.02	1706	1678.29	-180.016	20.02	1506	1558.73	-249.002
20.04	1705	1679.43	-182.157	20.04	1568	1559.62	-187.897
20.06	1733	1680.58	-155.311	20.06	1510	1560.51	-246.79
20.08	1654	1681.72	-235.451	20.08	1475	1561.41	-282.682
20.1	1656	1682.86	-234.589	20.1	1558	1562.3	-200.573
20.12	1673	1684	-218.733	20.12	1547	1563.19	-212.463
20.14	1731	1685.14	-161.869	20.14	1572	1564.08	-188.351
20.16	1704	1686.28	-190.005	20.16	1512	1564.96	-249.238
20.18	1678	1687.41	-217.139	20.18	1588	1565.85	-174.123
20.2	1649	1688.54	-247.272	20.2	1562	1566.73	-201.007
20.22	1738	1689.67	-159.403	20.22	1662	1567.61	-101.89
20.24	1615	1690.81	-283.534	20.24	1573	1568.5	-191.772
20.26	1773	1691.94	-126.664	20.26	1590	1569.38	-175.652
20.28	1668	1693.06	-232.792	20.28	1603	1570.26	-163.531
20.3	1706	1694.19	-195.919	20.3	1553	1571.13	-214.408
20.32	1747	1695.32	-156.046	20.32	1567	1572.01	-201.284
20.34	1699	1696.44	-205.17	20.34	1594	1572.88	-175.159
20.36	1656	1697.57	-249.294	20.36	1557	1573.76	-213.032
20.38	1687	1698.69	-219.416	20.38	1560	1574.63	-210.904
20.4	1686	1699.81	-221.538	20.4	1592	1575.5	-179.775
20.42	1708	1700.93	-200.658	20.42	1601	1576.37	-171.644
20.44	1637	1702.05	-272.776	20.44	1559	1577.24	-214.511
20.46	1691	1703.16	-219.893	20.46	1615	1578.1	-159.377
20.48	1700	1704.28	-212.009	20.48	1596	1578.97	-179.242
20.5	1717	1705.4	-196.124	20.5	1618	1579.83	-158.105
20.52	1660	1706.51	-254.237	20.52	1625	1580.69	-151.967
20.54	1672	1707.62	-243.349	20.54	1648	1581.55	-129.828
20.56	1709	1708.73	-207.459	20.56	1636	1582.41	-142.687
20.58	1649	1709.83	-268.56	20.58	1656	1583.27	-123.544
20.6	1655	1710.94	-263.669	20.6	1609	1584.13	-171.401
20.62	1743	1712.04	-176.771	20.62	1600	1584.98	-181.255
20.64	1735	1713.15	-185.876	20.64	1530	1585.83	-252.108
20.66	1675	1714.25	-246.98	20.66	1573	1586.68	-209.96
20.68	1744	1715.35	-179.082	20.68	1626	1587.53	-157.81
20.7	1716	1716.45	-208.182	20.7	1555	1588.38	-229.659
20.72	1660	1717.55	-265.282	20.72	1619	1589.23	-166.506
20.74	1751	1718.65	-175.38	20.74	1602	1590.08	-184.351
20.76	1714	1719.75	-213.476	20.76	1638	1590.92	-149.195
20.78	1692	1720.84	-236.571	20.78	1618	1591.76	-170.038
20.8	1724	1721.94	-205.664	20.8	1583	1592.6	-205.879
20.82	1783	1723.03	-147.756	20.82	1556	1593.44	-233.719
20.84	1729	1724.12	-202.846	20.84	1577	1594.28	-213.556
20.86	1671	1725.21	-261.935	20.86	1558	1595.12	-233.393
20.88	1754	1726.29	-180.022	20.88	1590	1595.95	-202.228
20.9	1665	1727.38	-270.108	20.9	1633	1596.79	-160.061
20.92	1796	1728.46	-140.192	20.92	1636	1597.62	-157.893
20.94	1784	1729.55	-153.275	20.94	1623	1598.45	-171.723
20.96	1775	1730.63	-163.356	20.96	1580	1599.28	-215.551
20.98	1683	1731.71	-256.435	20.98	1592	1600.1	-204.378
21	1745	1732.78	-195.513	21	1575	1600.93	-222.204
21.02	1755	1733.86	-186.59	21.02	1556	1601.75	-242.028
21.04	1776	1734.94	-166.665	21.04	1551	1602.57	-247.85
21.06	1724	1736.01	-219.739	21.06	1579	1603.4	-220.67
21.08	1735	1737.08	-209.812	21.08	1616	1604.21	-184.489
21.1	1792	1738.15	-153.883	21.1	1565	1605.03	-236.307
21.12	1731	1739.22	-215.953	21.12	1574	1605.85	-228.122
21.14	1729	1740.29	-219.022	21.14	1627	1606.66	-175.937
21.16	1738	1741.36	-211.09	21.16	1691	1607.47	-112.749
21.18	1770	1742.43	-180.157	21.18	1551	1608.28	-253.56
21.2	1768	1743.49	-183.223	21.2	1570	1609.09	-235.369
21.22	1733	1744.56	-219.284	21.22	1587	1609.9	-219.176
21.24	1678	1745.62	-275.349	21.24	1616	1610.71	-190.982
21.26	1756	1746.69	-198.414	21.26	1633	1611.51	-174.786
21.28	1700	1747.75	-255.476	21.28	1567	1612.31	-241.589
21.3	1791	1748.81	-165.54	21.3	1658	1613.11	-151.39
21.32	1711	1749.88	-246.604	21.32	1706	1613.91	-104.189
21.34	1779	1750.94	-179.668	21.34	1627	1614.71	-183.986
21.36	1773	1752	-186.733	21.36	1662	1615.51	-149.782
21.38	1736	1753.07	-224.797	21.38	1694	1616.3	-118.576
21.4	1724	1754.13	-237.861	21.4	1594	1617.3	-219.572
21.42	1823	1755.2	-139.926	21.42	1650	1618.09	-164.367
21.44	1808	1756.26	-155.99	21.44	1545	1618.89	-270.162
21.46	1727	1757.32	-238.053	21.46	1655	1619.78	-161.056
21.48	1773	1758.39	-193.115	21.48	1644	1620.57	-172.849
21.5	1760	1759.45	-207.175	21.5	1639	1621.37	-178.641
21.52	1707	1760.51	-261.234	21.52	1661	1622.16	-157.432
21.54	1761	1761.56	-208.29	21.54	1650	1622.95	-169.221
21.56	1823	1762.61	-147.342	21.56	1664	1623.73	-156.009
21.58	1701	1763.66	-270.391	21.58	1616	1624.52	-204.795
21.6	1754	1764.71	-218.436	21.6	1644	1625.31	-177.58
21.62	1707	1765.75	-266.475	21.62	1576	1626.09	-246.364
21.64	1790	1766.78	-184.509	21.64	1620	1626.87	-203.147
21.66	1834	1767.81	-141.538	21.66	1610	1627.65	-213.928
21.68	1759	1768.83	-217.561	21.68	1611	1628.43	-213.708
21.7	1782	1769.85	-195.579	21.7	1652	1629.21	-173.486
21.72	1772	1770.86	-206.593	21.72	1674	1629.99	-152.264
21.74	1726	1771.87	-253.603	21.74	1660	1630.76	-167.04
21.76	1721	1772.88	-259.61	21.76	1608	1631.54	-219.815
21.78	1837	1773.89	-144.615	21.78	1676	1632.31	-152.589
21.8	1737	1774.89	-245.619	21.8	1697	1633.09	-132.361
21.82	1771	1775.89	-212.623	21.82	1619	1633.86	-211.133
21.84	1763	1776.9	-221.628	21.84	1620	1634.63	-210.904
21.86	1778	1777.91	-207.635	21.86	1664	1635.4	-167.673
21.88	1827	1778.91	-159.643	21.88	1657	1636.17	-175.442
21.9	1773	1779.93	-214.654	21.9	1561	1636.93	-272.21
21.92	1832	1780.94	-156.668	21.92	1663	1637.7	-170.977
21.94	1798	1781.96	-191.685	21.94	1602	1638.47	-232.743
21.96	1794	1782.98	-196.706	21.96	1685	1639.23	-150.508
21.98	1811	1784	-180.732	21.98	1733	1640	-103.274
22	1724	1785.03	-268.761	22	1620	1640.76	-217.038
22.02	1764	1786.07	-229.796	22.02	1609	1641.53	-228.802
22.04	1763	1787.11	-231.836	22.04	1625	1642.29	-213.566
22.06	1812	1788.15	-183.883	22.06	1657	1643.05	-182.33
22.08	1744	1789.21	-252.937	22.08	1713	1643.82	-127.094
22.1	1741	1790.27	-257	22.1	1665	1644.58	-175.857
22.12	1784	1791.35	-215.075	22.12	1648	1645.35	-193.622
22.14	1860	1792.43	-140.163	22.14	1609	1646.11	-233.386
22.16	1817	1793.54	-184.269	22.16	1580	1646.88	-263.151
22.18	1823	1794.67	-179.398	22.18	1613	1647.64	-230.917
22.2	1796	1795.83	-207.555	22.2	1666	1648.41	-178.685
22.22	1860	1797.02	-144.75	22.22	1733	1649.18	-112.453
22.24	1825	1798.26	-180.991	22.24	1726	1649.95	-120.224
22.26	1808	1799.56	-199.29	22.26	1596	1650.72	-250.996
22.28	1779	1800.93	-229.663	22.28	1594	1651.5	-253.772
22.3	1720	1802.4	-290.124	22.3	1661	1652.27	-187.55
22.32	1813	1803.97	-198.694	22.32	1601	1653.06	-248.331
22.34	1871	1805.67	-142.394	22.34	1587	1653.84	-263.117
22.36	1848	1807.52	-167.247	22.36	1585	1654.63	-265.907
22.38	1753	1809.55	-264.276	22.38	1646	1655.43	-205.703
22.4	1744	1811.78	-275.506	22.4	1652	1656.23	-200.506
22.42	1730	1814.23	-291.959	22.42	1690	1657.04	-163.315
22.44	1784	1816.92	-240.653	22.44	1640	1657.86	-214.134
22.46	1828	1819.88	-199.604	22.46	1741	1658.69	-113.962
22.48	1783	1823.09	-247.82	22.48	1610	1659.53	-245.802
22.5	1785	1826.57	-249.299	22.5	1673	1660.38	-183.655
22.52	1838	1830.3	-200.03	22.52	1645	1661.25	-212.524
22.54	1808	1834.27	-233.996	22.54	1708	1662.14	-150.411
22.56	1867	1838.44	-179.165	22.56	1642	1663.04	-217.319
22.58	1828	1842.77	-222.503	22.58	1639	1663.98	-221.253
22.6	1857	1847.24	-197.968	22.6	1692	1664.94	-169.216
22.62	1803	1851.79	-256.52	22.62	1676	1665.94	-186.215
22.64	1842	1856.4	-222.125	22.64	1712	1666.98	-151.255
22.66	1837	1861.03	-231.763	22.66	1685	1668.07	-179.346
22.68	1870	1865.7	-203.43	22.68	1591	1669.22	-274.497
22.7	1844	1870.42	-234.149	22.7	1675	1670.45	-191.722
22.72	1820	1875.24	-262.973	22.72	1648	1671.76	-220.038
22.74	1865	1880.26	-222.986	22.74	1676	1673.19	-193.47
22.76	1881	1885.58	-212.305	22.76	1632	1674.78	-239.053
22.78	1801	1891.34	-298.067	22.78	1679	1676.57	-193.844
22.8	1859	1897.69	-246.421	22.8	1682	1678.67	-192.947
22.82	1874	1904.78	-238.505	22.82	1726	1681.28	-151.55
22.84	1890	1912.7	-230.426	22.84	1738	1684.72	-142.995
22.86	1895	1921.51	-234.238	22.86	1749	1689.59	-136.867
22.88	1946	1931.19	-192.92	22.88	1759	1696.82	-134.1
22.9	1885	1941.63	-264.359	22.9	1749	1707.75	-155.03
22.92	1976	1952.6	-184.328	22.92	1766	1724.05	-154.323
22.94	1963	1963.75	-208.476	22.94	1754	1747.42	-189.7
22.96	2017	1974.6	-165.324	22.96	1784	1779.11	-191.386
22.98	1979	1984.55	-213.276	22.98	1750	1819.05	-265.329
23	1946	1992.94	-254.665	23	1800	1865.03	-261.302
23.02	1939	1999.11	-267.837	23.02	1979	1912.07	-129.341
23.04	1992	2002.53	-218.258	23.04	1944	1952.83	-205.104
23.06	2056	2002.88	-154.608	23.06	1965	1979.03	-210.31
23.08	2125	2000.12	-82.8466	23.08	1938	1984.59	-242.869
23.1	2059	1994.47	-143.202	23.1	1961	1969.28	-204.559
23.12	2037	1986.39	-157.117	23.12	1883	1937.74	-251.015
23.14	2089	1976.44	-95.1668	23.14	1943	1896.12	-149.396
23.16	1981	1965.24	-191.973	23.16	1911	1851.23	-136.506
23.18	1946	1953.4	-215.127	23.18	1804	1809.31	-201.586
23.2	1954	1941.42	-195.147	23.2	1787	1774.25	-183.521
23.22	1913	1929.72	-224.453	23.22	1722	1747.34	-221.615
23.24	1954	1918.64	-172.368	23.24	1671	1728.12	-253.392
23.26	1956	1908.39	-160.12	23.26	1811	1715.2	-100.472
23.28	1899	1899.13	-207.857	23.28	1651	1706.94	-252.213
23.3	1922	1890.93	-176.657	23.3	1681	1701.85	-217.121
23.32	1790	1883.81	-301.539	23.32	1728	1698.76	-167.036
23.34	1837	1877.75	-248.479	23.34	1755	1696.89	-138.163
23.36	1876	1872.69	-204.415	23.36	1750	1695.73	-142.007
23.38	1878	1868.53	-198.262	23.38	1712	1695.01	-179.281
23.4	1794	1865.19	-278.922	23.4	1678	1694.55	-212.829
23.42	1983	1862.56	-87.2886	23.42	1702	1694.29	-188.563
23.44	1840	1860.53	-228.257	23.44	1667	1694.16	-223.434
23.46	1968	1859	-98.7264	23.46	1649	1694.14	-241.411
23.48	1877	1857.88	-188.608	23.48	1746	1694.2	-144.473
23.5	1826	1857.09	-238.822	23.5	1653	1694.33	-237.603
23.52	1873	1856.57	-191.301	23.52	1724	1694.51	-166.789
23.54	1849	1856.26	-214.989	23.54	1750	1694.75	-141.023
23.56	1835	1856.11	-228.84	23.56	1605	1695.02	-286.295
23.58	1759	1856.09	-304.819	23.58	1734	1695.32	-157.6
23.6	1863	1856.17	-200.898	23.6	1766	1695.66	-125.933
23.62	1843	1856.33	-221.054	23.62	1745	1696.01	-147.29
23.64	1852	1856.54	-212.272	23.64	1656	1696.39	-236.666
23.66	1841	1856.81	-223.538	23.66	1663	1696.78	-230.059
23.68	1852	1857.12	-212.844	23.68	1716	1697.19	-177.467
23.7	1875	1857.45	-190.183	23.7	1708	1697.61	-185.887
23.72	1882	1857.82	-183.549	23.72	1756	1698.04	-138.318
23.74	1868	1858.21	-197.937	23.74	1723	1698.48	-171.759
23.76	1854	1858.62	-212.345	23.76	1757	1698.93	-138.207
23.78	1856	1859.04	-210.77	23.78	1714	1699.39	-181.662
23.8	1868	1859.48	-199.209	23.8	1757	1699.85	-139.122
23.82	1907	1859.93	-160.661	23.82	1666	1700.31	-230.588
23.84	1948	1860.4	-120.124	23.84	1826	1700.78	-71.0577
23.86	1903	1860.87	-165.596	23.86	1652	1701.26	-245.531
23.88	1864	1861.35	-205.078	23.88	1704	1701.73	-194.007
23.9	1865	1861.84	-204.566	23.9	1681	1702.21	-217.486
23.92	1887	1862.33	-183.062	23.92	1698	1702.69	-200.967
23.94	1822	1862.83	-248.563	23.94	1681	1703.17	-218.45
23.96	1838	1863.34	-233.068	23.96	1712	1703.66	-187.934
23.98	1859	1863.85	-212.579	23.98	1711	1704.14	-189.418
24	1876	1864.36	-196.093	24	1703	1704.63	-197.904
24.02	1814	1864.88	-258.609	24.02	1679	1705.11	-222.39
24.04	1846	1865.4	-227.129	24.04	1641	1705.6	-260.876
24.06	1937	1865.92	-136.651	24.06	1727	1706.09	-175.363
24.08	1838	1866.45	-236.174	24.08	1646	1706.57	-256.849
24.1	1820	1866.97	-254.699	24.1	1664	1707.06	-239.334
24.12	1930	1867.5	-145.225	24.12	1692	1707.54	-211.82
24.14	1876	1868.02	-199.752	24.14	1748	1708.03	-156.305
24.16	1827	1868.55	-249.279	24.16	1737	1708.51	-167.789
24.18	1835	1869.08	-241.806	24.18	1711	1709	-194.272
24.2	1883	1869.61	-194.334	24.2	1724	1709.48	-181.754
24.22	1883	1870.13	-194.861	24.22	1721	1709.96	-185.235
24.24	1898	1870.66	-180.387	24.24	1664	1710.44	-242.716
24.26	1859	1871.18	-219.913	24.26	1692	1710.92	-215.194
24.28	1814	1871.71	-265.438	24.28	1805	1711.4	-102.672
24.3	1815	1872.23	-264.962	24.3	1681	1711.87	-227.148
24.32	1864	1872.76	-216.484	24.32	1715	1712.35	-193.623
24.34	1967	1873.28	-114.006	24.34	1718	1712.82	-191.097
24.36	1892	1873.8	-189.526	24.36	1691	1713.29	-218.569
24.38	1877	1874.32	-205.045	24.38	1696	1713.76	-214.039
24.4	1925	1874.83	-157.562	24.4	1689	1714.23	-221.508
24.42	1941	1875.35	-142.077	24.42	1740	1714.7	-170.975
24.44	1895	1875.86	-188.591	24.44	1743	1715.16	-168.44
24.46	1885	1876.37	-199.102	24.46	1657	1715.63	-254.904
24.48	1859	1876.88	-225.612	24.48	1729	1716.09	-183.366
24.5	1799	1877.39	-286.12	24.5	1647	1716.55	-265.826
24.52	1852	1877.9	-233.625	24.52	1734	1717.01	-179.284
24.54	1911	1878.4	-175.129	24.54	1716	1717.47	-197.741
24.56	1901	1878.9	-185.63	24.56	1718	1717.92	-196.195
24.58	1912	1879.4	-175.128	24.58	1674	1718.37	-240.648
24.6	1847	1879.9	-240.625	24.6	1735	1718.82	-180.099
24.62	1839	1880.39	-249.119	24.62	1780	1719.27	-135.548
24.64	1870	1880.88	-218.61	24.64	1668	1719.72	-247.995
24.66	1817	1881.37	-272.099	24.66	1740	1720.16	-176.44
24.68	1924	1881.86	-165.586	24.68	1689	1720.61	-227.883
24.7	1831	1882.34	-259.07	24.7	1692	1721.05	-225.323
24.72	1880	1882.82	-210.552	24.72	1766	1721.29	-151.561
24.74	1874	1883.3	-217.03	24.74	1760	1721.73	-158.002
24.76	1899	1883.78	-192.507	24.76	1682	1722.17	-236.442
24.78	1883	1884.25	-208.98	24.78	1722	1722.5	-196.778
24.8	1878	1884.72	-214.451	24.8	1719	1722.94	-200.216
24.82	1886	1885.19	-206.919	24.82	1686	1723.38	-233.651
24.84	1784	1885.66	-309.384	24.84	1756	1723.81	-164.084
24.86	1846	1886.12	-247.846	24.86	1723	1724.24	-197.514
24.88	1876	1886.58	-218.306	24.88	1700	1724.67	-220.942
24.9	1949	1887.03	-145.763	24.9	1671	1725.09	-250.368
24.92	1881	1887.49	-214.217	24.92	1722	1725.52	-199.791
24.94	1911	1887.94	-184.668	24.94	1711	1725.94	-211.212
24.96	1927	1888.39	-169.117	24.96	1796	1726.36	-126.631
24.98	1943	1888.83	-153.562	24.98	1847	1726.77	-76.0475
25	1844	1889.28	-253.005	25	1714	1727.19	-209.462
25.02	1918	1889.72	-179.445	25.02	1728	1727.6	-195.874
25.04	1945	1890.15	-152.882	25.04	1744	1728.01	-180.283
25.06	1931	1890.59	-167.315	25.06	1719	1728.41	-205.69
25.08	1953	1891.02	-145.747	25.08	1714	1728.82	-211.095
25.1	1916	1891.45	-183.175	25.1	1725	1729.22	-200.498
25.12	1907	1891.87	-192.6	25.12	1757	1729.62	-168.898
25.14	1943	1892.29	-157.022	25.14	1754	1730.02	-172.296
25.16	1887	1892.71	-213.442	25.16	1739	1730.42	-187.692
25.18	1932	1893.13	-168.858	25.18	1700	1730.81	-227.085
25.2	1899	1893.54	-202.272	25.2	1694	1731.2	-233.476
25.22	1828	1893.95	-273.682	25.22	1727	1731.59	-200.865
25.24	2005	1894.36	-97.09	25.24	1732	1731.98	-196.251
25.26	1931	1894.77	-171.495	25.26	1789	1732.36	-139.636
25.28	2028	1895.17	-74.8964	25.28	1757	1732.74	-172.017
25.3	1906	1895.57	-197.295	25.3	1762	1733.12	-167.397
25.32	1958	1895.96	-145.691	25.32	1738	1733.5	-191.774
25.34	1969	1896.36	-135.084	25.34	1688	1733.87	-242.149
25.36	1895	1896.75	-209.475	25.36	1744	1734.25	-186.522
25.38	1943	1897.13	-161.862	25.38	1745	1734.62	-185.892
25.4	1929	1897.52	-176.246	25.4	1764	1734.98	-167.26
25.42	1913	1897.9	-192.628	25.42	1769	1735.35	-162.626
25.44	1881	1898.28	-225.007	25.44	1716	1735.71	-215.989
25.46	1924	1898.65	-182.383	25.46	1767	1736.08	-165.351
25.48	1834	1899.03	-272.756	25.48	1755	1736.43	-177.709
25.5	1947	1899.4	-160.127	25.5	1798	1736.79	-135.066
25.52	1886	1899.77	-221.495	25.52	1789	1737.14	-144.42
25.54	1990	1900.13	-117.862	25.54	1712	1737.5	-221.772
25.56	1880	1900.5	-228.226	25.56	1706	1737.85	-228.122
25.58	1896	1900.86	-212.588	25.58	1771	1738.19	-163.469
25.6	1877	1901.22	-231.949	25.6	1670	1738.54	-264.815
25.62	1903	1901.58	-206.309	25.62	1730	1738.88	-205.157
25.64	1883	1901.94	-226.668	25.64	1727	1739.22	-208.498
25.66	1912	1902.3	-198.027	25.66	1808	1739.56	-127.836
25.68	1926	1902.66	-184.386	25.68	1721	1739.9	-215.172
25.7	1935	1903.02	-175.745	25.7	1838	1740.23	-98.5062
25.72	1909	1903.38	-202.106	25.72	1683	1740.56	-253.838
25.74	1899	1903.74	-212.468	25.74	1787	1740.89	-150.167
25.76	1996	1904.1	-115.831	25.76	1701	1741.22	-236.494
25.78	1914	1904.47	-198.196	25.78	1814	1741.54	-123.819
25.8	1940	1904.83	-172.561	25.8	1766	1741.87	-172.141
25.82	1893	1905.2	-219.927	25.82	1652	1742.19	-286.461
25.84	1852	1905.56	-261.291	25.84	1778	1742.5	-160.779
25.86	1982	1905.93	-131.654	25.86	1725	1742.82	-214.095
25.88	1894	1906.28	-220.013	25.88	1780	1743.13	-159.408
25.9	1987	1906.64	-127.366	25.9	1752	1743.44	-187.72
25.92	1959	1906.98	-155.711	25.92	1730	1743.75	-210.029
25.94	1919	1907.32	-196.046	25.94	1773	1744.06	-167.335
25.96	1864	1907.64	-251.37	25.96	1726	1744.36	-214.64
25.98	1931	1907.95	-184.68	25.98	1787	1744.67	-153.942
26	1889	1908.25	-226.976	26	1730	1744.97	-211.242
26.02	1803	1908.53	-313.257	26.02	1828	1745.26	-113.54
26.04	1872	1909.58	-245.311	26.04	1817	1745.56	-124.835
26.06	1876	1909.85	-241.578	26.06	1805	1745.85	-137.129
26.08	1879	1910.11	-238.834	26.08	1760	1746.14	-182.42
26.1	1875	1910.35	-243.083	26.1	1679	1746.43	-263.709
26.12	1878	1910.99	-240.721	26.12	1764	1746.72	-178.995
26.14	1957	1911.24	-161.968	26.14	1784	1747	-159.28
26.16	1853	1911.49	-266.214	26.16	1756	1747.29	-187.562
26.18	1848	1911.73	-271.46	26.18	1707	1747.57	-236.842
26.2	2006	1911.98	-113.709	26.2	1726	1747.84	-218.12
26.22	1892	1912.23	-227.96	26.22	1750	1748.12	-194.396
26.24	1912	1912.49	-208.214	26.24	1711	1748.39	-233.669
26.26	1983	1912.74	-137.47	26.26	1719	1748.67	-225.941
26.28	1829	1913	-291.729	26.28	1651	1748.93	-294.21
26.3	1946	1913.26	-174.99	26.3	1794	1749.2	-151.477
26.32	1915	1913.52	-206.253	26.32	1799	1749.47	-146.742
26.34	1973	1913.79	-148.517	26.34	1745	1749.73	-201.004
26.36	1938	1914.05	-183.781	26.36	1808	1749.99	-138.265
26.38	1851	1914.32	-271.045	26.38	1765	1750.25	-181.523
26.4	1917	1914.58	-205.308	26.4	1693	1750.5	-253.779
26.42	1887	1914.84	-235.571	26.42	1716	1750.76	-231.033
26.44	1949	1915.1	-173.833	26.44	1676	1751.01	-271.285
26.46	2012	1915.37	-111.094	26.46	1772	1751.26	-175.534
26.48	2040	1915.62	-83.3533	26.48	1764	1751.51	-183.782
26.5	1888	1915.88	-235.611	26.5	1742	1751.75	-206.027
26.52	1875	1916.14	-248.868	26.52	1674	1752	-274.271
26.54	1906	1916.39	-218.123	26.54	1684	1752.24	-264.512
26.56	1948	1916.65	-176.376	26.56	1760	1752.48	-188.751
26.58	1893	1916.9	-231.628	26.58	1744	1752.71	-204.987
26.6	1902	1917.15	-222.879	26.6	1797	1752.95	-152.222
26.62	1947	1917.4	-178.128	26.62	1700	1753.18	-249.455
26.64	1947	1917.65	-178.375	26.64	1763	1753.41	-186.685
26.66	1944	1917.89	-181.622	26.66	1810	1753.64	-139.914
26.68	1930	1918.14	-195.867	26.68	1784	1753.86	-166.14
26.7	1985	1918.38	-141.111	26.7	1714	1754.09	-236.364
26.72	1911	1918.62	-215.354	26.72	1744	1754.31	-206.586
26.74	2018	1918.87	-108.595	26.74	1755	1754.53	-195.807
26.76	1932	1919.11	-194.835	26.76	1800	1754.75	-151.025
26.78	1890	1919.35	-237.075	26.78	1700	1754.97	-251.24
26.8	1918	1919.58	-209.313	26.8	1687	1755.18	-264.454
26.82	1874	1919.82	-253.551	26.82	1729	1755.39	-222.666
26.84	1941	1920.06	-186.788	26.84	1780	1755.6	-171.876
26.86	1903	1920.19	-224.914	26.86	1794	1755.81	-158.084
26.88	1932	1920.43	-196.16	26.88	1726	1756.01	-226.289
26.9	1996	1920.67	-132.396	26.9	1706	1756.22	-246.493
26.92	1943	1920.84	-185.569	26.92	1759	1756.42	-193.694
26.94	1807	1921.08	-321.804	26.94	1853	1756.62	-99.8938
26.96	1904	1921.32	-225.045	26.96	1735	1756.82	-218.091
26.98	1956	1921.55	-173.28	26.98	1766	1757.01	-187.287
27	1903	1921.79	-226.515	27	1750	1757.2	-203.48
27.02	1831	1922.02	-298.751	27.02	1797	1757.4	-156.672
27.04	1977	1922.26	-152.986	27.04	1665	1757.59	-288.861
27.06	1870	1922.49	-260.222	27.06	1707	1757.77	-247.049
27.08	1844	1922.73	-286.459	27.08	1677	1757.96	-277.234
27.1	1901	1922.97	-229.696	27.1	1743	1758.14	-211.418
27.12	1872	1923.2	-258.934	27.12	1728	1758.32	-226.599
27.14	1951	1923.44	-180.172	27.14	1715	1758.5	-239.779
27.16	1865	1923.68	-266.412	27.16	1755	1758.68	-199.956
27.18	1917	1923.92	-214.652	27.18	1788	1758.86	-167.132
27.2	1896	1924.17	-235.895	27.2	1694	1759.03	-261.306
27.22	1856	1924.41	-276.139	27.22	1707	1759.2	-248.477
27.24	1845	1924.66	-287.385	27.24	1673	1759.37	-282.647
27.26	1935	1924.9	-197.633	27.26	1792	1759.54	-163.815
27.28	1915	1925.16	-217.884	27.28	1753	1759.71	-202.981
27.3	1832	1925.41	-301.137	27.3	1755	1759.87	-201.145
27.32	1943	1925.66	-190.393	27.32	1748	1760.03	-208.307
27.34	1960	1925.92	-173.653	27.34	1759	1760.19	-197.467
27.36	1841	1926.19	-292.916	27.36	1740	1760.35	-216.625
27.38	1937	1926.45	-197.182	27.38	1719	1760.51	-237.782
27.4	1982	1926.73	-152.454	27.4	1760	1760.66	-196.936
27.42	1891	1927	-243.73	27.42	1770	1760.81	-187.089
27.44	1978	1927.28	-157.011	27.44	1714	1760.96	-243.239
27.46	1954	1927.57	-181.298	27.46	1726	1761.11	-231.388
27.48	1924	1927.86	-211.591	27.48	1699	1761.26	-258.535
27.5	1932	1928.16	-203.891	27.5	1697	1761.4	-260.68
27.52	2019	1928.47	-117.198	27.52	1726	1761.55	-231.823
27.54	1902	1928.78	-234.513	27.54	1715	1761.69	-242.965
27.56	1910	1929.11	-226.837	27.56	1756	1761.83	-202.104
27.58	1989	1929.44	-148.17	27.58	1710	1761.97	-248.242
27.6	1909	1929.79	-228.514	27.6	1721	1762.1	-237.378
27.62	1893	1930.14	-244.869	27.62	1745	1762.24	-213.512
27.64	1877	1930.51	-261.236	27.64	1648	1762.37	-310.644
27.66	1880	1930.89	-258.616	27.66	1727	1762.5	-231.775
27.68	1877	1931.28	-262.011	27.68	1740	1762.63	-218.904
27.7	1974	1931.69	-165.422	27.7	1673	1762.76	-286.031
27.72	1928	1932.12	-211.851	27.72	1750	1762.88	-209.156
27.74	1911	1932.57	-229.297	27.74	1747	1763	-212.279
27.76	1972	1933.04	-168.765	27.76	1719	1763.13	-240.401
27.78	1957	1933.53	-184.256	27.78	1786	1763.24	-173.52
27.8	1951	1934.04	-190.771	27.8	1699	1763.36	-260.638
27.82	1971	1934.58	-171.313	27.82	1734	1763.48	-225.755
27.84	1879	1935.16	-263.886	27.84	1788	1763.59	-171.869
27.86	1958	1935.76	-185.491	27.86	1816	1763.71	-143.982
27.88	1853	1936.4	-291.132	27.88	1803	1763.82	-157.093
27.9	1908	1937.09	-236.814	27.9	1750	1763.93	-210.203
27.92	1928	1937.81	-217.54	27.92	1778	1764.04	-182.31
27.94	1982	1938.59	-164.315	27.94	1746	1764.14	-214.416
27.96	1915	1939.42	-232.145	27.96	1813	1764.25	-147.521
27.98	1987	1940.31	-161.035	27.98	1755	1764.35	-205.623
28	1968	1941.27	-180.994	28	1726	1764.45	-234.724
28.02	1957	1942.3	-193.03	28.02	1755	1764.55	-205.824
28.04	1939	1943.42	-212.152	28.04	1746	1764.65	-214.921
28.06	1951	1944.65	-201.374	28.06	1777	1764.74	-184.017
28.08	2001	1945.98	-152.711	28.08	1733	1764.84	-228.111
28.1	1933	1947.45	-222.182	28.1	1763	1764.93	-198.204
28.12	2009	1949.08	-147.812	28.12	1800	1765.02	-161.295
28.14	1909	1950.91	-249.636	28.14	1753	1765.11	-208.385
28.16	1922	1952.97	-238.699	28.16	1839	1765.2	-122.472
28.18	1882	1955.34	-281.064	28.18	1724	1765.28	-237.559
28.2	1984	1958.08	-181.813	28.2	1756	1765.37	-205.643
28.22	1920	1961.33	-249.062	28.22	1743	1765.45	-218.726
28.24	2042	1965.23	-130.961	28.24	1734	1765.53	-227.808
28.26	1955	1969.98	-222.71	28.26	1822	1765.61	-139.887
28.28	1979	1975.84	-204.57	28.28	1748	1765.69	-213.966
28.3	1979	1983.14	-211.867	28.3	1734	1765.77	-228.042
28.32	1999	1992.28	-201.009	28.32	1761	1765.84	-201.118
28.34	2101	2003.76	-110.486	28.34	1766	1765.92	-196.191
28.36	2003	2018.15	-222.875	28.36	1798	1765.99	-164.263
28.38	2022	2036.09	-221.823	28.38	1779	1766.06	-183.334
28.4	2022	2058.31	-244.035	28.4	1795	1766.13	-167.403
28.42	1994	2085.5	-299.23	28.42	1772	1766.2	-190.47
28.44	2085	2118.36	-241.085	28.44	1813	1766.26	-149.537
28.46	2130	2157.42	-235.15	28.46	1760	1766.33	-202.601
28.48	2156	2203.03	-254.755	28.48	1845	1766.39	-117.664
28.5	2176	2255.16	-286.892	28.5	1803	1766.45	-159.726
28.52	2296	2313.4	-225.133	28.52	1833	1766.51	-129.786
28.54	2453	2376.85	-131.579	28.54	1809	1766.57	-153.844
28.56	2475	2444.12	-176.845	28.56	1793	1766.63	-169.901
28.58	2474	2513.29	-247.022	28.58	1831	1766.68	-131.957
28.6	2615	2581.87	-174.595	28.6	1699	1766.74	-264.012
28.62	2594	2646.68	-260.405	28.62	1747	1766.79	-216.064
28.64	2748	2704.07	-163.797	28.64	1717	1766.84	-246.116
28.66	2790	2750.28	-168.011	28.66	1777	1766.89	-186.166
28.68	2817	2781.91	-172.642	28.68	1762	1766.94	-201.215
28.7	2830	2796.33	-174.055	28.7	1807	1766.99	-156.262
28.72	2761	2791.99	-238.716	28.72	1751	1767.03	-212.308
28.74	2713	2768.88	-263.609	28.74	1800	1767.08	-163.352
28.76	2687	2728.62	-249.35	28.76	1874	1767.12	-89.3954
28.78	2605	2674.19	-276.921	28.78	1776	1767.16	-187.437
28.8	2652	2609.36	-165.088	28.8	1724	1767.2	-239.478
28.82	2614	2538.18	-131.909	28.82	1767	1767.24	-196.517
28.84	2489	2464.59	-183.321	28.84	1759	1767.28	-204.554
28.86	2372	2392.09	-227.815	28.86	1819	1767.32	-144.591
28.88	2259	2323.45	-272.18	28.88	1734	1767.35	-229.626
28.9	2309	2260.65	-159.38	28.9	1713	1767.38	-250.66
28.92	2176	2204.85	-236.576	28.92	1756	1767.42	-207.692
28.94	2153	2156.52	-211.252	28.94	1793	1767.45	-170.723
28.96	2089	2115.63	-234.354	28.96	1772	1767.48	-191.753
28.98	2066	2081.72	-223.445	28.98	1720	1767.51	-243.782
29	2038	2060.23	-229.962	29	1747	1767.53	-216.809
29.02	2066	2038.17	-179.894	29.02	1794	1767.56	-169.835
29.04	1972	2020.71	-256.439	29.04	1806	1767.58	-157.86
29.06	1920	2007.03	-294.759	29.06	1685	1767.61	-278.884
29.08	2013	1999.41	-194.137	29.08	1777	1767.63	-186.906
29.1	1959	1991.13	-239.859	29.1	1722	1767.65	-241.928
29.12	1962	1984.67	-230.394	29.12	1794	1767.67	-169.948
29.14	1998	1979.58	-189.311	29.14	1776	1767.69	-187.966
29.16	1999	1975.55	-184.278	29.16	1777	1767.71	-186.984
29.18	1969	1972.33	-211.054	29.18	1763	1767.73	-201
29.2	1920	1969.74	-257.471	29.2	1845	1767.74	-119.016
29.22	1892	1967.69	-283.415	29.22	1717	1767.75	-247.03
29.24	1882	1966.09	-291.821	29.24	1777	1767.77	-187.043
29.26	1952	1964.93	-220.658	29.26	1827	1767.78	-137.054
29.28	1958	1964.18	-213.913	29.28	1748	1767.79	-216.065
29.3	1992	1963.87	-179.595	29.3	1772	1767.8	-192.075
29.32	2030	1963.99	-141.714	29.32	1759	1767.81	-205.083
29.34	1980	1964.55	-192.278	29.34	1808	1767.81	-156.09
29.36	2019	1965.55	-154.279	29.36	1790	1767.82	-174.096
29.38	1916	1966.96	-258.689	29.38	1785	1767.83	-179.101
29.4	1973	1968.72	-203.447	29.4	1754	1767.83	-210.105
29.42	1961	1970.73	-217.454	29.42	1746	1767.83	-218.108
29.44	2004	1972.85	-176.576	29.44	1776	1767.83	-188.11
29.46	2023	1974.91	-159.639	29.46	1798	1767.84	-166.111
29.48	1968	1976.72	-216.45	29.48	1802	1767.84	-162.111
29.5	1971	1978.08	-214.808	29.5	1833	1767.83	-131.109
29.52	2000	1978.8	-186.529	29.52	1842	1767.83	-122.107
29.54	1940	1978.75	-246.48	29.54	1829	1767.83	-135.104
29.56	2054	1977.87	-131.6	29.56	1842	1767.82	-122.099
29.58	1998	1976.2	-185.926	29.58	1775	1767.82	-189.094
29.6	2080	1973.85	-101.575	29.6	1979	1767.81	14.9127
29.62	2038	1971	-140.724	29.62	1948	1767.8	-16.08
29.64	2032	1967.84	-143.573	29.64	1887	1767.8	-77.0715
29.66	2039	1964.6	-133.33	29.66	1866	1767.79	-98.0623
29.68	2024	1961.45	-145.183	29.68	1804	1767.78	-160.052
29.7	1950	1958.55	-216.283	29.7	1791	1767.77	-173.041
29.72	2001	1956	-162.729	29.72	1808	1767.75	-156.029
29.74	1993	1953.84	-168.567	29.74	1789	1767.74	-175.015
29.76	1865	1952.08	-294.806	29.76	1777	1767.73	-187.001
29.78	1916	1950.69	-242.417	29.78	1831	1767.71	-132.986
29.8	1970	1949.63	-187.355	29.8	1763	1767.7	-200.97
29.82	1941	1948.84	-215.566	29.82	1778	1767.68	-185.954
29.84	2009	1948.26	-146.993	29.84	1762	1767.66	-201.936
29.86	1954	1947.86	-201.588	29.86	1813	1767.64	-150.917
29.88	1952	1947.57	-203.303	29.88	1795	1767.62	-168.898
29.9	1973	1947.38	-182.108	29.9	1773	1767.6	-190.878
29.92	1919	1947.25	-235.976	29.92	1704	1767.58	-259.857
29.94	1997	1947.16	-157.892	29.94	1741	1767.56	-222.835
29.96	1912	1947.11	-242.84	29.96	1782	1767.54	-181.812
29.98	1945	1947.09	-209.815	29.98	1740	1767.51	-223.788
30	2004	1947.08	-150.811	30	1794	1767.49	-169.764
30.02	1884	1947.1	-270.824	30.02	1771	1767.46	-192.739
30.04	1940	1947.12	-214.853	30.04	1720	1767.44	-243.712
30.06	1901	1947.17	-253.897	30.06	1750	1767.41	-213.686
30.08	1916	1947.23	-238.954	30.08	1766	1767.38	-197.658
30.1	1894	1947.3	-261.024	30.1	1775	1767.35	-188.63
30.12	1867	1947.38	-288.106	30.12	1800	1767.32	-163.6
30.14	1882	1947.47	-273.2	30.14	1803	1767.29	-160.57
30.16	1962	1947.58	-193.306	30.16	1811	1767.26	-152.54
30.18	1971	1947.7	-184.424	30.18	1733	1767.23	-230.508
30.2	1901	1947.82	-254.552	30.2	1803	1767.2	-160.476
30.22	1960	1947.96	-195.691	30.22	1758	1767.17	-205.443
30.24	1935	1948.26	-220.991	30.24	1726	1767.13	-237.41
30.26	1976	1948.43	-180.155	30.26	1756	1767.1	-207.375
30.28	2030	1948.6	-126.33	30.28	1697	1767.06	-266.34
30.3	1926	1948.79	-230.516	30.3	1768	1767.03	-195.305
30.32	1896	1949.06	-260.787	30.32	1814	1766.99	-149.268
30.34	1901	1949.27	-255.997	30.34	1818	1766.96	-145.231
30.36	1910	1949.49	-247.218	30.36	1740	1766.92	-223.193
30.38	1908	1949.72	-249.451	30.38	1834	1766.88	-129.155
30.4	1952	1949.97	-205.695	30.4	1805	1766.84	-158.116
30.42	1927	1950.22	-230.952	30.42	1716	1766.8	-247.076
30.44	1944	1950.49	-214.22	30.44	1739	1766.76	-224.036
30.46	1833	1950.77	-325.502	30.46	1775	1766.72	-187.995
30.48	1935	1951.07	-223.796	30.48	1773	1766.68	-189.954
30.5	1800	1951.38	-359.105	30.5	1715	1766.64	-247.912
30.52	1942	1951.7	-217.427	30.52	1788	1766.59	-174.869
30.54	1979	1952.04	-180.764	30.54	1803	1766.55	-159.826
30.56	1994	1952.39	-166.117	30.56	1766	1766.51	-196.782
30.58	1912	1952.76	-248.487	30.58	1766	1766.46	-196.737
30.6	1926	1953.15	-234.877	30.6	1735	1766.42	-227.693
30.62	1875	1953.56	-286.287	30.62	1755	1766.37	-207.647
30.64	1952	1953.99	-209.72	30.64	1781	1766.33	-181.601
30.66	1932	1954.45	-230.179	30.66	1721	1766.28	-241.554
30.68	1939	1954.94	-223.668	30.68	1705	1766.23	-257.507
30.7	1973	1955.46	-190.188	30.7	1815	1766.18	-147.459
30.72	1905	1956.02	-258.746	30.72	1841	1766.14	-121.411
30.74	1917	1956.61	-247.343	30.74	1853	1766.09	-109.363
30.76	1891	1957.26	-273.986	30.76	1844	1766.04	-118.314
30.78	2052	1957.95	-113.676	30.78	1732	1765.99	-230.264
30.8	1961	1958.69	-205.415	30.8	1736	1765.94	-226.214
30.82	1900	1959.47	-267.204	30.82	1689	1765.89	-273.163
30.84	1992	1960.31	-176.039	30.84	1863	1765.84	-99.1122
30.86	1981	1961.19	-187.915	30.86	1751	1765.79	-211.061
30.88	1885	1962.09	-284.822	30.88	1716	1775.07	-255.345
30.9	1959	1963.02	-211.752	30.9	1761	1775.21	-210.485
30.92	1993	1963.96	-178.694	30.92	1743	1775.36	-228.631
30.94	2041	1964.91	-131.634	30.94	1737	1775.51	-234.783
30.96	2024	1965.83	-149.559	30.96	1689	1780.3	-287.575
30.98	2053	1966.72	-121.449	30.98	1785	1780.56	-191.835
31	2049	1967.56	-126.286	31	1781	1780.83	-196.104
31.02	1952	1968.33	-224.058	31.02	1802	1781.11	-175.384
31.04	1925	1969.04	-251.764	31.04	1674	1781.4	-303.674
31.06	1957	1969.69	-220.416	31.06	1711	1781.7	-266.975
31.08	1903	1970.3	-275.028	31.08	1757	1782.01	-221.288
31.1	2040	1970.89	-138.62	31.1	1767	1782.34	-211.613
31.12	2025	1971.48	-154.214	31.12	1768	1782.68	-210.951
31.14	1973	1972.1	-206.83	31.14	1737	1783.03	-242.303
31.16	1970	1972.76	-210.491	31.16	1733	1783.39	-246.668
31.18	1971	1973.48	-210.21	31.18	1754	1783.77	-226.048
31.2	1944	1974.27	-238.001	31.2	1810	1784.17	-170.443
31.22	1976	1975.14	-206.869	31.22	1775	1784.58	-205.855
31.24	2039	1976.09	-144.817	31.24	1841	1785.01	-140.284
31.26	2062	1977.12	-122.847	31.26	1740	1785.45	-241.73
31.28	1953	1978.23	-232.959	31.28	1818	1785.92	-164.196
31.3	1969	1979.42	-218.151	31.3	1721	1786.41	-261.681
31.32	1980	1979.91	-207.639	31.32	1791	1786.91	-192.187
31.34	1996	1981.27	-192.998	31.34	1818	1787.44	-165.716
31.36	2007	1982.71	-183.434	31.36	1729	1787.99	-255.267
31.38	1995	1984.22	-196.946	31.38	1739	1788.57	-245.843
31.4	1966	1985.42	-227.148	31.4	1805	1789.17	-180.444
31.42	1900	1987.09	-294.822	31.42	1759	1789.8	-227.073
31.44	1953	1988.85	-243.576	31.44	1754	1790.46	-232.731
31.46	1955	1990.68	-243.413	31.46	1748	1791.14	-239.419
31.48	2053	1992.61	-147.338	31.48	1755	1791.86	-233.14
31.5	1990	1994.62	-212.353	31.5	1743	1792.62	-245.895
31.52	2039	1996.74	-165.465	31.52	1809	1793.41	-180.686
31.54	1956	1998.95	-250.678	31.54	1803	1794.24	-187.515
31.56	2009	2001.27	-199.998	31.56	1820	1795.11	-171.385
31.58	2003	2003.7	-208.432	31.58	1796	1796.02	-196.298
31.6	2088	2006.26	-125.986	31.6	1798	1796.98	-195.258
31.62	2004	2008.94	-212.669	31.62	1852	1797.99	-142.267
31.64	1962	2011.76	-257.488	31.64	1761	1799.05	-234.328
31.66	1958	2014.72	-264.452	31.66	1771	1800.17	-225.444
31.68	2094	2017.84	-131.572	31.68	1813	1801.35	-184.621
31.7	1941	2021.13	-287.857	31.7	1801	1802.59	-197.861
31.72	2047	2024.59	-185.32	31.72	1793	1803.89	-207.169
31.74	1999	2028.25	-236.974	31.74	1842	1805.27	-159.55
31.76	1935	2032.1	-304.832	31.76	1830	1806.73	-173.009
31.78	2040	2036.18	-203.911	31.78	1892	1808.28	-112.553
31.8	2121	2040.49	-127.215	31.8	1886	1809.91	-120.187
31.82	2086	2045.06	-166.788	31.82	1862	1811.64	-145.918
31.84	2099	2049.91	-158.639	31.84	1800	1813.48	-209.754
31.86	2059	2055.07	-203.794	31.86	1836	1815.43	-175.703
31.88	2093	2060.54	-175.272	31.88	1887	1817.5	-126.775
31.9	2136	2066.39	-138.118	31.9	1885	1819.7	-130.979
31.92	2104	2072.63	-176.358	31.92	1837	1822.05	-181.327
31.94	2053	2079.3	-234.032	31.94	1827	1824.56	-193.831
31.96	2260	2086.45	-34.1814	31.96	1821	1827.23	-202.506
31.98	2170	2094.12	-131.85	31.98	1808	1830.09	-218.365
32	2161	2102.36	-149.087	32	1838	1833.15	-191.427
32.02	2103	2111.21	-215.943	32.02	1859	1836.43	-173.71
32.04	2122	2120.74	-206.469	32.04	1866	1839.96	-170.237
32.06	2244	2130.99	-94.7205	32.06	1870	1843.75	-170.03
32.08	2152	2142.03	-197.754	32.08	1871	1847.84	-173.117
32.1	2226	2153.9	-135.633	32.1	1843	1852.25	-205.529
32.12	2156	2166.7	-218.431	32.12	1882	1857.03	-171.301
32.14	2195	2180.52	-193.248	32.14	1900	1862.2	-158.471
32.16	2117	2195.5	-286.228	32.16	1922	1867.81	-142.085
32.18	2207	2211.88	-212.604	32.18	1800	1873.92	-270.194
32.2	2283	2230.03	-154.761	32.2	1899	1880.58	-177.858
32.22	2239	2250.6	-219.325	32.22	1896	1887.87	-188.145
32.24	2348	2274.55	-134.281	32.24	1853	1895.86	-239.133
32.26	2364	2303.38	-147.109	32.26	1918	1904.64	-182.916
32.28	2353	2339.21	-193.938	32.28	1864	1914.32	-246.599
32.3	2353	2384.93	-239.662	32.3	1928	1925.03	-193.31
32.32	2521	2444.27	-130.994	32.32	1885	1936.92	-248.198
32.34	2490	2521.69	-239.417	32.34	1958	1950.16	-188.438
32.36	2607	2622.25	-222.976	32.36	1899	1964.97	-262.244
32.38	2722	2751.11	-236.835	32.38	1949	1981.59	-228.868
32.4	2975	2912.75	-145.478	32.4	2113	2000.34	-83.6172
32.42	3134	3109.71	-183.438	32.42	2078	2021.59	-139.866
32.44	3351	3340.88	-197.605	32.44	1992	2045.8	-250.074
32.46	3696	3599.84	-111.574	32.46	2052	2073.54	-217.811
32.48	3832	3874.18	-249.91	32.48	2125	2105.51	-176.788
32.5	4205	4146.6	-149.325	32.5	2204	2142.64	-134.911
32.52	4348	4398.44	-258.171	32.52	2173	2186.08	-209.352
32.54	4550	4615.04	-272.771	32.54	2268	2237.42	-165.691
32.56	4813	4791.59	-186.316	32.56	2377	2298.92	-118.199
32.58	4816	4937.33	-329.055	32.58	2439	2374.16	-131.434
32.6	5095	5074.5	-187.231	32.6	2566	2469.21	-99.4881
32.62	5090	5232.1	-349.827	32.62	2658	2595.08	-133.351
32.64	5415	5439.84	-232.566	32.64	2969	2771.56	1.16283
32.66	5647	5725.08	-285.807	32.66	3378	3032.67	149.053
32.68	5935	6110.23	-382.954	32.68	3760	3431.87	131.858
32.7	6415	6608.87	-401.595	32.7	4301	4043.69	61.0344
32.72	7092	7222.01	-337.734	32.72	5114	4956.83	-39.1079
32.74	7877	7934.97	-265.701	32.74	6226	6254.8	-225.074
32.76	8745	8714.32	-177.046	32.76	7718	7984.4	-462.677
32.78	9561	9505.39	-152.119	32.78	9607	10115.1	-704.326
32.8	10314	10234.1	-127.828	32.8	11980	12487.4	-703.677
32.82	10976	10817.8	-49.5186	32.82	14134	14754.6	-816.832
32.84	11526	11185.9	132.407	32.84	16055	16402.9	-544.133
32.86	11596	11300.3	87.9364	32.86	17183	17029.5	-42.8184
32.88	11581	11161.5	211.746	32.88	17072	16676.5	199.25
32.9	10898	10796.8	-106.547	32.9	16023	15673.7	152.988
32.92	10446	10246.4	-8.12696	32.92	14159	14244.8	-282.106
32.94	9597	9557.46	-168.185	32.94	12233	12465.6	-428.925
32.96	8655	8783.12	-335.85	32.96	10355	10482	-323.248
32.98	8019	7977.85	-166.583	32.98	8531	8545.07	-210.349
33	7037	7189.3	-360.03	33	6799	6857.27	-254.547
33.02	6285	6452.26	-374.993	33.02	5465	5503.67	-234.946
33.04	5685	5787.54	-310.272	33.04	4119	4483.87	-561.145
33.06	5028	5204.29	-384.014	33.06	3511	3753.35	-438.624
33.08	4568	4703.37	-343.095	33.08	2987	3250.08	-459.353
33.1	4203	4280.41	-285.136	33.1	2760	2911.2	-347.472
33.12	3798	3928.03	-337.755	33.12	2527	2683.12	-352.392
33.14	3653	3637.4	-192.13	33.14	2402	2525.8	-320.074
33.16	3372	3399.34	-235.071	33.16	2249	2412.41	-359.681
33.18	3224	3205	-188.728	33.18	2252	2326.43	-270.707
33.2	3001	3046.31	-253.042	33.2	2155	2258.28	-299.56
33.22	3002	2916.26	-121.99	33.22	2041	2202.48	-357.755
33.24	2817	2808.93	-199.663	33.24	2112	2155.78	-240.053
33.26	2747	2719.52	-180.249	33.26	2022	2116.13	-290.405
33.28	2629	2644.19	-222.917	33.28	2006	2082.12	-272.398
33.3	2543	2579.98	-244.704	33.3	1962	2052.72	-286.995
33.32	2509	2524.6	-223.327	33.32	1983	2027.12	-240.397
33.34	2365	2476.32	-319.051	33.34	1979	2004.7	-221.974
33.36	2449	2433.84	-192.572	33.36	1992	1984.95	-189.224
33.38	2413	2396.16	-190.888	33.38	1943	1967.46	-220.738
33.4	2249	2362.51	-321.234	33.4	1924	1951.91	-224.183
33.42	2360	2332.28	-180.01	33.42	1923	1938.01	-211.284
33.44	2312	2305.01	-200.738	33.44	1945	1925.54	-176.815
33.46	2300	2280.3	-188.033	33.46	1861	1914.31	-249.586
33.48	2258	2257.85	-207.575	33.48	1922	1904.16	-178.437
33.5	2271	2237.37	-174.097	33.5	1810	1894.96	-281.234
33.52	2252	2218.64	-174.373	33.52	1924	1886.59	-158.862
33.54	2313	2201.48	-96.2066	33.54	1853	1878.95	-222.224
33.56	2160	2185.7	-233.432	33.56	1888	1871.96	-180.237
33.58	2164	2171.17	-214.903	33.58	1807	1865.55	-254.827
33.6	2166	2157.76	-199.493	33.6	1850	1859.66	-205.934
33.62	2110	2145.36	-243.09	33.62	1866	1854.23	-184.502
33.64	2082	2133.87	-259.596	33.64	1816	1849.21	-229.484
33.66	2110	2123.2	-220.925	33.66	1841	1844.56	-199.839
33.68	2039	2113.27	-282	33.68	1898	1840.26	-138.531
33.7	2061	2104.03	-250.754	33.7	1809	1836.25	-223.527
33.72	2123	2095.4	-180.126	33.72	1807	1832.52	-221.8
33.74	2079	2087.33	-216.062	33.74	1876	1829.05	-149.324
33.76	2003	2079.8	-284.528	33.76	1842	1825.8	-180.077
33.78	2053	2072.73	-227.454	33.78	1877	1822.76	-142.039
33.8	2043	2066.09	-230.814	33.8	1806	1819.92	-210.192
33.82	2033	2059.84	-234.573	33.82	1917	1817.25	-96.5211
33.84	2065	2053.98	-196.707	33.84	1817	1814.74	-194.011
33.86	2100	2048.45	-156.174	33.86	1812	1812.37	-196.649
33.88	2023	2043.23	-227.955	33.88	1850	1810.15	-156.424
33.9	2028	2038.3	-218.026	33.9	1789	1808.05	-215.325
33.92	2085	2033.64	-156.366	33.92	1858	1806.07	-144.343
33.94	2046	2029.23	-190.955	33.94	1871	1804.19	-129.468
33.96	1916	2025.05	-316.777	33.96	1789	1802.42	-209.694
33.98	2009	2021.09	-219.815	33.98	1833	1800.74	-164.013
34	2010	2017.33	-215.054	34	1804	1799.14	-191.419
34.02	1948	2013.75	-273.481	34.02	1774	1797.63	-219.905
34.04	1965	2010.35	-253.083	34.04	1790	1796.19	-202.466
34.06	1992	2007.12	-222.849	34.06	1837	1794.82	-154.098
34.08	1953	2004.04	-258.768	34.08	1730	1793.52	-259.795
34.1	1995	2001.1	-213.831	34.1	1841	1792.28	-147.554
34.12	2025	1998.3	-181.029	34.12	1818	1791.09	-169.37
34.14	1996	1995.63	-207.354	34.14	1774	1789.96	-212.24
34.16	1988	1993.07	-212.797	34.16	1779	1788.89	-206.161
34.18	1982	1990.62	-216.353	34.18	1786	1787.85	-198.129
34.2	1909	1988.29	-287.014	34.2	1813	1786.87	-170.142
34.22	1995	1986.05	-198.774	34.22	1839	1785.92	-143.198
34.24	1938	1983.9	-253.628	34.24	1846	1785.02	-135.293
34.26	1960	1981.84	-229.571	34.26	1763	1784.15	-217.426
34.28	1999	1979.87	-188.597	34.28	1835	1783.32	-144.594
34.3	1981	1977.97	-204.702	34.3	1824	1782.52	-154.795
34.32	1981	1976.15	-202.881	34.32	1749	1781.75	-229.028
34.34	1976	1974.4	-206.132	34.34	1790	1781.02	-187.291
34.36	2007	1972.72	-173.45	34.36	1805	1780.31	-171.583
34.38	1978	1971.1	-200.831	34.38	1779	1779.63	-196.901
34.4	1985	1969.54	-192.272	34.4	1787	1778.97	-188.245
34.42	1960	1968.04	-215.772	34.42	1754	1778.34	-220.614
34.44	1895	1966.6	-279.325	34.44	1808	1777.73	-166.005
34.46	1962	1965.2	-210.931	34.46	1791	1777.14	-182.418
34.48	1918	1963.86	-253.585	34.48	1773	1776.58	-199.852
34.5	1936	1962.56	-234.287	34.5	1806	1776.03	-166.306
34.52	1891	1961.3	-278.033	34.52	1766	1775.5	-205.779
34.54	1975	1960.09	-192.822	34.54	1791	1774.99	-180.27
34.56	2032	1958.92	-134.652	34.56	1762	1774.5	-208.778
34.58	1966	1957.79	-199.521	34.58	1784	1774.03	-186.302
34.6	1915	1956.7	-249.426	34.6	1761	1773.57	-208.842
34.62	1998	1955.64	-165.367	34.62	1756	1773.12	-213.397
34.64	1977	1954.61	-185.342	34.64	1776	1772.69	-192.967
34.66	1977	1953.62	-184.349	34.66	1798	1772.27	-170.55
34.68	1999	1952.66	-161.387	34.68	1760	1771.87	-208.146
34.7	1910	1951.73	-249.455	34.7	1769	1771.48	-198.755
34.72	1995	1950.82	-163.551	34.72	1766	1771.1	-201.376
34.74	1930	1949.95	-227.674	34.74	1801	1770.73	-166.008
34.76	1938	1949.1	-218.824	34.76	1823	1770.38	-143.652
34.78	1909	1948.27	-246.998	34.78	1787	1770.03	-179.306
34.8	1875	1947.47	-280.197	34.8	1767	1760.26	-189.531
34.82	1956	1946.69	-198.418	34.82	1780	1760.12	-176.395
34.84	1931	1945.93	-222.662	34.84	1780	1759.99	-176.263
34.86	1989	1945.2	-163.927	34.86	1810	1759.86	-146.134
34.88	2004	1944.48	-148.212	34.88	1857	1755.01	-94.29
34.9	1931	1943.79	-220.517	34.9	1878	1754.99	-73.2636
34.92	1977	1943.11	-173.841	34.92	1779	1754.96	-172.238
34.94	1868	1942.45	-282.183	34.94	1867	1754.94	-84.2118
34.96	1888	1941.81	-261.543	34.96	1757	1754.91	-194.187
34.98	1949	1941.19	-199.92	34.98	1805	1754.89	-146.162
35	1960	1940.58	-188.312	35	1720	1754.86	-231.137
35.02	1936	1939.99	-211.721	35.02	1807	1754.84	-144.113
35.04	1960	1939.42	-187.145	35.04	1747	1754.81	-204.09
35.06	1973	1938.85	-173.583	35.06	1764	1754.79	-187.066
35.08	1898	1938.31	-248.036	35.08	1843	1754.77	-108.044
35.1	1998	1937.78	-147.505	35.1	1763	1754.75	-188.021
35.12	1888	1937.26	-256.985	35.12	1778	1754.72	-172.999
35.14	1948	1936.75	-196.476	35.14	1845	1754.7	-105.978
35.16	1886	1936.25	-257.981	35.16	1747	1754.68	-203.956
35.18	1967	1935.77	-176.497	35.18	1690	1754.66	-260.935
35.2	1959	1935.3	-184.026	35.2	1779	1754.64	-171.915
35.22	1941	1934.84	-201.565	35.22	1704	1754.62	-246.895
35.24	1912	1934.39	-230.115	35.24	1768	1754.6	-182.875
35.26	1909	1933.95	-232.675	35.26	1768	1754.58	-182.856
35.28	2005	1933.52	-136.245	35.28	1697	1754.56	-253.837
35.3	1982	1933.1	-158.825	35.3	1804	1754.54	-146.819
35.32	1918	1932.69	-222.414	35.32	1801	1754.53	-149.801
35.34	1877	1932.28	-263.013	35.34	1816	1754.51	-134.783
35.36	2001	1931.89	-138.62	35.36	1789	1754.49	-161.766
35.38	1904	1931.51	-235.237	35.38	1755	1754.47	-195.749
35.4	1898	1931.13	-240.862	35.4	1765	1754.46	-185.733
35.42	1948	1930.77	-190.495	35.42	1718	1754.44	-232.717
35.44	1917	1930.41	-221.136	35.44	1734	1754.43	-216.701
35.46	1923	1930.06	-214.785	35.46	1869	1754.41	-81.6858
35.48	1999	1929.72	-138.446	35.48	1765	1754.4	-185.671
35.5	1960	1929.38	-177.11	35.5	1820	1754.38	-130.656
35.52	1911	1929.05	-225.781	35.52	1752	1754.37	-198.642
35.54	1982	1928.73	-154.46	35.54	1780	1754.35	-170.629
35.56	1942	1928.42	-194.147	35.56	1778	1754.34	-172.615
35.58	1867	1928.11	-268.84	35.58	1785	1754.33	-165.602
35.6	1998	1927.81	-137.54	35.6	1756	1754.31	-194.59
35.62	1935	1927.52	-200.246	35.62	1783	1754.3	-167.578
35.64	1882	1927.23	-252.958	35.64	1761	1754.29	-189.566
35.66	1885	1926.95	-249.678	35.66	1741	1754.28	-209.554
35.68	1927	1926.67	-207.403	35.68	1794	1754.27	-156.543
35.7	1930	1926.41	-204.135	35.7	1768	1754.26	-182.533
35.72	1857	1926.15	-276.874	35.72	1742	1754.25	-208.522
35.74	1877	1925.89	-256.619	35.74	1748	1754.24	-202.512
35.76	1970	1925.64	-163.37	35.76	1776	1754.23	-174.503
35.78	1959	1925.4	-174.128	35.78	1783	1754.22	-167.494
35.8	1844	1925.16	-288.893	35.8	1771	1754.21	-179.485
35.82	1964	1924.94	-168.665	35.82	1654	1754.2	-296.476
35.84	1970	1924.71	-162.443	35.84	1788	1754.19	-162.468
35.86	1956	1924.5	-176.23	35.86	1690	1754.18	-260.46
35.88	1920	1924.29	-212.023	35.88	1699	1754.18	-251.453
35.9	1981	1924.1	-150.825	35.9	1803	1754.17	-147.446
35.92	1926	1923.91	-205.636	35.92	1731	1754.16	-219.439
35.94	1960	1923.73	-171.455	35.94	1695	1754.16	-255.433
35.96	1873	1923.56	-258.286	35.96	1746	1754.15	-204.427
35.98	1973	1923.4	-158.129	35.98	1772	1754.15	-178.421
36	1964	1923.26	-166.984	36	1767	1754.14	-183.416
36.02	1933	1923.13	-197.854	36.02	1717	1754.14	-233.411
36.04	1884	1923.01	-246.743	36.04	1839	1754.13	-111.406
36.06	1916	1922.92	-214.652	36.06	1775	1754.13	-175.402
36.08	1841	1922.86	-289.587	36.08	1771	1754.12	-179.398
36.1	1937	1922.82	-193.553	36.1	1804	1754.12	-146.395
36.12	1902	1922.83	-228.561	36.12	1760	1754.12	-190.392
36.14	1909	1922.89	-221.621	36.14	1715	1754.11	-235.389
36.16	2041	1923.02	-89.7515	36.16	1791	1754.11	-159.386
36.18	1969	1923.25	-161.976	36.18	1788	1754.11	-162.384
36.2	1945	1923.6	-186.328	36.2	1713	1754.11	-237.382
36.22	2019	1924.12	-112.845	36.22	1761	1754.11	-189.381
36.24	1907	1924.85	-225.576	36.24	1754	1754.1	-196.379
36.26	1938	1925.83	-195.556	36.26	1720	1754.1	-230.378
36.28	1944	1927.05	-190.78	36.28	1751	1754.1	-199.378
36.3	1854	1928.43	-282.159	36.3	1814	1754.1	-136.378
36.32	1902	1929.84	-235.566	36.32	1825	1754.1	-125.378
36.34	1953	1931.58	-186.309	36.34	1783	1754.1	-167.378
36.36	1939	1933.15	-201.875	36.36	1752	1754.1	-198.379
36.38	1894	1934.77	-248.494	36.38	1709	1754.1	-241.38
36.4	1926	1935.93	-217.661	36.4	1781	1754.11	-169.381
36.42	1990	1936.04	-153.765	36.42	1757	1754.11	-193.382
36.44	2004	1935.05	-138.778	36.44	1706	1754.11	-244.384
36.46	1925	1933.54	-216.273	36.46	1689	1754.11	-261.386
36.48	1975	1931.99	-164.718	36.48	1877	1754.11	-73.389
36.5	1994	1930.4	-144.133	36.5	1757	1754.12	-193.392
36.52	1962	1928.64	-174.373	36.52	1803	1754.12	-147.395
36.54	1921	1926.76	-213.488	36.54	1779	1754.12	-171.398
36.56	2007	1924.96	-125.692	36.56	1738	1754.13	-212.402
36.58	1949	1923.41	-182.143	36.58	1781	1754.13	-169.406
36.6	2036	1922.15	-93.8794	36.6	1744	1754.13	-206.41
36.62	1994	1921.14	-134.872	36.62	1829	1754.14	-121.415
36.64	1896	1920.34	-232.072	36.64	1765	1754.14	-185.419
36.66	1979	1919.7	-148.43	36.66	1758	1754.15	-192.424
36.68	1984	1913.87	-137.594	36.68	1787	1754.15	-163.43
36.7	1889	1913.5	-232.23	36.7	1790	1754.16	-160.435
36.72	1974	1913.2	-146.931	36.72	1740	1754.17	-210.441
36.74	1938	1912.95	-182.679	36.74	1744	1754.17	-206.447
36.76	1966	1909.63	-151.358	36.76	1762	1754.18	-188.454
36.78	1913	1909.47	-204.202	36.78	1771	1754.18	-179.46
36.8	2029	1909.34	-88.0682	36.8	1752	1754.19	-198.467
36.82	1935	1909.22	-181.951	36.82	1682	1754.2	-268.474
36.84	1909	1909.12	-207.848	36.84	1810	1754.21	-140.482
36.86	1922	1909.03	-194.758	36.86	1754	1754.21	-196.489
36.88	1944	1908.95	-172.676	36.88	1758	1754.22	-192.497
36.9	2042	1908.87	-74.6027	36.9	1773	1754.23	-177.505
36.92	2004	1908.81	-112.537	36.92	1754	1754.24	-196.514
36.94	1949	1908.75	-167.476	36.94	1656	1754.25	-294.522
36.96	1965	1908.69	-151.422	36.96	1768	1754.26	-182.531
36.98	1935	1908.64	-181.371	36.98	1716	1754.26	-234.54
37	1966	1908.6	-150.325	37	1738	1754.27	-212.55
37.02	1941	1908.56	-175.286	37.02	1793	1754.28	-157.559
37.04	1970	1908.52	-146.247	37.04	1711	1754.29	-239.569
37.06	1984	1908.48	-132.211	37.06	1750	1754.3	-200.579
37.08	1922	1908.45	-194.178	37.08	1720	1754.31	-230.589
37.1	1952	1908.42	-164.147	37.1	1786	1754.32	-164.599
37.12	1919	1908.39	-197.121	37.12	1711	1754.33	-239.61
37.14	1911	1908.37	-205.096	37.14	1710	1754.35	-240.621
37.16	1908	1908.34	-208.072	37.16	1766	1754.36	-184.632
37.18	1827	1908.32	-289.051	37.18	1800	1754.37	-150.643
37.2	1941	1908.3	-175.033	37.2	1722	1754.38	-228.655
37.22	1905	1908.29	-211.017	37.22	1723	1754.39	-227.666
37.24	1853	1908.27	-263.003	37.24	1690	1754.4	-260.678
37.26	1898	1908.26	-217.992	37.26	1762	1754.41	-188.69
37.28	1966	1908.25	-149.983	37.28	1688	1754.43	-262.702
37.3	1866	1908.25	-249.978	37.3	1745	1754.44	-205.714
37.32	1859	1908.25	-256.976	37.32	1804	1754.45	-146.727
37.34	1953	1908.25	-162.977	37.34	1778	1754.46	-172.74
37.36	1960	1908.25	-155.983	37.36	1751	1754.48	-199.753
37.38	1840	1908.26	-275.993	37.38	1732	1754.49	-218.766
37.4	1822	1908.28	-294.01	37.4	1748	1754.5	-202.779
37.42	1829	1908.31	-287.034	37.42	1741	1754.52	-209.792
37.44	1890	1908.34	-226.068	37.44	1789	1754.53	-161.806
37.46	1889	1908.39	-227.116	37.46	1767	1754.54	-183.82
37.48	1868	1908.46	-248.19	37.48	1743	1754.56	-207.834
37.5	1936	1908.58	-180.313	37.5	1792	1754.57	-158.848
37.52	1807	1908.81	-309.538	37.52	1783	1754.59	-167.862
37.54	1863	1909.23	-253.96	37.54	1789	1754.6	-161.876
37.56	1981	1910	-136.728	37.56	1732	1754.62	-218.891
37.58	1960	1911.32	-159.045	37.58	1743	1754.63	-207.905
37.6	1890	1913.43	-231.159	37.6	1747	1754.64	-203.92
37.62	1844	1916.61	-280.34	37.62	1736	1754.66	-214.935
37.64	1956	1921.11	-172.843	37.64	1711	1754.67	-239.95
37.66	1908	1927.1	-226.825	37.66	1717	1754.69	-233.965
37.68	1934	1934.42	-208.146	37.68	1781	1754.71	-169.98
37.7	1879	1942.35	-271.077	37.7	1783	1754.72	-167.996
37.72	1935	1949.45	-222.183	37.72	1752	1754.74	-199.011
37.74	1928	1953.94	-233.664	37.74	1745	1754.75	-206.027
37.76	1879	1954.48	-283.209	37.76	1690	1754.77	-261.043
37.78	2015	1951.25	-143.983	37.78	1714	1754.78	-237.059
37.8	1904	1945.96	-249.691	37.8	1723	1754.8	-228.075
37.82	1877	1940.36	-271.085	37.82	1713	1754.82	-238.091
37.84	1867	1935.08	-275.813	37.84	1769	1754.83	-182.107
37.86	1866	1929.92	-271.65	37.86	1737	1754.85	-214.123
37.88	1978	1924.69	-154.415	37.88	1706	1754.86	-245.14
37.9	1927	1919.76	-200.49	37.9	1733	1754.88	-218.156
37.92	1940	1915.73	-183.46	37.92	1755	1754.9	-196.173
37.94	1864	1912.93	-256.654	37.94	1769	1754.91	-182.189
37.96	1885	1911.29	-234.019	37.96	1749	1754.93	-202.206
37.98	1856	1910.53	-262.261	37.98	1694	1754.95	-257.223
38	1851	1910.31	-267.037	38	1713	1754.96	-238.24
38.02	1970	1910.36	-148.087	38.02	1729	1754.98	-222.257
38.04	1936	1910.52	-182.251	38.04	1763	1755	-188.274
38.06	1824	1910.71	-294.436	38.06	1727	1755.02	-224.291
38.08	1951	1910.85	-167.581	38.08	1744	1755.03	-207.308
38.1	1861	1910.92	-257.652	38.1	1747	1755.05	-204.325
38.12	1861	1910.91	-257.639	38.12	1830	1755.07	-121.342
38.14	1901	1910.82	-217.554	38.14	1706	1755.08	-245.36
38.16	1926	1910.7	-192.428	38.16	1775	1755.1	-176.377
38.18	1874	1910.52	-244.248	38.18	1709	1755.12	-242.394
38.2	1864	1910.31	-254.036	38.2	1726	1755.14	-225.412
38.22	1997	1910.07	-120.803	38.22	1828	1755.15	-123.429
38.24	1922	1909.84	-195.566	38.24	1769	1755.17	-182.447
38.26	1873	1909.62	-244.347	38.26	1707	1755.19	-244.464
38.28	1885	1909.42	-232.147	38.28	1757	1755.21	-194.482
38.3	1917	1909.25	-199.975	38.3	1768	1755.22	-183.5
38.32	1887	1909.11	-229.836	38.32	1719	1755.24	-232.517
38.34	1919	1909	-197.726	38.34	1743	1755.26	-208.535
38.36	1897	1908.92	-219.644	38.36	1738	1755.28	-213.553
38.38	1922	1908.86	-194.585	38.38	1785	1755.3	-166.57
38.4	1883	1908.82	-233.547	38.4	1703	1755.31	-248.588
38.42	1936	1908.8	-180.525	38.42	1766	1755.33	-185.606
38.44	1835	1908.79	-281.517	38.44	1762	1755.35	-189.624
38.46	1950	1908.79	-166.52	38.46	1707	1755.37	-244.641
38.48	1932	1908.8	-184.533	38.48	1723	1755.38	-228.659
38.5	1805	1908.83	-311.554	38.5	1755	1755.4	-196.677
38.52	1898	1908.85	-218.582	38.52	1783	1755.42	-168.695
38.54	1918	1908.89	-198.616	38.54	1731	1755.44	-220.713
38.56	1891	1908.93	-225.656	38.56	1700	1755.45	-251.73
38.58	1885	1908.97	-231.7	38.58	1741	1756.59	-211.861
38.6	1848	1909.02	-268.75	38.6	1763	1756.63	-189.901
38.62	1884	1909.08	-232.804	38.62	1851	1756.67	-101.943
38.64	1868	1909.13	-248.862	38.64	1771	1756.71	-181.985
38.66	1929	1909.2	-187.925	38.66	1693	1756.75	-260.028
38.68	1865	1909.26	-251.992	38.68	1804	1757.35	-149.624
38.7	1929	1909.33	-188.063	38.7	1786	1757.4	-167.68
38.72	1825	1909.41	-292.139	38.72	1745	1757.46	-208.737
38.74	1897	1909.49	-220.219	38.74	1722	1757.52	-231.796
38.76	1944	1909.58	-173.304	38.76	1704	1757.58	-249.856
38.78	1931	1909.67	-186.394	38.78	1737	1757.64	-216.917
38.8	1899	1909.76	-218.488	38.8	1709	1757.7	-244.98
38.82	1888	1909.86	-229.588	38.82	1757	1757.77	-197.044
38.84	1866	1909.96	-251.692	38.84	1761	1757.83	-193.11
38.86	1861	1910.07	-256.803	38.86	1688	1757.9	-266.178
38.88	1870	1910.19	-247.918	38.88	1764	1757.97	-190.247
38.9	1891	1910.31	-227.039	38.9	1697	1758.04	-257.318
38.92	1915	1910.44	-203.166	38.92	1760	1758.12	-194.391
38.94	1927	1910.57	-191.299	38.94	1721	1758.19	-233.466
38.96	1934	1910.71	-184.44	38.96	1774	1758.27	-180.544
38.98	1830	1910.86	-288.586	38.98	1690	1758.35	-264.623
39	1765	1911.01	-353.741	39	1704	1758.43	-250.705
39.02	1961	1911.16	-157.889	39.02	1771	1758.51	-183.789
39.04	1895	1911.33	-224.058	39.04	1743	1758.6	-211.876
39.06	1877	1911.51	-242.236	39.06	1675	1758.69	-279.965
39.08	1803	1911.74	-316.468	39.08	1725	1758.78	-230.058
39.1	1890	1911.94	-229.666	39.1	1783	1758.88	-172.153
39.12	1912	1912.14	-207.867	39.12	1803	1758.98	-152.252
39.14	1900	1912.36	-220.086	39.14	1727	1759.08	-228.354
39.16	1914	1912.59	-206.316	39.16	1698	1759.18	-257.46
39.18	1853	1912.85	-267.582	39.18	1776	1759.29	-179.569
39.2	1860	1913.11	-260.841	39.2	1688	1759.41	-267.683
39.22	1882	1913.39	-239.115	39.22	1730	1759.53	-225.801
39.24	1954	1913.68	-167.405	39.24	1706	1759.65	-249.923
39.26	1883	1913.99	-238.714	39.26	1757	1759.78	-199.05
39.28	1872	1914.31	-250.041	39.28	1769	1759.91	-187.183
39.3	1905	1914.66	-217.386	39.3	1702	1760.05	-254.321
39.32	1895	1915.07	-227.802	39.32	1757	1760.19	-199.464
39.34	1886	1915.46	-237.186	39.34	1763	1760.34	-193.614
39.36	1973	1915.86	-150.587	39.36	1769	1760.5	-187.771
39.38	1915	1916.28	-209.007	39.38	1812	1760.66	-144.934
39.4	1894	1916.71	-230.442	39.4	1789	1760.83	-168.106
39.42	1866	1917.19	-258.919	39.42	1752	1761.01	-205.285
39.44	1934	1917.66	-191.385	39.44	1718	1761.2	-239.473
39.46	1972	1918.14	-153.869	39.46	1776	1761.4	-181.671
39.48	1877	1918.65	-249.376	39.48	1696	1761.6	-261.879
39.5	1969	1919.18	-157.91	39.5	1760	1761.82	-198.097
39.52	1916	1919.75	-211.474	39.52	1761	1762.05	-197.327
39.54	2034	1920.34	-94.0727	39.54	1723	1762.29	-235.57
39.56	1954	1920.98	-174.711	39.56	1781	1762.55	-177.826
39.58	1906	1921.66	-223.393	39.58	1694	1762.82	-265.098
39.6	1853	1922.4	-277.124	39.6	1785	1763.11	-174.385
39.62	1935	1923.18	-195.91	39.62	1776	1763.41	-183.69
39.64	1939	1924.03	-192.754	39.64	1763	1763.74	-197.014
39.66	2018	1924.94	-114.664	39.66	1700	1764.08	-260.358
39.68	1891	1925.92	-242.645	39.68	1718	1764.45	-242.725
39.7	1878	1926.98	-256.705	39.7	1706	1764.84	-255.117
39.72	1931	1928.13	-204.854	39.72	1872	1765.26	-89.5354
39.74	2017	1929.38	-120.107	39.74	1751	1765.71	-210.984
39.76	1957	1930.75	-181.48	39.76	1741	1766.19	-221.465
39.78	1949	1932.27	-191.002	39.78	1738	1766.71	-224.983
39.8	1963	1933.98	-178.705	39.8	1760	1767.26	-203.54
39.82	1882	1935.91	-261.634	39.82	1777	1767.87	-187.141
39.84	1904	1938.12	-241.845	39.84	1743	1768.52	-221.792
39.86	1973	1940.67	-175.401	39.86	1700	1769.22	-265.499
39.88	1929	1943.64	-222.366	39.88	1762	1769.99	-204.266
39.9	1919	1947.07	-235.799	39.9	1789	1770.83	-178.103
39.92	1919	1951	-239.733	39.92	1772	1771.74	-196.017
39.94	1964	1955.44	-199.17	39.94	1749	1772.74	-220.02
39.96	1890	1960.34	-278.066	39.96	1752	1773.85	-218.122
39.98	1883	1965.6	-290.328	39.98	1791	1775.06	-180.337
40	1963	1971.1	-215.824	40	1735	1776.41	-237.683
40.02	2015	1976.68	-169.407	40.02	1779	1777.9	-195.178
40.04	1964	1982.21	-225.943	40.04	1828	1779.57	-147.845
40.06	1947	1987.64	-248.373	40.06	1758	1781.44	-219.712
40.08	1937	1993.03	-263.758	40.08	1763	1783.54	-216.813
40.1	2042	1998.57	-164.296	40.1	1778	1785.91	-204.189
40.12	2027	2004.55	-185.277	40.12	1745	1788.61	-239.889
40.14	2039	2011.3	-180.032	40.14	1824	1791.7	-163.976
40.16	2065	2019.21	-161.935	40.16	1719	1795.25	-272.527
40.18	1979	2028.71	-257.442	40.18	1831	1799.36	-164.639
40.2	2049	2040.4	-199.133	40.2	1828	1804.16	-172.438
40.22	2123	2055.02	-139.746	40.22	1935	1809.81	-71.0863
40.24	2113	2073.46	-168.189	40.24	1811	1816.53	-201.804
40.26	2093	2096.84	-211.573	40.26	1801	1824.63	-219.909
40.28	2167	2126.5	-167.231	40.28	1848	1834.63	-182.906
40.3	2184	2164	-187.727	40.3	1878	1847.42	-165.693
40.32	2273	2211.08	-145.813	40.32	1904	1864.7	-156.975
40.34	2332	2269.62	-145.344	40.34	1980	1889.73	-106.006
40.36	2440	2341.39	-109.118	40.36	2029	1928.36	-95.6337
40.38	2383	2427.92	-252.646	40.38	2015	1990.03	-171.301
40.4	2557	2530.01	-180.739	40.4	2156	2087.87	-128.144
40.42	2647	2647.15	-207.878	40.42	2255	2236.74	-178.017
40.44	2838	2776.46	-146.187	40.44	2483	2448.47	-161.745
40.46	2857	2911.34	-262.071	40.46	2782	2724.82	-139.098
40.48	3129	3040.43	-119.16	40.48	2970	3049.34	-275.612
40.5	3249	3148.74	-107.467	40.5	3256	3377.97	-318.25
40.52	3135	3220.96	-293.686	40.52	3629	3634.7	-201.972
40.54	3252	3249.67	-205.397	40.54	3682	3742.98	-257.252
40.56	3274	3237.28	-171.009	40.56	3757	3696.54	-135.813
40.58	3106	3192.49	-294.223	40.58	3587	3563.57	-172.847
40.6	3124	3123.63	-207.358	40.6	3410	3409.55	-195.828
40.62	3050	3035.69	-193.416	40.62	3346	3251.66	-101.936
40.64	2859	2931.81	-280.539	40.64	3065	3070.27	-201.55
40.66	2995	2817.34	-30.0643	40.66	2885	2853.91	-165.185
40.68	2730	2699.76	-177.493	40.68	2675	2624.21	-145.49
40.7	2475	2586.4	-319.127	40.7	2453	2411.97	-155.244
40.72	2632	2482.77	-58.5035	40.72	2255	2235.34	-176.616
40.74	2510	2391.73	-89.4546	40.74	2180	2099.71	-115.987
40.76	2318	2313.99	-203.718	40.76	2067	2002.45	-131.724
40.78	2341	2248.97	-115.701	40.78	1967	1936.5	-165.771
40.8	2284	2195.45	-119.18	40.8	1972	1893.33	-117.606
40.82	2158	2151.79	-201.518	40.82	2015	1865.22	-46.4945
40.84	2079	2116.45	-245.175	40.84	1886	1846.36	-156.635
40.86	2108	2087.94	-187.664	40.86	1816	1832.99	-213.263
40.88	2063	2064.94	-209.667	40.88	1819	1822.91	-200.185
40.9	2076	2046.33	-178.06	40.9	1755	1814.93	-256.204
40.92	2050	2031.2	-188.927	40.92	1732	1808.39	-272.667
40.94	2100	2018.81	-126.538	40.94	1808	1802.92	-191.2
40.96	2027	2008.6	-189.33	40.96	1769	1798.29	-225.565
40.98	2066	2000.15	-141.875	40.98	1756	1794.32	-234.597
41	2013	1993.12	-187.85	41	1749	1790.9	-238.172
41.02	1983	1987.28	-212.007	41.02	1746	1787.92	-238.194
41.04	1933	1982.42	-257.149	41.04	1809	1785.31	-172.59
41.06	1921	1978.38	-265.11	41.06	1762	1783.02	-217.298
41.08	2028	1975.01	-154.737	41.08	1693	1781	-284.271
41.1	2027	1972.15	-152.883	41.1	1698	1779.19	-277.469
41.12	1905	1969.68	-272.408	41.12	1687	1777.58	-286.86
41.14	1928	1967.44	-247.172	41.14	1793	1776.14	-179.417
41.16	1939	1965.31	-234.042	41.16	1800	1774.84	-171.117
41.18	1918	1963.16	-252.893	41.18	1745	1773.67	-224.943
41.2	1963	1960.9	-205.628	41.2	1778	1772.6	-190.879
41.22	1936	1958.47	-230.196	41.22	1786	1771.64	-181.91
41.24	1932	1955.87	-231.602	41.24	1816	1770.75	-151.027
41.26	1886	1953.15	-274.883	41.26	1771	1769.94	-195.218
41.28	1914	1950.36	-244.09	41.28	1791	1769.2	-174.476
41.3	1974	1947.54	-181.266	41.3	1764	1768.52	-200.794
41.32	1953	1944.73	-199.454	41.32	1790	1767.89	-174.164
41.34	1967	1941.98	-182.706	41.34	1717	1767.31	-246.583
41.36	1877	1939.34	-270.072	41.36	1765	1766.77	-198.044
41.38	1896	1936.87	-248.602	41.38	1744	1766.27	-218.544
41.4	1859	1934.6	-283.329	41.4	1735	1765.8	-227.078
41.42	1893	1932.54	-247.271	41.42	1778	1765.37	-183.645
41.44	1926	1930.7	-212.429	41.44	1814	1764.96	-147.24
41.46	1895	1929.07	-241.798	41.46	1841	1764.59	-119.861
41.48	1922	1927.64	-213.365	41.48	1803	1764.23	-157.506
41.5	1987	1926.38	-147.11	41.5	1783	1763.9	-177.173
41.52	1974	1925.29	-159.018	41.52	1745	1763.58	-214.86
41.54	1915	1924.34	-217.068	41.54	1787	1763.29	-172.565
41.56	1978	1923.52	-153.245	41.56	1771	1763.01	-188.287
41.58	1971	1922.8	-159.533	41.58	1687	1762.75	-272.025
41.6	1971	1922.19	-158.921	41.6	1765	1762.5	-193.777
41.62	1965	1921.67	-164.4	41.62	1803	1762.27	-155.542
41.64	1911	1921.24	-217.964	41.64	1829	1762.04	-129.319
41.66	1926	1920.88	-202.613	41.66	1753	1761.83	-205.108
41.68	1947	1920.62	-181.352	41.68	1779	1761.63	-178.906
41.7	1959	1920.46	-169.193	41.7	1770	1761.44	-187.715
41.72	1923	1920.43	-205.155	41.72	1730	1761.26	-227.533
41.74	1945	1920.54	-183.273	41.74	1800	1761.08	-157.359
41.76	1942	1920.87	-186.596	41.76	1813	1760.92	-144.193
41.78	1936	1921.46	-193.191	41.78	1739	1760.76	-218.034
41.8	1985	1922.42	-145.151	41.8	1782	1760.61	-174.881
41.82	1926	1923.86	-205.59	41.82	1871	1760.46	-85.7356
41.84	1964	1925.92	-169.645	41.84	1716	1760.32	-240.596
41.86	1941	1928.74	-195.47	41.86	1687	1760.19	-269.462
41.88	1902	1933.99	-239.715	41.88	1787	1760.06	-169.332
41.9	1928	1938.81	-218.538	41.9	1767	1759.93	-189.208
41.92	1936	1944.79	-216.521	41.92	1793	1759.81	-163.089
41.94	1953	1951.96	-206.687	41.94	1700	1759.7	-255.973
41.96	1932	1960.23	-235.955	41.96	1776	1759.59	-179.862
41.98	1935	1969.38	-242.111	41.98	1811	1759.48	-144.754
42	1932	1979.07	-254.8	42	1785	1759.37	-170.65
42.02	1984	1989.55	-213.276	42.02	1726	1759.27	-229.549
42.04	1963	1998.69	-243.42	42.04	1871	1759.18	-84.4518
42.06	1921	2006.56	-293.285	42.06	1745	1759.08	-210.357
42.08	1986	2012.46	-234.188	42.08	1750	1758.99	-205.266
42.1	1969	2015.87	-254.599	42.1	1706	1758.9	-249.176
42.12	1968	2016.55	-256.274	42.12	1789	1758.81	-166.09
42.14	2089	2014.57	-133.298	42.14	1741	1758.73	-214.005
42.16	2064	2010.27	-154.003	42.16	1765	1758.65	-189.923
42.18	1909	2004.1	-302.832	42.18	1741	1758.57	-213.843
42.2	2032	1996.51	-172.243	42.2	1759	1758.49	-195.766
42.22	1986	1987.96	-209.693	42.22	1840	1758.41	-114.689
42.24	2032	1978.93	-154.658	42.24	1858	1758.34	-96.6149
42.26	2003	1969.9	-174.624	42.26	1759	1758.27	-195.542
42.28	2026	1961.31	-143.038	42.28	1863	1758.2	-91.4713
42.3	2065	1953.52	-96.2522	42.3	1816	1758.13	-138.402
42.32	1975	1946.76	-179.489	42.32	1848	1758.06	-106.334
42.34	1990	1941.13	-158.86	42.34	1826	1757.99	-128.267
42.36	2014	1936.65	-130.383	42.36	1746	1757.93	-208.201
42.38	2078	1933.29	-63.0219	42.38	1770	1757.86	-184.137
42.4	2018	1930.97	-120.699	42.4	1817	1757.8	-137.074
42.42	1967	1929.6	-170.326	42.42	1809	1757.74	-145.012
42.44	1921	1929.08	-215.811	42.44	1775	1757.68	-178.951
42.46	2018	1929.34	-119.071	42.46	1820	1757.62	-133.891
42.48	1934	1930.31	-204.035	42.48	1781	1757.56	-172.831
42.5	1941	1931.92	-198.645	42.5	1752	1756.4	-200.68
42.52	1938	1934.13	-203.856	42.52	1766	1756.37	-186.644
42.54	1877	1936.89	-267.621	42.54	1692	1756.33	-260.609
42.56	1956	1940.16	-191.892	42.56	1758	1756.3	-194.573
42.58	1835	1943.88	-316.608	42.58	1808	1756.26	-144.538
42.6	1899	1947.95	-256.678	42.6	1712	1755.68	-239.956
42.62	1879	1952.25	-280.975	42.62	1817	1755.66	-134.932
42.64	1848	1956.59	-316.319	42.64	1792	1755.63	-159.907
42.66	1875	1960.75	-293.477	42.66	1716	1755.61	-235.883
42.68	1926	1964.45	-246.175	42.68	1729	1755.58	-222.858
42.7	1938	1967.4	-237.132	42.7	1742	1755.56	-209.833
42.72	1851	1969.39	-326.12	42.72	1808	1755.53	-143.808
42.74	1965	1970.29	-213.019	42.74	1784	1755.51	-167.782
42.76	1980	1970.1	-197.826	42.76	1723	1755.48	-228.756
42.78	1911	1968.9	-265.629	42.78	1761	1755.45	-190.73
42.8	1968	1966.83	-206.558	42.8	1813	1755.43	-138.704
42.82	1953	1964.02	-218.752	42.82	1746	1755.4	-205.678
42.84	1978	1960.63	-190.355	42.84	1751	1755.38	-200.651
42.86	1926	1956.81	-238.534	42.86	1845	1755.35	-106.624
42.88	1853	1952.74	-307.469	42.88	1825	1755.32	-126.596
42.9	1999	1948.62	-157.345	42.9	1737	1755.29	-214.569
42.92	1949	1944.6	-203.328	42.92	1817	1755.27	-134.541
42.94	1982	1940.82	-166.548	42.94	1748	1755.24	-203.513
42.96	1869	1937.36	-276.089	42.96	1760	1755.21	-191.485
42.98	1908	1934.28	-234.004	42.98	1778	1755.18	-173.456
43	1959	1931.59	-180.316	43	1756	1755.15	-195.428
43.02	1977	1929.29	-160.022	43.02	1692	1755.12	-259.399
43.04	1861	1927.38	-274.107	43.04	1730	1755.09	-221.37
43.06	1854	1925.81	-279.543	43.06	1725	1755.06	-226.34
43.08	1968	1924.57	-164.296	43.08	1731	1755.04	-220.311
43.1	1923	1923.6	-208.332	43.1	1684	1755.01	-267.281
43.12	1900	1922.89	-230.617	43.12	1785	1754.98	-166.251
43.14	1931	1922.39	-199.117	43.14	1734	1754.95	-217.22
43.16	1949	1922.07	-180.803	43.16	1750	1754.91	-201.19
43.18	1926	1921.92	-203.649	43.18	1808	1754.88	-143.159
43.2	1847	1921.91	-282.635	43.2	1773	1754.85	-178.128
43.22	1797	1922.02	-332.744	43.22	1789	1754.82	-162.097
43.24	1845	1922.24	-284.964	43.24	1749	1754.79	-202.066
43.26	1862	1922.56	-268.286	43.26	1717	1754.76	-234.034
43.28	1899	1922.98	-231.706	43.28	1721	1754.73	-230.002
43.3	1911	1923.49	-220.222	43.3	1773	1754.69	-177.97
43.32	1917	1924.11	-214.837	43.32	1722	1754.66	-228.938
43.34	1902	1924.83	-230.555	43.34	1717	1754.63	-233.905
43.36	1980	1925.66	-153.386	43.36	1757	1754.6	-193.873
43.38	1899	1926.62	-235.345	43.38	1693	1754.56	-257.84
43.4	1905	1927.72	-230.45	43.4	1714	1754.53	-236.807
43.42	1884	1929	-252.733	43.42	1788	1754.5	-162.774
43.44	1933	1930.51	-205.235	43.44	1746	1754.46	-204.74
43.46	1895	1932.28	-245.013	43.46	1762	1754.43	-188.706
43.48	1926	1934.42	-216.15	43.48	1738	1754.4	-212.672
43.5	1892	1937.03	-252.758	43.5	1803	1754.36	-147.638
43.52	1925	1940.26	-222.99	43.52	1738	1754.33	-212.604
43.54	1957	1944.39	-195.123	43.54	1715	1754.29	-235.57
43.56	1941	1949.53	-216.261	43.56	1774	1754.26	-176.535
43.58	1927	1956.07	-236.8	43.58	1727	1754.22	-223.5
43.6	1978	1964.39	-194.123	43.6	1731	1754.19	-219.465
43.62	1964	1974.95	-218.675	43.62	1734	1754.15	-216.43
43.64	1966	1988.21	-229.942	43.64	1723	1754.12	-227.395
43.66	1998	2004.74	-214.47	43.66	1735	1754.08	-215.359
43.68	1987	2024.94	-245.67	43.68	1730	1754.05	-220.323
43.7	2031	2049.27	-226.003	43.7	1771	1754.01	-179.287
43.72	2097	2078.03	-188.759	43.72	1749	1753.98	-201.251
43.74	2121	2111.3	-198.033	43.74	1768	1753.94	-182.215
43.76	2056	2148.92	-300.646	43.76	1813	1753.9	-137.178
43.78	2198	2190.33	-200.063	43.78	1734	1753.87	-216.142
43.8	2206	2234.61	-236.335	43.8	1756	1753.83	-194.105
43.82	2224	2280.34	-264.066	43.82	1757	1753.79	-193.068
43.84	2281	2325.71	-252.44	43.84	1783	1753.76	-167.031
43.86	2395	2368.61	-181.335	43.86	1794	1753.72	-155.994
43.88	2442	2406.74	-172.471	43.88	1706	1753.68	-243.956
43.9	2466	2437.89	-179.618	43.9	1773	1753.64	-176.918
43.92	2463	2460.14	-204.864	43.92	1719	1753.61	-230.881
43.94	2468	2472.25	-211.976	43.94	1801	1753.57	-148.843
43.96	2586	2473.94	-95.6673	43.96	1750	1753.53	-199.805
43.98	2508	2465.83	-165.558	43.98	1736	1753.49	-213.766
44	2526	2449.11	-130.838	44	1754	1753.45	-195.728
44.02	2499	2425.14	-133.868	44.02	1801	1753.41	-148.69
44.04	2535	2395.26	-67.99	44.04	1768	1753.38	-181.651
44.06	2357	2360.83	-211.56	44.06	1728	1753.34	-221.612
44.08	2392	2323.31	-139.043	44.08	1776	1753.3	-173.573
44.1	2291	2284.26	-200.993	44.1	1784	1753.26	-165.534
44.12	2210	2245.18	-242.909	44.12	1738	1753.22	-211.495
44.14	2223	2207.34	-192.072	44.14	1775	1753.18	-174.455
44.16	2212	2171.72	-167.446	44.16	1679	1753.14	-270.416
44.18	2133	2138.93	-213.654	44.18	1704	1753.1	-245.376
44.2	2105	2109.29	-212.02	44.2	1783	1753.06	-166.336
44.22	2018	2082.91	-272.637	44.22	1692	1753.02	-257.297
44.24	1973	2059.71	-294.44	44.24	1824	1752.98	-125.256
44.26	1982	2039.54	-265.271	44.26	1722	1752.94	-227.216
44.28	2044	2022.18	-185.912	44.28	1736	1752.9	-213.176
44.3	2041	2007.38	-174.11	44.3	1798	1752.86	-151.136
44.32	1979	1994.86	-223.592	44.32	1775	1752.82	-174.095
44.34	1969	1984.35	-223.08	44.34	1819	1752.78	-130.055
44.36	1905	1975.57	-278.298	44.36	1717	1752.74	-232.014
44.38	2091	1968.26	-84.9874	44.38	1829	1752.7	-119.973
44.4	1990	1962.24	-179.964	44.4	1711	1752.66	-237.932
44.42	2008	1957.17	-156.898	44.42	1739	1752.62	-209.891
44.44	1989	1952.93	-171.654	44.44	1791	1752.57	-157.85
44.46	1964	1949.33	-193.063	44.46	1748	1752.53	-200.809
44.48	1907	1946.25	-246.98	44.48	1738	1752.49	-210.767
44.5	1892	1943.56	-259.287	44.5	1715	1752.45	-233.726
44.52	1921	1941.19	-227.915	44.52	1744	1752.41	-204.684
44.54	1927	1939.01	-219.742	44.54	1765	1752.37	-183.643
44.56	1972	1937.02	-172.747	44.56	1716	1752.33	-232.601
44.58	1940	1935.17	-202.899	44.58	1722	1752.28	-226.559
44.6	1882	1933.45	-259.179	44.6	1713	1752.24	-235.517
44.62	1929	1931.85	-210.574	44.62	1720	1752.2	-228.475
44.64	1973	1930.35	-165.079	44.64	1760	1752.16	-188.433
44.66	2046	1928.97	-90.694	44.66	1669	1752.12	-279.391
44.68	1889	1927.69	-246.422	44.68	1766	1752.07	-182.349
44.7	1912	1926.54	-222.268	44.7	1745	1752.03	-203.306
44.72	1877	1925.5	-256.233	44.72	1714	1751.99	-234.264
44.74	1960	1924.59	-172.315	44.74	1844	1751.95	-104.221
44.76	1915	1923.79	-216.52	44.76	1694	1751.9	-254.179
44.78	1908	1923.1	-222.825	44.78	1721	1751.86	-227.136
44.8	1908	1922.5	-222.228	44.8	1826	1751.82	-122.094
44.82	1920	1921.99	-209.72	44.82	1709	1751.78	-239.051
44.84	2003	1921.56	-126.293	44.84	1660	1751.73	-288.008
44.86	1859	1921.21	-269.935	44.86	1766	1751.69	-181.965
44.88	1860	1920.91	-268.642	44.88	1739	1754.71	-211.987
44.9	1899	1920.67	-229.397	44.9	1799	1754.72	-151.998
44.92	1958	1919.54	-169.273	44.92	1737	1754.74	-214.011
44.94	1876	1919.39	-251.12	44.94	1790	1754.75	-161.025
44.96	1912	1919.27	-215.003	44.96	1682	1754.77	-269.041
44.98	1945	1919.19	-181.915	44.98	1737	1754.78	-214.059
45	1953	1919.13	-173.854	45	1778	1756.32	-174.6
45.02	1882	1919.09	-244.818	45.02	1744	1756.37	-208.648
45.04	1923	1919.08	-203.805	45.04	1776	1756.42	-176.698
45.06	1948	1919.09	-178.814	45.06	1758	1756.48	-194.751
45.08	1916	1919.11	-210.843	45.08	1726	1756.53	-226.807
45.1	1918	1919.12	-208.848	45.1	1694	1756.59	-258.865
45.12	1927	1919.19	-199.917	45.12	1753	1756.65	-199.926
45.14	1839	1919.27	-288.003	45.14	1792	1756.72	-160.99
45.16	1946	1919.38	-181.108	45.16	1803	1756.78	-150.058
45.18	1890	1919.5	-237.23	45.18	1769	1756.85	-184.129
45.2	1923	1919.62	-204.348	45.2	1743	1756.93	-210.203
45.22	1882	1919.78	-245.505	45.22	1752	1757.01	-201.281
45.24	1898	1919.95	-229.68	45.24	1751	1757.09	-202.362
45.26	1909	1920.14	-218.871	45.26	1705	1757.17	-248.448
45.28	1897	1920.35	-231.08	45.28	1734	1757.26	-219.537
45.3	1830	1920.58	-298.306	45.3	1715	1757.36	-238.631
45.32	1952	1920.82	-176.548	45.32	1764	1757.45	-189.729
45.34	1896	1921.08	-232.809	45.34	1777	1757.56	-176.831
45.36	1851	1921.36	-278.088	45.36	1793	1757.66	-160.938
45.38	1967	1921.66	-162.384	45.38	1765	1757.78	-189.051
45.4	1935	1921.97	-194.699	45.4	1802	1757.89	-152.168
45.42	1968	1922.3	-162.032	45.42	1722	1758.02	-232.292
45.44	1982	1922.66	-148.384	45.44	1723	1758.15	-231.42
45.46	1942	1923.03	-188.757	45.46	1671	1758.28	-283.555
45.48	1844	1923.42	-287.149	45.48	1806	1758.42	-148.696
45.5	1924	1923.83	-207.562	45.5	1776	1758.57	-178.844
45.52	1965	1924.27	-166.997	45.52	1826	1758.72	-128.998
45.54	1981	1924.73	-151.454	45.54	1759	1758.88	-196.16
45.56	1972	1925.2	-160.933	45.56	1738	1759.05	-217.329
45.58	1921	1925.71	-212.437	45.58	1821	1759.23	-134.507
45.6	1910	1926.24	-223.966	45.6	1835	1759.42	-120.692
45.62	1899	1926.79	-235.52	45.62	1823	1759.61	-132.887
45.64	2016	1927.37	-119.102	45.64	1766	1759.81	-190.09
45.66	1956	1927.98	-179.712	45.66	1697	1760.03	-259.304
45.68	1967	1928.62	-169.351	45.68	1728	1760.25	-228.527
45.7	1941	1929.29	-196.021	45.7	1788	1760.49	-168.762
45.72	1855	1929.99	-282.724	45.72	1809	1760.73	-148.007
45.74	1908	1930.74	-230.47	45.74	1789	1760.99	-168.265
45.76	1979	1931.51	-160.242	45.76	1799	1761.26	-158.535
45.78	1895	1932.32	-245.051	45.78	1749	1761.54	-208.819
45.8	1972	1933.17	-168.901	45.8	1734	1761.84	-224.117
45.82	1903	1934.06	-238.791	45.82	1766	1762.15	-192.43
45.84	1887	1935	-255.727	45.84	1733	1762.48	-225.759
45.86	1898	1935.99	-245.714	45.86	1839	1762.83	-120.105
45.88	2039	1937.02	-105.747	45.88	1715	1763.19	-244.468
45.9	1973	1938.1	-172.832	45.9	1741	1763.58	-218.851
45.92	1989	1939.25	-157.975	45.92	1739	1763.98	-221.254
45.94	1954	1940.45	-194.179	45.94	1757	1764.4	-203.678
45.96	1910	1941.72	-239.45	45.96	1744	1764.85	-217.125
45.98	2005	1943.06	-145.793	45.98	1829	1765.32	-132.596
46	1999	1944.49	-153.215	46	1659	1765.82	-303.094
46.02	2023	1946	-130.724	46.02	1809	1766.34	-153.619
46.04	1943	1947.6	-212.327	46.04	1737	1766.9	-226.173
46.06	1916	1949.31	-241.036	46.06	1757	1767.48	-206.76
46.08	1970	1951.13	-188.861	46.08	1727	1768.11	-237.381
46.1	2047	1953.09	-113.814	46.1	1741	1768.76	-224.038
46.12	1935	1955.18	-227.907	46.12	1838	1769.46	-127.735
46.14	1968	1957.37	-197.103	46.14	1750	1770.2	-216.474
46.16	1997	1959.79	-170.515	46.16	1795	1770.98	-172.259
46.18	2003	1962.37	-167.103	46.18	1818	1771.82	-150.093
46.2	2080	1965.15	-92.8787	46.2	1840	1772.7	-128.98
46.22	1997	1968.12	-178.849	46.22	1825	1773.65	-144.925
46.24	2050	1971.27	-128.994	46.24	1771	1774.66	-199.932
46.26	1987	1974.64	-195.368	46.26	1818	1775.73	-154.007
46.28	2044	1978.22	-141.944	46.28	1782	1776.88	-191.156
46.3	1973	1981.99	-216.721	46.3	1765	1778.11	-209.385
46.32	2037	1985.97	-156.695	46.32	1805	1779.43	-170.702
46.34	2044	1990.14	-153.864	46.34	1728	1780.84	-249.115
46.36	2008	1994.5	-194.228	46.36	1763	1782.36	-215.634
46.38	1968	1999.07	-238.794	46.38	1726	1783.99	-254.268
46.4	2087	2003.85	-124.581	46.4	1791	1785.75	-191.03
46.42	2019	2008.89	-197.619	46.42	1753	1787.66	-230.933
46.44	2071	2014.23	-150.954	46.44	1755	1789.72	-230.991
46.46	2067	2019.92	-160.646	46.46	1757	1791.95	-231.222
46.48	2097	2026.04	-136.769	46.48	1807	1794.37	-183.645
46.5	2135	2032.68	-105.411	46.5	1782	1797.01	-211.283
46.52	2152	2039.95	-95.6768	46.52	1825	1799.89	-171.161
46.54	2201	2047.97	-54.6994	46.54	1790	1803.03	-209.309
46.56	2184	2056.88	-80.6116	46.56	1883	1806.49	-119.761
46.58	2119	2066.87	-155.599	46.58	1815	1810.28	-191.556
46.6	2148	2078.15	-137.874	46.6	1824	1814.47	-186.742
46.62	2201	2090.96	-97.6861	46.62	1834	1819.1	-181.372
46.64	2219	2105.6	-94.3333	46.64	1754	1824.24	-266.512
46.66	2231	2122.45	-99.1736	46.66	1739	1829.96	-287.238
46.68	2186	2141.88	-163.613	46.68	1796	1836.37	-236.641
46.7	2257	2164.42	-115.148	46.7	1811	1843.56	-228.832
46.72	2260	2190.61	-138.341	46.72	1878	1851.67	-169.943
46.74	2220	2221.11	-208.841	46.74	1825	1860.86	-232.137
46.76	2362	2256.65	-102.375	46.76	1870	1871.34	-197.613
46.78	2352	2298.02	-153.745	46.78	1900	1883.34	-179.618
46.8	2449	2346.08	-104.812	46.8	1941	1897.19	-152.464
46.82	2376	2401.75	-233.474	46.82	1893	1913.27	-216.55
46.84	2306	2465.91	-367.635	46.84	1931	1932.13	-197.404
46.86	2629	2539.43	-118.158	46.86	1972	1954.49	-178.761
46.88	2561	2623.1	-269.825	46.88	2091	1981.44	-86.7119
46.9	2646	2717.54	-279.27	46.9	2053	2014.72	-157.991
46.92	2694	2823.19	-336.917	46.92	2134	2057.2	-119.479
46.94	2943	2940.19	-204.915	46.94	2205	2113.72	-104.994
46.96	2915	3068.32	-361.053	46.96	2278	2192.07	-110.343
46.98	2952	3206.91	-462.638	46.98	2460	2304.09	-40.367
47	3251	3354.61	-311.336	47	2545	2466.11	-117.389
47.02	3430	3509.2	-286.931	47.02	2872	2697.97	-22.2481
47.04	3535	3667.34	-340.066	47.04	3165	3019.9	-51.1729
47.06	3801	3824.29	-231.016	47.06	3496	3447.01	-147.289
47.08	4055	3973.92	-126.65	47.08	4089	3981.6	-88.8774
47.1	4334	4109.02	17.2495	47.1	4592	4602.21	-206.486
47.12	4423	4222.06	-6.78374	47.12	5252	5247.26	-191.539
47.14	4470	4306.36	-44.0933	47.14	5964	5800.25	-32.5303
47.16	4652	4357.35	86.9243	47.16	6204	6117.54	-109.818
47.18	4728	4373.2	147.072	47.18	6333	6131.43	5.29638
47.2	4678	4354.79	115.481	47.2	6132	5919.2	16.5215
47.22	4573	4304.88	60.3901	47.22	5914	5623.69	94.0317
47.24	4371	4227.15	-63.8755	47.24	5469	5340.22	-67.4922
47.26	4333	4125.56	-0.28374	47.26	5152	5079.87	-124.148
47.28	4186	4004.25	-25.9795	47.28	4906	4792.66	-82.9321
47.3	3880	3867.7	-195.432	47.3	4575	4431.24	-52.5142
47.32	3820	3720.5	-108.229	47.32	4186	4007.83	-18.1016
47.34	3640	3568.32	-136.053	47.34	3676	3577.23	-97.5078
47.36	3430	3415.59	-193.314	47.36	3261	3187.08	-122.352
47.38	3311	3266.52	-163.25	47.38	2925	2860.23	-131.503
47.4	3069	3124.4	-263.129	47.4	2616	2601.37	-181.645
47.42	3032	2991.52	-167.251	47.42	2454	2405.24	-147.517
47.44	2809	2869.16	-267.884	47.44	2254	2261.65	-203.929
47.46	2585	2758.26	-380.991	47.46	2177	2158.74	-178.016
47.48	2611	2658.85	-255.574	47.48	2126	2085.28	-155.558
47.5	2499	2570.45	-279.183	47.5	2021	2032.08	-207.353
47.52	2415	2492.72	-285.448	47.52	2056	1992.38	-132.651
47.54	2417	2424.78	-215.509	47.54	1937	1961.64	-220.911
47.56	2328	2365.77	-245.495	47.56	1890	1936.99	-243.261
47.58	2283	2314.75	-239.482	47.58	1845	1916.65	-267.928
47.6	2223	2270.82	-255.548	47.6	1879	1899.54	-216.812
47.62	2232	2233.03	-208.755	47.62	1850	1884.92	-231.198
47.64	2245	2200.63	-163.354	47.64	1840	1872.32	-228.592
47.66	2219	2172.81	-161.535	47.66	1831	1861.35	-226.629
47.68	2160	2148.88	-196.611	47.68	1816	1851.76	-232.033
47.7	2118	2128.25	-217.979	47.7	1792	1843.31	-247.582
47.72	2127	2110.39	-191.122	47.72	1783	1835.83	-249.102
47.74	2059	2094.87	-243.598	47.74	1835	1829.17	-190.447
47.76	2179	2081.31	-110.041	47.76	1760	1823.23	-259.501
47.78	2037	2069.42	-240.149	47.78	1824	1817.89	-190.165
47.8	1998	2058.95	-268.677	47.8	1828	1813.08	-181.359
47.82	1994	2049.7	-263.429	47.82	1805	1808.74	-200.013
47.84	1968	2041.52	-281.251	47.84	1821	1804.8	-180.071
47.86	2101	2034.29	-141.02	47.86	1768	1801.21	-229.484
47.88	1970	2027.91	-265.642	47.88	1787	1797.93	-207.209
47.9	2067	2022.32	-163.044	47.9	1788	1794.94	-203.212
47.92	1982	2017.44	-243.173	47.92	1805	1792.19	-183.462
47.94	2038	2013.25	-182.981	47.94	1766	1789.66	-219.931
47.96	1949	2009.71	-268.434	47.96	1784	1787.32	-199.597
47.98	2004	2006.77	-210.501	47.98	1791	1785.16	-190.44
48	2003	2004.42	-209.151	48	1825	1783.17	-154.442
48.02	1958	2002.63	-252.355	48.02	1783	1781.31	-194.588
48.04	1928	2001.35	-281.079	48.04	1751	1779.59	-224.863
48.06	1985	2000.56	-223.284	48.06	1759	1777.98	-215.257
48.08	2023	2000.19	-184.922	48.08	1762	1776.48	-210.758
48.1	1998	2000.21	-209.934	48.1	1764	1775.08	-207.356
48.12	2033	2000.52	-175.249	48.12	1780	1773.77	-190.044
48.14	2012	2001.05	-196.778	48.14	1787	1772.54	-181.814
48.16	2031	2001.69	-178.416	48.16	1761	1771.38	-206.659
48.18	1933	2002.32	-277.047	48.18	1778	1770.3	-188.572
48.2	1942	2002.81	-268.543	48.2	1793	1769.27	-172.549
48.22	1962	2003.06	-248.785	48.22	1689	1768.31	-275.585
48.24	1981	2002.94	-229.673	48.24	1766	1767.4	-197.674
48.26	1971	2002.41	-239.139	48.26	1725	1766.54	-237.814
48.28	2003	2001.43	-206.161	48.28	1689	1765.72	-272.999
48.3	1945	2000.03	-262.762	48.3	1710	1764.95	-251.228
48.32	2031	1998.27	-175.001	48.32	1727	1764.22	-233.497
48.34	1924	1996.23	-279.956	48.34	1779	1763.53	-180.802
48.36	1974	1993.99	-227.72	48.36	1777	1762.87	-182.142
48.38	1963	1991.66	-236.391	48.38	1701	1762.24	-257.515
48.4	1923	1989.34	-274.066	48.4	1797	1761.64	-160.917
48.42	1998	1987.11	-196.836	48.42	1740	1761.07	-217.348
48.44	2018	1985.05	-174.783	48.44	1755	1760.53	-201.805
48.46	1984	1983.24	-206.966	48.46	1739	1760.01	-217.287
48.48	1924	1981.69	-265.415	48.48	1728	1759.52	-227.792
48.5	1982	1980.4	-206.125	48.5	1710	1759.04	-245.318
48.52	1981	1979.33	-206.055	48.52	1813	1758.59	-141.865
48.54	1960	1978.4	-226.128	48.54	1759	1758.16	-195.432
48.56	1943	1977.51	-242.241	48.56	1737	1757.74	-217.016
48.58	1866	1976.54	-318.272	48.58	1724	1757.34	-229.618
48.6	1943	1975.37	-240.1	48.6	1731	1756.96	-222.235
48.62	1955	1973.89	-226.617	48.62	1759	1756.59	-193.868
48.64	1895	1972.01	-284.743	48.64	1763	1756.24	-189.516
48.66	1951	1969.71	-226.437	48.66	1735	1755.9	-217.177
48.68	1926	1966.97	-248.699	48.68	1683	1755.58	-268.85
48.7	1969	1963.83	-202.558	48.7	1711	1755.26	-240.536
48.72	1908	1960.34	-260.065	48.72	1716	1754.96	-235.234
48.74	1928	1956.56	-236.286	48.74	1789	1754.67	-161.943
48.76	1903	1952.57	-257.3	48.76	1765	1754.39	-185.662
48.78	1896	1948.47	-260.194	48.78	1686	1754.11	-264.39
48.8	1939	1944.33	-213.059	48.8	1770	1753.85	-180.129
48.82	1879	1940.26	-268.988	48.82	1869	1753.6	-80.8762
48.84	1862	1936.34	-282.064	48.84	1759	1753.36	-190.632
48.86	1961	1932.63	-179.355	48.86	1772	1753.12	-177.396
48.88	1924	1929.19	-212.914	48.88	1754	1752.89	-195.168
48.9	1937	1926.05	-196.776	48.9	1674	1752.67	-274.947
48.92	1855	1923.22	-275.948	48.92	1733	1752.46	-215.733
48.94	1977	1920.71	-151.436	48.94	1760	1752.25	-188.526
48.96	1961	1918.5	-165.229	48.96	1725	1752.05	-223.325
48.98	1922	1916.58	-202.308	48.98	1746	1751.86	-202.131
49	1940	1914.92	-182.647	49	1777	1751.67	-170.942
49.02	1817	1913.49	-304.218	49.02	1812	1751.48	-135.759
49.04	1896	1912.27	-223.995	49.04	1746	1751.31	-201.582
49.06	1811	1911.21	-307.943	49.06	1775	1751.13	-172.41
49.08	1870	1910.31	-248.04	49.08	1746	1750.97	-201.242
49.1	1899	1909.53	-218.263	49.1	1729	1750.8	-218.079
49.12	1913	1908.86	-203.594	49.12	1751	1750.65	-195.921
49.14	1973	1908.29	-143.017	49.14	1741	1750.49	-205.768
49.16	1959	1907.8	-156.524	49.16	1754	1750.34	-192.618
49.18	1844	1907.38	-271.108	49.18	1707	1750.2	-239.473
49.2	1857	1907.04	-257.766	49.2	1779	1750.06	-167.331
49.22	1927	1906.77	-187.497	49.22	1747	1749.92	-199.193
49.24	1935	1906.58	-179.304	49.24	1721	1749.78	-225.059
49.26	1964	1906.46	-150.19	49.26	1715	1749.65	-230.928
49.28	1914	1906.43	-200.159	49.28	1714	1749.53	-231.801
49.3	1946	1906.49	-168.214	49.3	1715	1749.4	-230.676
49.32	1925	1906.63	-189.359	49.32	1796	1749.28	-149.555
49.34	1804	1906.87	-310.596	49.34	1789	1749.16	-156.437
49.36	1864	1907.2	-250.926	49.36	1782	1749.05	-163.322
49.38	1854	1907.61	-261.343	49.38	1751	1748.93	-194.209
49.4	1890	1908.11	-225.843	49.4	1747	1748.82	-198.099
49.42	1934	1908.69	-182.414	49.42	1748	1748.72	-196.992
49.44	1970	1909.31	-147.041	49.44	1707	1745.55	-234.823
49.46	2019	1909.97	-98.7031	49.46	1771	1745.5	-170.774
49.48	1862	1910.65	-256.374	49.48	1768	1745.45	-173.725
49.5	1871	1911.29	-248.021	49.5	1785	1745.4	-156.678
49.52	1889	1911.88	-230.606	49.52	1777	1745.36	-164.631
49.54	1837	1912.36	-283.091	49.54	1722	1745.31	-219.585
49.56	1904	1912.71	-216.436	49.56	1799	1743.73	-141.008
49.58	1813	1912.88	-307.611	49.58	1773	1743.72	-166.991
49.6	1866	1912.87	-254.595	49.6	1752	1743.7	-187.973
49.62	1884	1912.65	-236.379	49.62	1726	1743.68	-213.955
49.64	2012	1912.24	-107.967	49.64	1771	1743.66	-168.938
49.66	1971	1911.64	-148.372	49.66	1740	1743.65	-199.921
49.68	1901	1910.88	-217.612	49.68	1696	1743.63	-243.903
49.7	1855	1909.98	-262.707	49.7	1733	1743.61	-206.886
49.72	1908	1908.95	-208.681	49.72	1750	1743.59	-189.869
49.74	1911	1907.83	-204.558	49.74	1709	1743.58	-230.852
49.76	1860	1906.64	-254.368	49.76	1738	1743.56	-201.835
49.78	1895	1905.41	-218.141	49.78	1767	1743.54	-172.819
49.8	1892	1904.18	-219.905	49.8	1736	1743.53	-203.802
49.82	1918	1902.96	-192.688	49.82	1753	1743.51	-186.785
49.84	1811	1901.79	-298.515	49.84	1784	1743.49	-155.769
49.86	1855	1900.67	-253.401	49.86	1758	1743.48	-181.752
49.88	1902	1899.64	-205.364	49.88	1797	1743.46	-142.735
49.9	1907	1898.68	-199.413	49.9	1737	1743.44	-202.719
49.92	1943	1897.83	-162.558	49.92	1773	1743.43	-166.703
49.94	1885	1897.08	-219.805	49.94	1729	1743.41	-210.687
[truncated: 2,002 more rows]

[truncated: 56 more sheets: Figure 3c, Figure 3d, Figure 3e, Figure 3f, Figure 3g, Figure 3h, Figure 3i, Figure 3j, Figure 4a, Figure 4b, Figure 4c, Figure 4d, Figure 4e, Figure 4f, Figure 5a, Figure 6, Supplementary figure 1, Supplementary figure 2, Supplementary figure 3, Supplementary figure 4 …]
